# Supplementary material for: Identifying pathways modulating sleep duration: from genomics to transcriptomics
Source: Sci Rep. 2017 Jul 4;7:4555. doi: 10.1038/s41598-017-04027-7 (PMC5496883; doi:10.1038/s41598-017-04027-7)
Supplement: Supplementary file 2 — Supplementary Table S5 [file 41598_2017_4027_MOESM2_ESM.xls]

## Sheet: Summary
"NIGHT" condition (q-value<0.05)
Pathway	q-value
GABA synthesis, release, reuptake and degradation	0
Metabolism of polyamines	0
Purine ribonucleoside monophosphate biosynthesis	0
Factors involved in megakaryocyte development and platelet production	2.16622e-05
Regulation of Insulin Secretion	6.77711e-05
Amino acid and derivative metabolism	8.71277e-05
Amino acid synthesis and interconversion (transamination)	0.000175008
Nucleotide metabolism	0.00104547
Pyrimidine metabolism	0.00384029
Rho GTPase cycle	0.00384029
Signaling by Rho GTPases	0.00384029
Neuronal System	0.0068439
Cell death signalling via NRAGE, NRIF and NADE	0.00787809
NRAGE signals death through JNK	0.00787809
p75 NTR receptor-mediated signalling	0.00787809
Phospholipid metabolism	0.00787809
Sulfur amino acid metabolism	0.00787809
G-protein mediated events	0.0106632
Transmission across Chemical Synapses	0.0106632
Signaling by GPCR	0.0116788
Glycerophospholipid biosynthesis	0.0154771
Neurotransmitter Release Cycle	0.0154771
G alpha (12/13) signalling events	0.0170689
Opioid Signalling	0.0170689
Purine metabolism	0.0299281
Integration of energy metabolism	0.0424769
Netrin-1 signaling	0.0476738
PLC beta mediated events	0.0476738

## Sheet: 001 GABA synthesis  release  r…
GABA synthesis, release, reuptake and degradation
Analyzed Genes
entrez	symbol	description	foldChange
36080	Syb	Synaptobrevin	-0.2
38196	n-syb	n-synaptobrevin	-0.2
40459	Csp	Cysteine string protein	0.39
41840	Hsc70-4	Heat shock protein cognate 4	0.32
43092	Ssadh	Succinic semialdehyde dehydrogenase	-0.22
Other Genes
entrez	symbol	description
36574	VGAT	Vesicular GABA Transporter
38484	Gad1	Glutamic acid decarboxylase 1
40188	CG7433	CG7433 gene product from transcript CG7433-RC
33473	Syt1	Synaptotagmin 1
36127	Rab3	CG7576 gene product from transcript CG7576-RA

## Sheet: 002 Metabolism of polyamines
Metabolism of polyamines
Analyzed Genes
entrez	symbol	description	foldChange
34396	SamDC	S-adenosylmethionine decarboxylase	0.19
35766	Odc1	Ornithine decarboxylase 1	1.66
35767	Odc2	Ornithine decarboxylase 2	-0.71
36782	Got1	Glutamate oxaloacetate transaminase 1	0.55
36955	CG4802	CG4802 gene product from transcript CG4802-RA	0.33
41167	SpdS	Spermidine Synthase	0.31
41832	CG4210	CG4210 gene product from transcript CG4210-RA	0.78
Other Genes
entrez	symbol	description
318597	CG31115	CG31115 gene product from transcript CG31115-RB
32334	CG11134	CG11134 gene product from transcript CG11134-RB
326189	CG32068	CG32068 gene product from transcript CG32068-RB
39403	CG4300	CG4300 gene product from transcript CG4300-RB
40630	CG12173	CG12173 gene product from transcript CG12173-RA
43713	CG11334	CG11334 gene product from transcript CG11334-RA

## Sheet: 003 Purine ribonucleoside mono…
Purine ribonucleoside monophosphate biosynthesis
Analyzed Genes
entrez	symbol	description	foldChange
32228	ade5	CG3989 gene product from transcript CG3989-RB	0.71
33986	ade3	adenosine 3	1.45
42466	CG17273	CG17273 gene product from transcript CG17273-RA	0.26
45830	bur	burgundy	0.3
5740548	CG40801	CG40801 gene product from transcript CG40801-RA	1.01
Other Genes
entrez	symbol	description
33847	ade2	adenosine 2
38753	Prat2	Phosphoribosylamidotransferase 2
40935	Prat	Phosphoribosylamidotransferase
42051	CG3590	CG3590 gene product from transcript CG3590-RA
42973	CG11089	CG11089 gene product from transcript CG11089-RD
43873	ras	raspberry

## Sheet: 004 Factors involved in megaka…
Factors involved in megakaryocyte development and platelet production
Analyzed Genes
entrez	symbol	description	foldChange
31848	His3.3B	Histone H3.3B	-0.26
32080	hop	hopscotch	-2.15
33346	cpb	capping protein beta	-0.16
34030	CG42533	CG42533 gene product from transcript CG42533-RI	-0.74
34110	Rbsn-5	Rabenosyn-5	0.61
34284	Pka-C1	cAMP-dependent protein kinase 1	-0.35
36041	Pka-R2	cAMP-dependent protein kinase R2	-0.35
36727	Cdk5	Cyclin-dependent kinase 5	0.22
36810	Khc	Kinesin heavy chain	0.6
38565	Rpd3	CG7471 gene product from transcript CG7471-RA	-0.26
38611	Klp64D	Kinesin-like protein at 64D	-0.2
38831	Rac2	CG8556 gene product from transcript CG8556-RB	0.76
39332	Klp68D	Kinesin-like protein at 68D	-0.49
39445	Klc	Kinesin light chain	-0.18
40217	Su(var)3-3	Suppressor of variegation 3-3	-0.22
40305	Pka-R1	cAMP-dependent protein kinase R1	-0.15
41143	JHDM2	JmjC domain-containing histone demethylase 2	-0.38
43130	Lnk	CG17367 gene product from transcript CG17367-RC	-0.18
Other Genes
entrez	symbol	description
117503	RacGAP84C	CG2595 gene product from transcript CG2595-RA
2768677	p53	CG33336 gene product from transcript CG33336-RB
318847	His3:CG31613	CG31613 gene product from transcript CG31613-RA
32071	Kap3	Kinesin associated protein 3
32543	Myb	Myb oncogene-like
32941	CoRest	CG42687 gene product from transcript CG42687-RC
33418	Rab5	CG3664 gene product from transcript CG3664-RC
33736	His3.3A	Histone H3.3A
33965	wee	CG4488 gene product from transcript CG4488-RB
34957	pkaap	CG4132 gene product from transcript CG4132-RA
36513	CG6191	CG6191 gene product from transcript CG6191-RA
36538	tum	tumbleweed
37387	cpa	capping protein alpha
3771792	His3:CG33830	CG33830 gene product from transcript CG33830-RA
40962	grn	grain
41153	Vps45	Vacuolar protein sorting 45
41569	Past1	Putative Achaete Scute Target 1
41944	srp	serpent
42743	cnc	cap-n-collar
42817	mbc	myoblast city
44849	pnr	pannier
45821	Abl	Abl tyrosine kinase
38515	pav	pavarotti
36382	Sin3A	CG8815 gene product from transcript CG8815-RC
31834	HP1b	Heterochromatin Protein 1b
34119	Su(var)205	Suppressor of variegation 205
42696	HP1c	CG6990 gene product from transcript CG6990-RA
37407	CG9418	CG9418 gene product from transcript CG9418-RA
35715	CG1399	CG1399 gene product from transcript CG1399-RF
42453	cdc2c	CG10498 gene product from transcript CG10498-RC
32981	Cdc42	CG12530 gene product from transcript CG12530-RC
38146	Rac1	CG2248 gene product from transcript CG2248-RB
33225	ush	u-shaped
31459	spoon	spoonbill
3771723	His3:CG33836	CG33836 gene product from transcript CG33836-RA
3771729	His3:CG33842	CG33842 gene product from transcript CG33842-RA
3771771	His3:CG33815	CG33815 gene product from transcript CG33815-RA
3771959	His3:CG33806	CG33806 gene product from transcript CG33806-RA
3772032	His3:CG33839	CG33839 gene product from transcript CG33839-RA
3772149	His3:CG33803	CG33803 gene product from transcript CG33803-RA
3772163	His3:CG33809	CG33809 gene product from transcript CG33809-RA
3772173	His3:CG33863	CG33863 gene product from transcript CG33863-RA
3772189	His3:CG33866	CG33866 gene product from transcript CG33866-RA
3772191	His3:CG33854	CG33854 gene product from transcript CG33854-RA
3772198	His3:CG33818	CG33818 gene product from transcript CG33818-RA
3772231	His3:CG33857	CG33857 gene product from transcript CG33857-RA
3772370	His3:CG33821	CG33821 gene product from transcript CG33821-RA
3772374	His3:CG33824	CG33824 gene product from transcript CG33824-RA
3772421	His3:CG33845	CG33845 gene product from transcript CG33845-RA
3772489	His3:CG33812	CG33812 gene product from transcript CG33812-RA
3772517	His3:CG33860	CG33860 gene product from transcript CG33860-RA
3772518	His3:CG33851	CG33851 gene product from transcript CG33851-RA
3772552	His3:CG33833	CG33833 gene product from transcript CG33833-RA
3772607	His3:CG33827	CG33827 gene product from transcript CG33827-RA
3772619	His3:CG33848	CG33848 gene product from transcript CG33848-RA
37336	maf-S	CG9954 gene product from transcript CG9954-RA

## Sheet: 005 Regulation of Insulin Secr…
Regulation of Insulin Secretion
Analyzed Genes
entrez	symbol	description	foldChange
34170	Akap200	A kinase anchor protein 200	0.56
34284	Pka-C1	cAMP-dependent protein kinase 1	-0.35
34350	Sur	Sulfonylurea receptor	-0.59
36897	inaC	inactivation no afterpotential C	-0.14
37805	G-salpha60A	G protein salpha 60A	-0.19
38244	R	Roughened	0.33
40664	Itp-r83A	Inositol 1,4,5,-tris-phosphate receptor	-0.3
42770	Irk2	Inwardly rectifying potassium channel 2	-0.13
Other Genes
entrez	symbol	description
32007	sesB	stress-sensitive B
32008	Ant2	Adenine nucleotide translocase 2
33204	Plc21C	Phospholipase C at 21C
35588	Epac	CG34392 gene product from transcript CG34392-RE
48311	Pkc53E	Protein C kinase 53E
35131	Irk3	Inwardly rectifying potassium channel 3
42742	Ir	Inwardly rectifying potassium channel
39835	CG43373	CG43373 gene product from transcript CG43373-RB
40333	Ac78C	Adenylyl cyclase 78C
33599	Shaw	Shaker cognate w
38352	Shab	Shaker cognate b
5740840	Shawl	Shaw-like

## Sheet: 006 Amino acid and derivative …
Amino acid and derivative metabolism
Analyzed Genes
entrez	symbol	description	foldChange
248194	Gclm	Glutamate-cysteine ligase modifier subunit	0.28
30995	CG17896	CG17896 gene product from transcript CG17896-RB	0.22
31587	Spat	Serine pyruvate aminotransferase	0.51
31695	CG10932	CG10932 gene product from transcript CG10932-RA	-1.08
31990	CG1628	CG1628 gene product from transcript CG1628-RC	0.55
32026	v	vermilion	6.72
32292	CG1640	CG1640 gene product from transcript CG1640-RB	0.52
326250	CG34148	CG34148 gene product from transcript CG34148-RA	-0.19
33081	Cbs	Cystathionine beta-synthase	-0.28
33911	CG9547	CG9547 gene product from transcript CG9547-RA	1.02
34396	SamDC	S-adenosylmethionine decarboxylase	0.19
34552	hgo	homogentisate 1,2-dioxygenase	1.14
34554	CG6287	CG6287 gene product from transcript CG6287-RA	1.12
35190	Ddc	Dopa decarboxylase	-0.26
35766	Odc1	Ornithine decarboxylase 1	1.66
35767	Odc2	Ornithine decarboxylase 2	-0.71
36128	CG12338	CG12338 gene product from transcript CG12338-RA	0.58
36782	Got1	Glutamate oxaloacetate transaminase 1	0.55
36955	CG4802	CG4802 gene product from transcript CG4802-RA	0.33
37139	CG5493	CG5493 gene product from transcript CG5493-RB	0.46
37166	CG15093	CG15093 gene product from transcript CG15093-RB	-0.19
38514	CG14997	CG14997 gene product from transcript CG14997-RB	-0.4
38871	Hn	Henna	0.58
39085	aay	astray	0.41
39628	Prosbeta2	Proteasome beta2 subunit	-0.47
40097	CG9629	CG9629 gene product from transcript CG9629-RA	0.43
40145	Oat	Ornithine aminotransferase precursor	-0.28
40492	CG11241	CG11241 gene product from transcript CG11241-RB	0.52
40812	CG1315	CG1315 gene product from transcript CG1315-RB	2.73
41167	SpdS	Spermidine Synthase	0.31
41832	CG4210	CG4210 gene product from transcript CG4210-RA	0.78
42421	CG4335	CG4335 gene product from transcript CG4335-RA	0.65
45577	Faa	Fumarylacetoacetase	0.29
46391	CG11899	CG11899 gene product from transcript CG11899-RA	0.73
53581	Gclc	Glutamate-cysteine ligase catalytic subunit	-0.2
Other Genes
entrez	symbol	description
2768965	asparagine-synthetase	asparagine synthetase
2768973	Rpn12R	CG11552 gene product from transcript CG11552-RA
31020	CG5254	CG5254 gene product from transcript CG5254-RA
31511	Prosbeta2R1	Proteasome beta2R1 subunit
31567	Rpt4	Regulatory particle triple-A ATPase 4
318597	CG31115	CG31115 gene product from transcript CG31115-RB
318924	CG31742	CG31742 gene product from transcript CG31742-RA
32047	Rpt3	Regulatory particle triple-A ATPase 3
32087	Gs2	Glutamine synthetase 2
32269	CG12096	CG12096 gene product from transcript CG12096-RA
32274	REG	CG1591 gene product from transcript CG1591-RB
32297	CG1673	CG1673 gene product from transcript CG1673-RA
32334	CG11134	CG11134 gene product from transcript CG11134-RB
32381	CG1461	CG1461 gene product from transcript CG1461-RA
32441	CG5599	CG5599 gene product from transcript CG5599-RA
32471	Ahcy13	Adenosylhomocysteinase at 13
32584	Pros28.1	Proteasome 28kD subunit 1
326189	CG32068	CG32068 gene product from transcript CG32068-RB
32625	P5CDh2	delta-1-Pyrroline-5-carboxylate dehydrogenase 2
32789	scu	scully
32878	CG7280	CG7280 gene product from transcript CG7280-RA
33105	Pros45	CG1489 gene product from transcript CG1489-RA
33172	Gs1	Glutamine synthetase 1
33373	Got2	Glutamate oxaloacetate transaminase 2
33449	Prosbeta4R1	Proteasome beta4R1 subunit
33451	Prosbeta4R2	Proteasome beta4R2 subunit
3355069	CG17691	CG17691 gene product from transcript CG17691-RC
33738	Rpn11	Regulatory particle non-ATPase 11
33907	KFase	Kynurenine formamidase
34359	Pros35	Proteasome 35kD subunit
34726	Prosalpha6T	Proteasome alpha6T subunit
34999	CG17331	CG17331 gene product from transcript CG17331-RB
35176	Rpn3	Regulatory particle non-ATPase 3
35507	CG17337	CG17337 gene product from transcript CG17337-RA
35701	Rpt1	Regulatory particle triple-A ATPase 1
35724	cn	cinnabar
36018	Prosalpha7	Proteasome alpha7 subunit
36233	CG30022	CG30022 gene product from transcript CG30022-RB
36277	PI31	CG8979 gene product from transcript CG8979-RD
36638	Rpn6	Regulatory particle non-ATPase 6
36951	Prosalpha5	Proteasome alpha5 subunit
37143	Eip55E	CG5345 gene product from transcript CG5345-RA
37378	Pros29	Proteasome 29kD subunit
37690	Prosbeta5R	Proteasome beta5R subunit
37894	Mov34	CG3416 gene product from transcript CG3416-RC
37910	Pros28.1B	Proteasome 28kD subunit 1B
38121	Trh	Tryptophan hydroxylase
38746	ple	pale
38979	CG6638	CG6638 gene product from transcript CG6638-RA
39050	Dhpr	Dihydropteridine reductase
39233	CG6321	CG6321 gene product from transcript CG6321-RA
39403	CG4300	CG4300 gene product from transcript CG4300-RB
39845	Rpn12	Regulatory particle non-ATPase 12
39855	Pros26	Proteasome 26kD subunit
39899	Nc73EF	Neural conserved at 73EF
39988	CG7430	CG7430 gene product from transcript CG7430-RA
40174	Rpn1	Regulatory particle non-ATPase 1
40263	CG11796	CG11796 gene product from transcript CG11796-RA
40388	Pros54	Proteasome 54kD subunit
40434	P5CDh1	delta-1-Pyrroline-5-carboxylate dehydrogenase 1
40443	CG7470	CG7470 gene product from transcript CG7470-RB
40630	CG12173	CG12173 gene product from transcript CG12173-RA
40639	Prosbeta7	Proteasome beta7 subunit
40717	Rpn5	Regulatory particle non-ATPase 5
41079	Prosbeta3	Proteasome beta3 subunit
41132	GstZ1	Glutathione S transferase Z1
41133	GstZ2	Glutathione S transferase Z2
41149	CG8199	CG8199 gene product from transcript CG8199-RA
41360	CG5214	CG5214 gene product from transcript CG5214-RA
41433	CG6950	CG6950 gene product from transcript CG6950-RC
41531	Pros25	Proteasome 25kD subunit
41672	CG9588	CG9588 gene product from transcript CG9588-RA
41869	CG5044	CG5044 gene product from transcript CG5044-RB
42457	Pros28.1A	Proteasome 28kD subunit 1A
42641	Rpn7	Regulatory particle non-ATPase 7
42802	Rpn9	Regulatory particle non-ATPase 9
42805	Tbp-1	Tat-binding protein-1
42828	Pros26.4	Proteasome 26S subunit subunit 4 ATPase
42832	Gdh	Glutamate dehydrogenase
43449	Rpn2	Regulatory particle non-ATPase 2
43499	Pcd	pterin-4a-carbinolamine dehydratase
43635	Rpt6R	CG2241 gene product from transcript CG2241-RA
43713	CG11334	CG11334 gene product from transcript CG11334-RA
43750	CG2118	CG2118 gene product from transcript CG2118-RC
45269	Prosbeta5	Proteasome beta5 subunit
46717	arg	arginase
59261	CG3267	CG3267 gene product from transcript CG3267-RA
36307	Oda	Ornithine decarboxylase antizyme
40059	CG3902	CG3902 gene product from transcript CG3902-RA
35763	Dic3	Dicarboxylate carrier 3
41640	Dic1	Dicarboxylate carrier 1
42423	Dic2	Dicarboxylate carrier 2
36392	CG8778	CG8778 gene product from transcript CG8778-RA
40708	CG1236	CG1236 gene product from transcript CG1236-RA
34064	LKR	lysine ketoglutarate reductase
36396	CG42708	CG42708 gene product from transcript CG42708-RA
3771738	CG9510	CG9510 gene product from transcript CG9510-RC
48552	Sam-S	S-adenosylmethionine Synthetase
34791	b	black

## Sheet: 007 Amino acid synthesis and i…
Amino acid synthesis and interconversion (transamination)
Analyzed Genes
entrez	symbol	description	foldChange
32292	CG1640	CG1640 gene product from transcript CG1640-RB	0.52
34554	CG6287	CG6287 gene product from transcript CG6287-RA	1.12
36782	Got1	Glutamate oxaloacetate transaminase 1	0.55
39085	aay	astray	0.41
40145	Oat	Ornithine aminotransferase precursor	-0.28
46391	CG11899	CG11899 gene product from transcript CG11899-RA	0.73
Other Genes
entrez	symbol	description
2768965	asparagine-synthetase	asparagine synthetase
32087	Gs2	Glutamine synthetase 2
33172	Gs1	Glutamine synthetase 1
33373	Got2	Glutamate oxaloacetate transaminase 2
40443	CG7470	CG7470 gene product from transcript CG7470-RB
41433	CG6950	CG6950 gene product from transcript CG6950-RC
42832	Gdh	Glutamate dehydrogenase
36396	CG42708	CG42708 gene product from transcript CG42708-RA

## Sheet: 008 Nucleotide metabolism
Nucleotide metabolism
Analyzed Genes
entrez	symbol	description	foldChange
31858	su(r)	suppressor of rudimentary	0.86
32228	ade5	CG3989 gene product from transcript CG3989-RB	0.71
33986	ade3	adenosine 3	1.45
34122	CG8360	CG8360 gene product from transcript CG8360-RC	0.45
37644	CG3788	CG3788 gene product from transcript CG3788-RB	0.4
37875	CG3362	CG3362 gene product from transcript CG3362-RA	-0.13
38315	CG16758	CG16758 gene product from transcript CG16758-RD	0.41
39645	CTPsyn	CTP synthase	0.27
40916	pyd3	CG3027 gene product from transcript CG3027-RA	0.32
42466	CG17273	CG17273 gene product from transcript CG17273-RA	0.26
43739	awd	abnormal wing discs	0.1
45830	bur	burgundy	0.3
5740548	CG40801	CG40801 gene product from transcript CG40801-RA	1.01
Other Genes
entrez	symbol	description
32352	CG32626	CG32626 gene product from transcript CG32626-RI
32822	CG32549	CG32549 gene product from transcript CG32549-RD
33847	ade2	adenosine 2
34123	CG8353	CG8353 gene product from transcript CG8353-RB
34124	CG8349	CG8349 gene product from transcript CG8349-RA
37062	CG5757	CG5757 gene product from transcript CG5757-RB
37756	CG18128	CG18128 gene product from transcript CG18128-RA
37834	Adk2	Adenylate kinase-2
38753	Prat2	Phosphoribosylamidotransferase 2
39213	CG11811	CG11811 gene product from transcript CG11811-RA
39396	Adk1	Adenylate kinase-1
39479	CG11255	CG11255 gene product from transcript CG11255-RA
40222	CG6951	CG6951 gene product from transcript CG6951-RB
40935	Prat	Phosphoribosylamidotransferase
41022	Dhod	Dihydroorotate dehydrogenase
41092	Ada	Adenosine deaminase
41476	CG3809	CG3809 gene product from transcript CG3809-RA
42051	CG3590	CG3590 gene product from transcript CG3590-RA
42273	dnk	deoxyribonucleoside kinase
42493	r-l	rudimentary-like
42894	CG6364	CG6364 gene product from transcript CG6364-RD
42973	CG11089	CG11089 gene product from transcript CG11089-RD
43165	Dak1	CG6092 gene product from transcript CG6092-RA
43240	CG6330	CG6330 gene product from transcript CG6330-RB
45880	ImpL3	Ecdysone-inducible gene L3
48224	Aprt	Adenine phosphoribosyltransferase
32640	r	rudimentary
33499	Ts	CG3181 gene product from transcript CG3181-RA
43873	ras	raspberry
40528	DhpD	Dihydropterin deaminase

## Sheet: 009 Pyrimidine metabolism
Pyrimidine metabolism
Analyzed Genes
entrez	symbol	description	foldChange
31858	su(r)	suppressor of rudimentary	0.86
34122	CG8360	CG8360 gene product from transcript CG8360-RC	0.45
37644	CG3788	CG3788 gene product from transcript CG3788-RB	0.4
37875	CG3362	CG3362 gene product from transcript CG3362-RA	-0.13
40916	pyd3	CG3027 gene product from transcript CG3027-RA	0.32
Other Genes
entrez	symbol	description
34123	CG8353	CG8353 gene product from transcript CG8353-RB
34124	CG8349	CG8349 gene product from transcript CG8349-RA
40222	CG6951	CG6951 gene product from transcript CG6951-RB
41022	Dhod	Dihydroorotate dehydrogenase
42493	r-l	rudimentary-like
42894	CG6364	CG6364 gene product from transcript CG6364-RD
43240	CG6330	CG6330 gene product from transcript CG6330-RB
32640	r	rudimentary
33499	Ts	CG3181 gene product from transcript CG3181-RA

[truncated: 41 more sheets: 010 Rho GTPase cycle, 011 Signaling by Rho GTPases, 012 Neuronal System, 013 Cell death signalling via …, 014 NRAGE signals death throug…, 015 p75 NTR receptor mediated …, 016 Phospholipid metabolism, 017 Sulfur amino acid metaboli…, 018 G protein mediated events, 019 Transmission across Chemic…, 020 Signaling by GPCR, 021 Glycerophospholipid biosyn…, 022 Neurotransmitter Release C…, 023 G alpha  12 13  signalling…, 024 Opioid Signalling, 025 Purine metabolism, 026 Integration of energy meta…, 027 Netrin 1 signaling, 028 PLC beta mediated events, 029 Diabetes pathways …]
