# Supplementary material for: Identifying pathways modulating sleep duration: from genomics to transcriptomics
Source: Sci Rep. 2017 Jul 4;7:4555. doi: 10.1038/s41598-017-04027-7 (PMC5496883; doi:10.1038/s41598-017-04027-7)
Supplement: Supplementary file 3 — Supplementary Table S6 [file 41598_2017_4027_MOESM3_ESM.xls]

## Sheet: SummaryPathways
"POOLED" condition (q-value<0.05)
Pathway	q-value
Amino acid synthesis and interconversion (transamination)	0
Aquaporin-mediated transport	0
Beta-catenin phosphorylation cascade	0
Beta-oxidation of pristanoyl-CoA	0
Bile acid and bile salt metabolism	0
Branched-chain amino acid catabolism	0
Ca-dependent events	0
Calmodulin induced events	0
CaM pathway	0
Cytosolic tRNA aminoacylation	0
DAG and IP3 signaling	0
Downstream TCR signaling	0
EGFR interacts with phospholipase C-gamma	0
GABA synthesis, release, reuptake and degradation	0
G alpha (q) signalling events	0
Glucagon signaling in metabolic regulation	0
GPVI-mediated activation cascade	0
Inactivation of Cdc42 and Rac	0
Metabolism of polyamines	0
Mitochondrial Fatty Acid Beta-Oxidation	0
mitochondrial fatty acid beta-oxidation of saturated fatty acids	0
Negative regulation of FGFR signaling	0
Neurotransmitter Release Cycle	0
Opioid Signalling	0
p75 NTR receptor-mediated signalling	0
Peroxisomal lipid metabolism	0
Phospholipase C-mediated cascade	0
PKA activation in glucagon signalling	0
PLC beta mediated events	0
PLCG1 events in ERBB2 signaling	0
PLC-gamma1 signalling	0
Purine metabolism	0
Purine ribonucleoside monophosphate biosynthesis	0
Regulation of gene expression in early pancreatic precursor cells	0
Regulation of Water Balance by Renal Aquaporins	0
Sema4D induced cell migration and growth-cone collapse	0
Sema4D in semaphorin signaling	0
Semaphorin interactions	0
Spry regulation of FGF signaling	0
Sulfur amino acid metabolism	0
Synthesis of bile acids and bile salts	0
Synthesis of bile acids and bile salts via 7alpha-hydroxycholesterol	0
TAK1 activates NFkB by phosphorylation and activation of IKKs complex	0
TCR signaling	0
Amino acid and derivative metabolism	3.27105e-09
Signaling by GPCR	2.18116e-08
Neuronal System	3.61324e-08
GPCR downstream signaling	3.8154e-07
tRNA Aminoacylation	3.93125e-07
Signaling by NGF	4.18603e-07
Signaling by FGFR	6.26572e-07
Transmission across Chemical Synapses	1.29975e-06
Signaling by FGFR in disease	1.27683e-05
Carbohydrate metabolism	1.78195e-05
Axon guidance	1.93815e-05
Platelet activation, signaling and aggregation	5.38822e-05
Innate Immune System	5.84509e-05
Downstream signaling of activated FGFR	6.36239e-05
Regulation of Cholesterol Biosynthesis by SREBP (SREBF)	0.000135391
G-protein mediated events	0.000136491
Activation of Gene Expression by SREBP (SREBF)	0.000248236
L1CAM interactions	0.000427255
Gastrin-CREB signalling pathway via PKC and MAPK	0.00049775
Fatty acid, triacylglycerol, and ketone body metabolism	0.000606407
DAP12 interactions	0.00068978
DAP12 signaling	0.00068978
Downstream signal transduction	0.00068978
NGF signalling via TRKA from the plasma membrane	0.00068978
Rho GTPase cycle	0.00068978
Signaling by PDGF	0.00068978
Signaling by Rho GTPases	0.00068978
Sphingolipid de novo biosynthesis	0.000821301
Signaling by Robo receptor	0.00117245
Nucleotide metabolism	0.00141749
Signaling by SCF-KIT	0.00158476
Phospholipid metabolism	0.00180138
CD28 co-stimulation	0.0034966
Clathrin derived vesicle budding	0.0034966
trans-Golgi Network Vesicle Budding	0.0034966
Signaling by EGFR	0.00608882
Signal transduction by L1	0.00608882
Toll Like Receptor 4 (TLR4) Cascade	0.00608882
Neurotransmitter Receptor Binding And Downstream Transmission In The Postsynaptic Cell	0.00666836
Potassium Channels	0.00738739
RNA Polymerase III Transcription Termination	0.00738739
SLC-mediated transmembrane transport	0.00747353
Signaling by EGFR in Cancer	0.00874781
Diabetes pathways	0.0108708
MyD88-independent cascade	0.0129135
NFkB and MAP kinases activation mediated by TLR4 signaling repertoire	0.0129135
Toll Like Receptor 3 (TLR3) Cascade	0.0129135
TRAF6 Mediated Induction of proinflammatory cytokines	0.0129135
Chromosome Maintenance	0.0146401
Extension of Telomeres	0.0146401
Platelet homeostasis	0.0146401
Telomere C-strand (Lagging Strand) Synthesis	0.0146401
Telomere Maintenance	0.0146401
BMAL1:CLOCK/NPAS2 Activates Circadian Expression	0.016254
Costimulation by the CD28 family	0.016254
Heparan sulfate/heparin (HS-GAG) metabolism	0.016254
Synthesis of PIPs at the plasma membrane	0.016254
G alpha (12/13) signalling events	0.0162653
Regulation of Insulin Secretion	0.0162653
Activated TLR4 signalling	0.0163792
Activation of Chaperone Genes by XBP1(S)	0.0163792
MyD88 cascade initiated on plasma membrane	0.0163792
MyD88:Mal cascade initiated on plasma membrane	0.0163792
Toll Like Receptor 10 (TLR10) Cascade	0.0163792
Toll Like Receptor 5 (TLR5) Cascade	0.0163792
Toll Like Receptor TLR1:TLR2 Cascade	0.0163792
Toll Receptor Cascades	0.0163792
TRAF6 mediated induction of NFkB and MAP kinases upon TLR7/8 or 9 activation	0.0163792
Factors involved in megakaryocyte development and platelet production	0.0172313
Unfolded Protein Response	0.0209965
RNA Polymerase III Abortive And Retractive Initiation	0.02141
RNA Polymerase III Transcription	0.02141
Glucose metabolism	0.0216809
Transport of glucose and other sugars, bile salts and organic acids, metal ions and amine compounds	0.0216809
Toll Like Receptor 2 (TLR2) Cascade	0.0253077
Toll Like Receptor TLR6:TLR2 Cascade	0.0253077
RNA Polymerase III Transcription Initiation From Type 1 Promoter	0.0269758
Integration of energy metabolism	0.0272958
Activation of Chaperones by IRE1alpha	0.0316856
Cell death signalling via NRAGE, NRIF and NADE	0.0316856
Constitutive PI3K/AKT Signaling in Cancer	0.0316856
Conversion from APC/C:Cdc20 to APC/C:Cdh1 in late anaphase	0.0316856
Ion channel transport	0.0316856
Membrane Trafficking	0.0316856
NCAM1 interactions	0.0316856
Netrin-1 signaling	0.0316856
NRAGE signals death through JNK	0.0316856
Toll Like Receptor 9 (TLR9) Cascade	0.0316856
MyD88 dependent cascade initiated on endosome	0.0356294
Toll Like Receptor 7/8 (TLR7/8) Cascade	0.0356294
Glycerophospholipid biosynthesis	0.0367146
PI Metabolism	0.0367876
Sphingolipid metabolism	0.0367876
Facilitative Na+-independent glucose transporters	0.0427101
GAB1 signalosome	0.0427101
Circadian Clock	0.0490154

## Sheet: 001 Amino acid synthesis and i…
Amino acid synthesis and interconversion (transamination)
Analyzed Genes
entrez	symbol	description	foldChange
32292	CG1640	CG1640 gene product from transcript CG1640-RB	0.689046
33172	Gs1	Glutamine synthetase 1	0.167043
34554	CG6287	CG6287 gene product from transcript CG6287-RA	1.12228
36782	Got1	Glutamate oxaloacetate transaminase 1	0.555341
39085	aay	astray	0.245915
40145	Oat	Ornithine aminotransferase precursor	-0.439932
46391	CG11899	CG11899 gene product from transcript CG11899-RA	0.617398
Other Genes
entrez	symbol	description
2768965	asparagine-synthetase	asparagine synthetase
32087	Gs2	Glutamine synthetase 2
33373	Got2	Glutamate oxaloacetate transaminase 2
40443	CG7470	CG7470 gene product from transcript CG7470-RB
41433	CG6950	CG6950 gene product from transcript CG6950-RC
42832	Gdh	Glutamate dehydrogenase
36396	CG42708	CG42708 gene product from transcript CG42708-RA

## Sheet: 002 Aquaporin mediated transpo…
Aquaporin-mediated transport
Analyzed Genes
entrez	symbol	description	foldChange
32406	rut	rutabaga	-0.263849
34284	Pka-C1	cAMP-dependent protein kinase 1	-0.346882
35680	didum	dilute class unconventional myosin	-0.321978
36041	Pka-R2	cAMP-dependent protein kinase R2	-0.34242
36236	Drip	CG9023 gene product from transcript CG9023-RF	-0.277694
37737	CG17664	CG17664 gene product from transcript CG17664-RC	0.278851
40305	Pka-R1	cAMP-dependent protein kinase R1	-0.138298
40333	Ac78C	Adenylyl cyclase 78C	0.238321
42501	Rab11	CG5771 gene product from transcript CG5771-RA	-0.158466
Other Genes
entrez	symbol	description
32850	Rip11	Rab11 interacting protein
36237	CG7777	CG7777 gene product from transcript CG7777-RB
37736	CG5398	CG5398 gene product from transcript CG5398-RA
37738	CG17662	CG17662 gene product from transcript CG17662-RB
37739	CG4019	CG4019 gene product from transcript CG4019-RA
37805	G-salpha60A	G protein salpha 60A
32485	Ac13E	Adenylyl cyclase 35C
35419	Ac3	CG1506 gene product from transcript CG1506-RA
39835	CG43373	CG43373 gene product from transcript CG43373-RB

## Sheet: 003 Beta catenin phosphorylati…
Beta-catenin phosphorylation cascade
Analyzed Genes
entrez	symbol	description	foldChange
31151	arm	armadillo	-0.173364
31248	sgg	shaggy	0.162378
42871	Apc2	Adenomatous polyposis coli tumor suppressor homolog 2	0.361596
43565	Axn	Axin	0.0635703
44642	Apc	APC-like	0.361596
45959	mts	microtubule star	-0.22504
Other Genes
entrez	symbol	description
2768940	Pp2A-29B	Protein phosphatase 2A at 29B
42169	PP2A-B'	CG7913 gene product from transcript CG7913-RK
43312	wdb	widerborst
318552	gskt	gasket

## Sheet: 004 Beta oxidation of pristano…
Beta-oxidation of pristanoyl-CoA
Analyzed Genes
entrez	symbol	description	foldChange
32582	Mfe2	peroxisomal Multifunctional enzyme type 2	0.211197
35140	CG17597	CG17597 gene product from transcript CG17597-RA	0.379716
35337	CG9319	CG9319 gene product from transcript CG9319-RB	0.31963
43332	CG12428	CG12428 gene product from transcript CG12428-RB	-0.249388
44183	ScpX	Sterol carrier protein X-related thiolase	0.211435
Other Genes
entrez	symbol	description
33898	CG9527	CG9527 gene product from transcript CG9527-RC
35213	CG17544	CG17544 gene product from transcript CG17544-RB

## Sheet: 005 Bile acid and bile salt me…
Bile acid and bile salt metabolism
Analyzed Genes
entrez	symbol	description	foldChange
32582	Mfe2	peroxisomal Multifunctional enzyme type 2	0.211197
35140	CG17597	CG17597 gene product from transcript CG17597-RA	0.379716
35337	CG9319	CG9319 gene product from transcript CG9319-RB	0.31963
38462	CG12766	CG12766 gene product from transcript CG12766-RA	0.502109
39424	CG10638	CG10638 gene product from transcript CG10638-RA	2.00169
39918	CG7724	CG7724 gene product from transcript CG7724-RA	0.351692
44183	ScpX	Sterol carrier protein X-related thiolase	0.211435
Other Genes
entrez	symbol	description
3355076	ARY	Aldehyde reductase Y
35586	CG9436	CG9436 gene product from transcript CG9436-RA
38463	CG10863	CG10863 gene product from transcript CG10863-RA
39304	CG6084	CG6084 gene product from transcript CG6084-RC
39305	CG6083	CG6083 gene product from transcript CG6083-RA
40946	CG2767	CG2767 gene product from transcript CG2767-RA

## Sheet: 006 Branched chain amino acid …
Branched-chain amino acid catabolism
Analyzed Genes
entrez	symbol	description	foldChange
31695	CG10932	CG10932 gene product from transcript CG10932-RA	-0.886391
32297	CG1673	CG1673 gene product from transcript CG1673-RA	0.643294
32441	CG5599	CG5599 gene product from transcript CG5599-RA	0.472226
32789	scu	scully	0.35057
3355069	CG17691	CG17691 gene product from transcript CG17691-RC	0.282062
36392	CG8778	CG8778 gene product from transcript CG8778-RA	0.0972644
38979	CG6638	CG6638 gene product from transcript CG6638-RA	0.395032
41149	CG8199	CG8199 gene product from transcript CG8199-RA	0.428525
43750	CG2118	CG2118 gene product from transcript CG2118-RC	0.428376
59261	CG3267	CG3267 gene product from transcript CG3267-RA	0.589923
Other Genes
entrez	symbol	description
30995	CG17896	CG17896 gene product from transcript CG17896-RB
37166	CG15093	CG15093 gene product from transcript CG15093-RB
39988	CG7430	CG7430 gene product from transcript CG7430-RA
41869	CG5044	CG5044 gene product from transcript CG5044-RB
40059	CG3902	CG3902 gene product from transcript CG3902-RA

## Sheet: 007 Ca dependent events
Ca-dependent events
Analyzed Genes
entrez	symbol	description	foldChange
32406	rut	rutabaga	-0.263849
3355013	Gprk1	G protein-coupled receptor kinase 1	-0.180094
34284	Pka-C1	cAMP-dependent protein kinase 1	-0.346882
36041	Pka-R2	cAMP-dependent protein kinase R2	-0.34242
36897	inaC	inactivation no afterpotential C	-0.213055
40305	Pka-R1	cAMP-dependent protein kinase R1	-0.138298
40333	Ac78C	Adenylyl cyclase 78C	0.238321
Other Genes
entrez	symbol	description
32191	Pkcdelta	Protein kinase C delta
32485	Ac13E	Adenylyl cyclase 35C
35419	Ac3	CG1506 gene product from transcript CG1506-RA
39835	CG43373	CG43373 gene product from transcript CG43373-RB
48311	Pkc53E	Protein C kinase 53E
34594	Pde1c	CG44007 gene product from transcript CG44007-RG

## Sheet: 008 Calmodulin induced events
Calmodulin induced events
Analyzed Genes
entrez	symbol	description	foldChange
32406	rut	rutabaga	-0.263849
3355013	Gprk1	G protein-coupled receptor kinase 1	-0.180094
34284	Pka-C1	cAMP-dependent protein kinase 1	-0.346882
36041	Pka-R2	cAMP-dependent protein kinase R2	-0.34242
36897	inaC	inactivation no afterpotential C	-0.213055
40305	Pka-R1	cAMP-dependent protein kinase R1	-0.138298
40333	Ac78C	Adenylyl cyclase 78C	0.238321
Other Genes
entrez	symbol	description
32191	Pkcdelta	Protein kinase C delta
32485	Ac13E	Adenylyl cyclase 35C
35419	Ac3	CG1506 gene product from transcript CG1506-RA
39835	CG43373	CG43373 gene product from transcript CG43373-RB
48311	Pkc53E	Protein C kinase 53E
34594	Pde1c	CG44007 gene product from transcript CG44007-RG

## Sheet: 009 CaM pathway
CaM pathway
Analyzed Genes
entrez	symbol	description	foldChange
32406	rut	rutabaga	-0.263849
3355013	Gprk1	G protein-coupled receptor kinase 1	-0.180094
34284	Pka-C1	cAMP-dependent protein kinase 1	-0.346882
36041	Pka-R2	cAMP-dependent protein kinase R2	-0.34242
36897	inaC	inactivation no afterpotential C	-0.213055
40305	Pka-R1	cAMP-dependent protein kinase R1	-0.138298
40333	Ac78C	Adenylyl cyclase 78C	0.238321
Other Genes
entrez	symbol	description
32191	Pkcdelta	Protein kinase C delta
32485	Ac13E	Adenylyl cyclase 35C
35419	Ac3	CG1506 gene product from transcript CG1506-RA
39835	CG43373	CG43373 gene product from transcript CG43373-RB
48311	Pkc53E	Protein C kinase 53E
34594	Pde1c	CG44007 gene product from transcript CG44007-RG

[truncated: 155 more sheets: 010 Cytosolic tRNA aminoacylat…, 011 DAG and IP3 signaling, 012 Downstream TCR signaling, 013 EGFR interacts with phosph…, 014 GABA synthesis  release  r…, 015 G alpha  q  signalling eve…, 016 Glucagon signaling in meta…, 017 GPVI mediated activation c…, 018 Inactivation of Cdc42 and …, 019 Metabolism of polyamines, 020 Mitochondrial Fatty Acid B…, 021 mitochondrial fatty acid b…, 022 Negative regulation of FGF…, 023 Neurotransmitter Release C…, 024 Opioid Signalling, 025 p75 NTR receptor mediated …, 026 Peroxisomal lipid metaboli…, 027 Phospholipase C mediated c…, 028 PKA activation in glucagon…, 029 PLC beta mediated events …]
