# Supplementary material for: Identifying pathways modulating sleep duration: from genomics to transcriptomics
Source: Sci Rep. 2017 Jul 4;7:4555. doi: 10.1038/s41598-017-04027-7 (PMC5496883; doi:10.1038/s41598-017-04027-7)
Supplement: Supplementary file 4 — Supplementary Table S7 [file 41598_2017_4027_MOESM4_ESM.xlsx]

## Sheet: NIGHT-POOLED
				Supplementary Information for
	Identifying pathways modulating sleep duration: from genomics to transcriptomics
	Karla V. Allebrandt1*, Maris Teder-Laving2, Paola Cusumano3, Goar Frishman4, Rosa Levandovski5, Andreas Ruepp4, Maria P. L. Hidalgo5, Rodolfo Costa3, Andres Metspalu2, Till Roenneberg1 and Cristiano De Pittà 3.
	1	Institute of Medical Psychology, Ludwig-Maximilians-University, Munich, Germany;
	2	Estonian Genome Center and Institute of Molecular and Cell Biology of University of Tartu, Estonian Biocentre, Tartu, Estonia;
	3	Department of Biology, University of Padova, Padova, Italy;
	4	Institute for Bioinformatics and Systems Biology (GmbH); Helmholtz Center Munich, German Research Center for Environmental Health, Neuherberg, Germany;
	5	Departamento de Psiquiatria e Medicina Legal, Universidade Federal do Rio Grande do Sul (UFRGS), Porto Alegre, Brazil.
	*Correspondence to: Dr. Karla V. Allebrandt
	Medical Faculty, Ludwig-Maximilians-University, Goethestr. 31. D-80336 Munich
	E-mail: karlaviviani.allebrandt@gmail.com
Differentially expressed genes in "NIGHT" condition (three hours in the dark phase, ZT15)														Differentially expressed genes in "POOLED" condition (pooled samples every three hours over a 24h period)
ProbeName	GeneName	SystematicName	Description	Night-RNAi-A	Night-RNAi-B	Night-RNAi-C	Night-RNAi-D	Night-wt-A	Night-wt-B	Night-wt-C	Night-wt-D	Log2(RNAi/wt)		ProbeName	GeneName	SystematicName	Description	Day-RNAi-A	Day-RNAi-B	Day-RNAi-C	Day-RNAi-D	Day-wt-A	Day-wt-B	Day-wt-C	Day-wt-D	Log2(RNAi/wt)
A_09_P036246	retinophilin	FBtr0078825	fly|CG10233 [Source:FlyBase;GeneId:FBgn0087005] [FBtr0078825]	18906.3	19553.9	21515.3	20196.4	NA	9.7	21.8	36	9.8		A_09_P036246	retinophilin	FBtr0078825	fly|CG10233 [Source:FlyBase;GeneId:FBgn0087005] [FBtr0078825]	19708.6	20831	18470.1	20998.5	90.2485	14.7608	23.7735	14.2555	9.1276
A_09_P042021	Cyp6a2	FBtr0086133	fly|CG9438 [Source:FlyBase;GeneId:FBgn0000473] [FBtr0086133]	4607.4	4784.3	4290.8	5185.2	19.8	NA	22.7	16	7.92		A_09_P002101	GlcAT-I	FBtr0070644	fly|CG32775 [Source:FlyBase;GeneId:FBgn0066114] [FBtr0070644]	2774.11	2597.84	2853.68	2766.15	23.0131	14.1196	14.0846	16.7077	7.33827
A_09_P002101	GlcAT-I	FBtr0070644	fly|CG32775 [Source:FlyBase;GeneId:FBgn0066114] [FBtr0070644]	3119.9	2934.5	3042.8	2918.2	NA	37.1	19.9	10.1	7.07		A_09_P042021	Cyp6a2	FBtr0086133	fly|CG9438 [Source:FlyBase;GeneId:FBgn0000473] [FBtr0086133]	5083.38	5918.03	5272.31	5954.18	151.341	11.214	20.4108	17.7093	6.79137
A_09_P009976	v	FBtr0073386	fly|CG2155 [Source:FlyBase;GeneId:FBgn0003965] [FBtr0073386]	15979.2	13610.7	13262.9	13557.9	148.4	70.1	201.4	113.6	6.72		A_09_P009976	v	FBtr0073386	fly|CG2155 [Source:FlyBase;GeneId:FBgn0003965] [FBtr0073386]	16113.6	17085.9	18205.8	17403.1	214.946	178.415	190.173	234.91	6.39356
A_09_P205295	TC240671	TC240671	Unknown	951.4	964.2	916.2	894	NA	NA	NA	16.5	5.82		A_09_P205295	TC240671	TC240671	Unknown	941.976	931.227	944.506	968.344	25.018	9.80408	9.0214	8.73894	6.16997
A_09_P046191	w	FBtr0070490	fly|CG2759 [Source:FlyBase;GeneId:FBgn0003996] [FBtr0070490]	4972.7	4941.7	4051.4	4646.1	96.4	74.2	104.9	109.9	5.59		A_09_P046191	w	FBtr0070490	fly|CG2759 [Source:FlyBase;GeneId:FBgn0003996] [FBtr0070490]	4874.58	5112.23	5141.62	4419.73	110.05	118.878	107.94	130.787	5.38545
A_09_P054526	defl	FBtr0076403	fly|CG18176 [Source:FlyBase;GeneId:FBgn0036038] [FBtr0076403]	464.1	491.7	444.5	475.3	NA	NA	16.6	10.7	5.1		A_09_P010031	w	FBtr0070490	fly|CG2759 [Source:FlyBase;GeneId:FBgn0003996] [FBtr0070490]	12147.7	12642.1	11870.6	10585.7	362.28	361.77	398.808	344.112	5.00928
A_09_P010031	w	FBtr0070490	fly|CG2759 [Source:FlyBase;GeneId:FBgn0003996] [FBtr0070490]	10968.4	11518.7	10073.3	10911.7	266.4	330.8	320.4	368.3	5.08		A_09_P161295	RH30043	RH30043	gb|Drosophila melanogaster RH30043 full insert cDNA. [BT001804]	449.394	361.178	469.31	465.486	NA	9.91972	15.6191	18.1468	4.90519
A_09_P066131	Cyp28a5	FBtr0080587	fly|CG8864 [Source:FlyBase;GeneId:FBgn0028940] [FBtr0080587]	10943.9	9777.3	9031	9932.7	361.8	330.1	339.4	364.1	4.83		A_09_P192440	RH30043	RH30043	gb|Drosophila melanogaster RH30043 full insert cDNA. [BT001804]	504.404	372.717	526.475	557.364	NA	NA	18.1508	15.2092	4.87729
A_09_P192440	RH30043	RH30043	gb|Drosophila melanogaster RH30043 full insert cDNA. [BT001804]	502	458.7	446.4	505.1	23.1	NA	19.4	14.2	4.66		A_09_P196893	RE46882	RE46882	gb|Drosophila melanogaster RE46882 full insert cDNA. [BT023762]	270.822	277.916	284.723	268.004	NA	9.97866	NA	10.2908	4.76397
A_09_P036666	Osi2	FBtr0078593	fly|CG1148 [Source:FlyBase;GeneId:FBgn0037410] [FBtr0078593]	1201.5	1206.3	1757	1600.3	63.2	37.8	67.2	73.2	4.58		A_09_P066131	Cyp28a5	FBtr0080587	fly|CG8864 [Source:FlyBase;GeneId:FBgn0028940] [FBtr0080587]	10054.4	10283.2	10715.9	10445.8	405.894	372.607	376.482	375.765	4.76078
A_09_P179435	TC237207	TC237207	tc|Rep: Kluyveromyces lactis strain NRRL Y-1140 chromosome E of strain NRRL Y- 1140 of Kluyveromyces lactis - Kluyveromyces lactis (Yeast) (Candida sphaerica), partial (8%) [TC237207]	1107.8	1168.1	1241.7	1030.6	46.3	64.9	57.9	61.5	4.3		A_09_P054526	defl	FBtr0076403	fly|CG18176 [Source:FlyBase;GeneId:FBgn0036038] [FBtr0076403]	485.422	519.931	353.399	469.169	13.3917	23.2094	17.186	16.545	4.69988
A_09_P163270	EC196523	EC196523	gb|100901 CK01 Drosophila melanogaster cDNA clone CK01.101C.D12, mRNA sequence [EC196523]	1319.7	1688.5	1826.8	1734.6	111.2	NA	82.4	62.2	4.27		A_09_P036666	Osi2	FBtr0078593	fly|CG1148 [Source:FlyBase;GeneId:FBgn0037410] [FBtr0078593]	1322.34	1356.13	1749.07	1603.21	62.872	54.6784	68.1609	85.5751	4.47445
A_09_P161295	RH30043	RH30043	gb|Drosophila melanogaster RH30043 full insert cDNA. [BT001804]	481.9	433.4	389.8	433.5	15.6	30.7	NA	21.9	4.26		A_09_P179435	TC237207	TC237207	tc|Rep: Kluyveromyces lactis strain NRRL Y-1140 chromosome E of strain NRRL Y- 1140 of Kluyveromyces lactis - Kluyveromyces lactis (Yeast) (Candida sphaerica), partial (8%) [TC237207]	1004.42	976.727	998.459	1146.25	49.4843	41.7141	51.5408	67.8676	4.29207
A_09_P005861	CG18446	FBtr0088376	fly|CG18446 [Source:FlyBase;GeneId:FBgn0033458] [FBtr0088376]	391.2	430.5	440.7	402.4	25.5	33.9	17.4	18.8	4.12		A_09_P005646	Cyp4p2	FBtr0088591	fly|CG1944 [Source:FlyBase;GeneId:FBgn0033395] [FBtr0088591]	172.289	181.909	134.717	164.028	NA	9.42314	NA	NA	4.1146
A_09_P101950	FBtr0300162	FBtr0300162	Unknown	4459.3	3693.7	1896.9	2117.1	173.9	339.3	146.3	186.5	3.85		A_09_P143720	TC252857	TC252857	tc|Rep: 40S ribosomal protein S28 - Drosophila melanogaster (Fruit fly), complete [TC252857]	199.611	181.045	190.549	182.386	8.73682	8.90829	16.558	21.9587	3.74612
A_09_P051786	FBtr0300172	FBtr0300172	Unknown	6120.9	5374.6	2879.3	3139.1	378.5	296.6	256.8	349.5	3.77		A_09_P163270	EC196523	EC196523	gb|100901 CK01 Drosophila melanogaster cDNA clone CK01.101C.D12, mRNA sequence [EC196523]	1821.19	2389.5	1627.97	1877.58	141.564	171.049	100.136	182.271	3.69689
A_09_P051783	FBtr0300146	FBtr0300146	gb|Drosophila melanogaster stellate supressor (SuSte) mRNA exons 1-3, 3' end. [L42287]	3403.3	2539.3	1449.9	1625.6	227.6	134	170.8	204.2	3.61		A_09_P101950	FBtr0300162	FBtr0300162	Unknown	3621.82	3802.99	2222.23	2295.82	202.577	322.608	209.101	243.656	3.61026
A_09_P143720	TC252857	TC252857	tc|Rep: 40S ribosomal protein S28 - Drosophila melanogaster (Fruit fly), complete [TC252857]	180.9	168.2	170.6	167.5	8.9	NA	15.4	22.1	3.47		A_09_P018321	mRpL48	FBtr0077882	fly|CG17642 [Source:FlyBase;GeneId:FBgn0031357] [FBtr0077882]	358.898	334.359	363.974	357.742	31.8812	32.3067	23.4941	33.1216	3.55004
A_09_P221930	A_09_P221930	A_09_P221930	Unknown	NA	NA	NA	225.7	13.4	NA	27.6	21.2	3.44		A_09_P051786	FBtr0300172	FBtr0300172	Unknown	4974.91	5340.67	3173.58	3069.87	358.449	343.254	295.865	444.982	3.52092
A_09_P035746	CG11438	FBtr0078504	fly|CG11438 [Source:FlyBase;GeneId:FBgn0037164] [FBtr0078504]	2387.9	2338.9	2606.4	2466.8	226.2	208.6	261.3	242.9	3.38		A_09_P067651	Apc7	FBtr0070946	fly|CG14444 [Source:FlyBase;GeneId:FBgn0029879] [FBtr0070946]	501.688	537.457	469.536	556.95	49.9605	45.1713	47.0736	42.8123	3.48085
A_09_P066941	CG6379	FBtr0070671	fly|CG6379 [Source:FlyBase;GeneId:FBgn0029693] [FBtr0070671]	2706.1	2494.1	2445.1	2524.5	269.8	200.1	308.2	199.2	3.38		A_09_P145770	TC249748	TC249748	tc|Rep: IP09347p - Drosophila melanogaster (Fruit fly), complete [TC249748]	119.05	124.121	114.987	120.974	NA	NA	NA	11.6103	3.36695
A_09_P058116	CG30339	FBtr0088534	fly|CG30339 [Source:FlyBase;GeneId:FBgn0050339] [FBtr0088534]	430.8	387.6	339.6	443.2	42.6	33.5	35.5	49.7	3.31		A_09_P028796	CG1246	FBtr0072938	fly|CG1246 [Source:FlyBase;GeneId:FBgn0035360] [FBtr0072938]	107.323	152.044	165.457	138.786	13.7756	10.9378	15.8905	14.9664	3.34231
A_09_P005646	Cyp4p2	FBtr0088591	fly|CG1944 [Source:FlyBase;GeneId:FBgn0033395] [FBtr0088591]	163.8	159.6	127.6	165.6	19.5	NA	17.1	10.4	3.3		A_09_P013671	fred	FBtr0077508	fly|CG31774 [Source:FlyBase;GeneId:FBgn0051774] [FBtr0077508]	872.236	749.81	984.05	1089.48	67.7265	93.1388	95.295	117.12	3.30747
A_09_P018321	mRpL48	FBtr0077882	fly|CG17642 [Source:FlyBase;GeneId:FBgn0031357] [FBtr0077882]	370.3	402.5	326.2	334.4	49.5	NA	32.1	28.8	3.28		A_09_P066941	CG6379	FBtr0070671	fly|CG6379 [Source:FlyBase;GeneId:FBgn0029693] [FBtr0070671]	2481.37	2424.18	2575.29	2709.52	255.812	275.88	268.319	287.098	3.22864
A_09_P013671	fred	FBtr0077508	fly|CG31774 [Source:FlyBase;GeneId:FBgn0051774] [FBtr0077508]	907.3	934.4	984.9	974.4	109.6	103.1	90.7	113.2	3.19		A_09_P051783	FBtr0300146	FBtr0300146	gb|Drosophila melanogaster stellate supressor (SuSte) mRNA exons 1-3, 3' end. [L42287]	2721.59	3071.5	1713.82	1752.34	256.033	235.27	211.843	327.011	3.16803
A_09_P208710	CK132321	CK132321	gb|LP13759.5prime LP Drosophila melanogaster larval-early pupal pOT2 Drosophila melanogaster cDNA clone LP13759 5, mRNA sequence [CK132321]	2017.7	1727.9	1880.9	1881.9	254.7	171.9	158.8	251.6	3.17		A_09_P105610	Ssl	FBtr0072351	fly|CG13591 [Source:FlyBase;GeneId:FBgn0015300] [FBtr0072351]	386.578	403.445	231.581	239.967	39.9612	28.3792	29.2171	46.7099	3.12841
A_09_P020981	CG9515	FBtr0079791	fly|CG9515 [Source:FlyBase;GeneId:FBgn0032077] [FBtr0079791]	15630.4	14292	12865.4	12856	1892.4	1331.5	1708.6	1372.6	3.14		A_09_P035746	CG11438	FBtr0078504	fly|CG11438 [Source:FlyBase;GeneId:FBgn0037164] [FBtr0078504]	2372.53	2574.46	2807.98	2516.69	315.199	262.948	309.709	289.258	3.12534
A_09_P052421	X62711	X62711	gb|D.melanogaster mRNA encoding receptor for tachykinin-like peptides. [X62711]	477.4	470.6	435	354.8	52.4	NA	44.2	55.3	3.1		A_09_P047676	IP15636	IP15636	gb|Drosophila melanogaster IP15636 full insert cDNA. [BT029121]	476.887	364.784	466.963	483.965	46.1969	52.0628	41.4616	71.5997	3.08455
A_09_P196893	RE46882	RE46882	gb|Drosophila melanogaster RE46882 full insert cDNA. [BT023762]	222.2	253.3	235.9	191.6	NA	27.5	NA	NA	3.04		A_09_P005861	CG18446	FBtr0088376	fly|CG18446 [Source:FlyBase;GeneId:FBgn0033458] [FBtr0088376]	270.354	281.814	295.596	265.622	21.9483	29.0096	25.9901	56.5097	3.0605
A_09_P068361	CG10962	FBtr0071263	fly|CG10962 [Source:FlyBase;GeneId:FBgn0030073] [FBtr0071263]	2156.9	3376.9	2102.8	2258.8	329.8	284.7	312.2	321	2.99		A_09_P058116	CG30339	FBtr0088534	fly|CG30339 [Source:FlyBase;GeneId:FBgn0050339] [FBtr0088534]	371.339	402.354	325.115	202.722	46.434	43.9201	39.1947	32.6564	3.00432
A_09_P067651	Apc7	FBtr0070946	fly|CG14444 [Source:FlyBase;GeneId:FBgn0029879] [FBtr0070946]	398.2	390.8	283.5	411.3	49	NA	40.7	52.9	2.96		A_09_P020981	CG9515	FBtr0079791	fly|CG9515 [Source:FlyBase;GeneId:FBgn0032077] [FBtr0079791]	15491.8	17815.4	15433.3	13421.9	2130.47	1971.5	1911.5	1858.5	2.98124
A_09_P162380	A_09_P162380	A_09_P162380	Unknown	408.3	445.7	505.1	507.3	68.4	41	62.6	76.5	2.91		A_09_P208710	CK132321	CK132321	gb|LP13759.5prime LP Drosophila melanogaster larval-early pupal pOT2 Drosophila melanogaster cDNA clone LP13759 5, mRNA sequence [CK132321]	1958.12	1707.52	1808.01	1798.26	175.718	225.907	209.93	346.053	2.92483
A_09_P033581	CG4998	FBtr0110866	fly|CG4998 [Source:FlyBase;GeneId:FBgn0036612] [FBtr0110866]	246.3	254.5	212.1	188.3	19.4	49.4	24.9	26.4	2.91		A_09_P207235	CG1440	FBtr0112962	fly|CG1440 [Source:FlyBase;GeneId:FBgn0030038] [FBtr0112962]	998.124	1155.49	1178.35	1078.83	140.561	144.314	151.801	152.315	2.90472
A_09_P194200	TC251352	TC251352	tc|Rep: RING finger protein 182 - Xenopus laevis (African clawed frog), partial (9%) [TC251352]	279.8	384.7	305	350.9	40.4	33.8	31.4	71.2	2.9		A_09_P033581	CG4998	FBtr0110866	fly|CG4998 [Source:FlyBase;GeneId:FBgn0036612] [FBtr0110866]	184.363	187.079	173.83	149.905	24.7563	16.1198	23.4372	29.5541	2.88868
A_09_P047676	IP15636	IP15636	gb|Drosophila melanogaster IP15636 full insert cDNA. [BT029121]	516	500	468.7	480.6	67.6	73.6	49.2	77.5	2.87		A_09_P162380	A_09_P162380	A_09_P162380	Unknown	466.181	466.471	517.036	576.202	65.8855	58.2813	68.5389	81.9207	2.88301
A_09_P075261	CG6912	FBtr0083038	fly|CG6912 [Source:FlyBase;GeneId:FBgn0038290] [FBtr0083038]	1651.4	1312.6	752.9	618.6	192.7	146.5	164.2	118.5	2.8		A_09_P220885	CG1440	FBtr0112962	fly|CG1440 [Source:FlyBase;GeneId:FBgn0030038] [FBtr0112962]	368.1	478.563	477.078	498.979	59.0364	61.8327	61.4376	70.4168	2.85046
A_09_P207235	CG1440	FBtr0112962	fly|CG1440 [Source:FlyBase;GeneId:FBgn0030038] [FBtr0112962]	914.8	1075.2	1068.9	1040.5	141.1	163.6	121.8	164.8	2.79		A_09_P198075	TC235267	TC235267	tc|Rep: GH05783p - Drosophila melanogaster (Fruit fly), partial (41%) [TC235267]	108.875	113.197	104.846	87.8046	13.3089	9.18391	NA	21.3745	2.82589
A_09_P078696	CG1315	FBtr0081699	fly|CG1315 [Source:FlyBase;GeneId:FBgn0026565] [FBtr0081699]	526.8	610.5	502.3	489.4	107.9	61.7	67.7	82.5	2.73		A_09_P214535	TC227997	TC227997	tc|Rep: 120.7 kDa protein in NOF-FB transposable element - Drosophila melanogaster (Fruit fly), complete [TC227997]	137.037	113.55	123.034	161.75	NA	14.3533	17.0046	26.8488	2.78625
A_09_P019926	CG9498	FBtr0079282	fly|CG9498 [Source:FlyBase;GeneId:FBgn0031801] [FBtr0079282]	2900	2426.5	2696.5	2553	438.8	319.9	388.8	476.4	2.7		A_09_P052621	srw	FBtr0300579	fly|CG11582 [Source:FlyBase;GeneId:FBgn0035525] [FBtr0300579]	129.114	136.28	101.477	107.402	16.4828	19.9143	16.3234	17.5898	2.75391
A_09_P133985	CG13130	AI513801	gb|GH26896.5prime GH Drosophila melanogaster head pOT2 Drosophila melanogaster cDNA clone GH26896 5 similar to CG13130: FBan0013130 located on: 2L 30F4-30F4;: 04 [AI513801]	140.2	141.4	155.2	148.7	23.9	NA	NA	21.8	2.68		A_09_P068361	CG10962	FBtr0071263	fly|CG10962 [Source:FlyBase;GeneId:FBgn0030073] [FBtr0071263]	2390.94	2830.66	2534.47	2466.78	426.77	377.848	358.567	410.494	2.69959
A_09_P061416	CG15539	FBtr0085655	fly|CG15539 [Source:FlyBase;GeneId:FBgn0039782] [FBtr0085655]	85.2	84.4	83.6	90.1	14.3	NA	NA	13.8	2.61		A_09_P074211	CG17404	FBtr0302311	fly|CG17404 [Source:FlyBase;GeneId:FBgn0038001] [FBtr0302311]	133.05	93.4614	104.955	89.8293	22.1358	10.9999	18.6872	14.0073	2.67801
A_09_P001501	NM_001015177	NM_001015177	gb|Drosophila melanogaster CG40189 (CG40189), mRNA [NM_001015177]	171.9	167.6	139.2	131.6	32.9	20.3	21.8	27	2.58		A_09_P177240	TC235633	TC235633	tc|Rep: SD07506p - Drosophila melanogaster (Fruit fly), partial (4%) [TC235633]	465.716	503.549	693.893	517.685	44.8301	105.337	63.4296	129.395	2.66864
A_09_P138204	FBtr0300162	FBtr0300162	Unknown	892.3	756	356.9	403.7	112.4	103.2	71.4	119.5	2.57		A_09_P078696	CG1315	FBtr0081699	fly|CG1315 [Source:FlyBase;GeneId:FBgn0026565] [FBtr0081699]	460.832	589.13	429.372	381.597	87.0949	70.6224	58.1845	81.6175	2.64497
A_09_P214535	TC227997	TC227997	tc|Rep: 120.7 kDa protein in NOF-FB transposable element - Drosophila melanogaster (Fruit fly), complete [TC227997]	138.2	113.1	132.3	128.8	14.9	29.8	NA	20.7	2.55		A_09_P194200	TC251352	TC251352	tc|Rep: RING finger protein 182 - Xenopus laevis (African clawed frog), partial (9%) [TC251352]	341.015	409.075	369.432	406.714	59.2587	49.2749	68.628	68.3588	2.63606
A_09_P220885	CG1440	FBtr0112962	fly|CG1440 [Source:FlyBase;GeneId:FBgn0030038] [FBtr0112962]	407.4	441.7	458.8	351.6	60.3	59	88.8	74.6	2.55		A_09_P199935	CO316930	CO316930	gb|EK266316.5prime Exelixis FlyTag CK01 pCDNA-SK+ Drosophila melanogaster cDNA clone EK266316 5, mRNA sequence [CO316930]	2107.45	2292.74	2236.14	2507.33	395.782	379.499	382.951	325.87	2.62318
A_09_P025721	CG13423	FBtr0086217	fly|CG13423 [Source:FlyBase;GeneId:FBgn0034513] [FBtr0086217]	221.9	206	193.9	224.6	40.2	28.9	37.6	37.7	2.55		A_09_P172760	BG631998	BG631998	gb|GH01027.3prime GH Drosophila melanogaster head pOT2 Drosophila melanogaster cDNA clone GH01027 3, mRNA sequence [BG631998]	177.289	167.762	152.209	163.087	21.3194	24.237	39.4821	26.598	2.56441
A_09_P199935	CO316930	CO316930	gb|EK266316.5prime Exelixis FlyTag CK01 pCDNA-SK+ Drosophila melanogaster cDNA clone EK266316 5, mRNA sequence [CO316930]	2120	2117.1	1972.5	1979.3	347.6	312.2	335.6	424	2.53		A_09_P061416	CG15539	FBtr0085655	fly|CG15539 [Source:FlyBase;GeneId:FBgn0039782] [FBtr0085655]	131.641	80.0668	88.4126	86.3172	13.9332	22.4236	14.7917	14.413	2.55932
A_09_P172760	BG631998	BG631998	gb|GH01027.3prime GH Drosophila melanogaster head pOT2 Drosophila melanogaster cDNA clone GH01027 3, mRNA sequence [BG631998]	240.4	154	236.3	152	33.1	NA	38.2	30.7	2.52		A_09_P180040	LD16029	LD16029	gb|Drosophila melanogaster LD16029 full insert cDNA. [AY129440]	180.113	143.587	176.503	186.559	17.3057	25.6898	36.3593	37.9817	2.54916
A_09_P145815	bic	FBtr0087782	fly|CG3644 [Source:FlyBase;GeneId:FBgn0000181] [FBtr0087782]	6131.5	6141.4	5733.4	5531.1	1198	967.2	1256.5	816.7	2.47		A_09_P201915	A_09_P201915	A_09_P201915	Unknown	NA	76.4311	NA	NA	12.1897	16.582	13.0614	10.6517	2.54226
A_09_P201700	RH39068	RH39068	gb|Drosophila melanogaster RH39068 full insert cDNA. [BT028806]	919	773.1	683.9	664.3	130	170.9	151.5	111.3	2.43		A_09_P047266	IP16066	IP16066	gb|Drosophila melanogaster IP16066 full insert cDNA. [BT025052]	100.865	119.85	109.768	120.684	17.6249	24.4243	14.7372	21.2709	2.53106
A_09_P115755	CG32819	FBtr0070050	fly|CG32819 [Source:FlyBase;GeneId:FBgn0052819] [FBtr0070050]	243.2	248.4	147.8	212.7	47.9	7.8	37.9	65.8	2.42		A_09_P019901	CG9486	FBtr0079243	fly|CG9486 [Source:FlyBase;GeneId:FBgn0031791] [FBtr0079243]	806.495	894.906	1015.95	1056.41	165.697	192.351	170.816	131.646	2.51435
A_09_P180040	LD16029	LD16029	gb|Drosophila melanogaster LD16029 full insert cDNA. [AY129440]	210.5	209.4	173.5	156.7	35	35	32.3	38.7	2.41		A_09_P075261	CG6912	FBtr0083038	fly|CG6912 [Source:FlyBase;GeneId:FBgn0038290] [FBtr0083038]	1548.45	1228.96	1270.51	901.749	243.448	217.709	201.814	206.697	2.5088
A_09_P144650	AF241366	AF241366	gb|Drosophila melanogaster clone DCPSF160 cleavage and polyadenylation specificity factor mRNA, partial cds. [AF241366]	82.6	118.8	92.2	97.9	12.5	33.9	NA	9.3	2.4		A_09_P025721	CG13423	FBtr0086217	fly|CG13423 [Source:FlyBase;GeneId:FBgn0034513] [FBtr0086217]	210.271	212.365	206.928	209.798	45.1732	31.4437	37.1607	33.8378	2.50745
A_09_P019901	CG9486	FBtr0079243	fly|CG9486 [Source:FlyBase;GeneId:FBgn0031791] [FBtr0079243]	703.5	782.8	902.8	878.6	131.4	159.2	196.1	136.6	2.39		A_09_P223180	TC240866	TC240866	Unknown	175.813	188.502	202.577	159.564	24.237	29.9788	23.8018	51.0505	2.49274
A_09_P212465	Cpr51A	BP550895	gb|BP550895 Drosophila melanogaster embryonic gonads cDNA (pGEM-T Easy) Drosophila melanogaster cDNA clone FGM209G10, mRNA sequence [BP550895]	344.6	420	348.5	397	57.1	61.1	74.9	96.6	2.38		A_09_P183095	TC239257	TC239257	Unknown	383.799	372.257	402.295	303.918	41.2414	83.2884	43.0061	93.9331	2.4835
A_09_P101390	CG9486	FBtr0079243	fly|CG9486 [Source:FlyBase;GeneId:FBgn0031791] [FBtr0079243]	495.9	544.2	676.5	609.7	106	137.9	125.9	79	2.37		A_09_P201700	RH39068	RH39068	gb|Drosophila melanogaster RH39068 full insert cDNA. [BT028806]	758.857	665.947	603.296	830.666	128.337	124.331	129.677	134.571	2.46739
A_09_P113660	CG13694	FBtr0078160	fly|CG13694 [Source:FlyBase;GeneId:FBgn0031219] [FBtr0078160]	157.8	138.7	149	118.7	31.3	27.1	19.4	32.4	2.36		A_09_P068246	CG1440	FBtr0112962	fly|CG1440 [Source:FlyBase;GeneId:FBgn0030038] [FBtr0112962]	2557.86	2681.28	2827.08	2671.42	480.969	516.647	493.669	470.9	2.45215
A_09_P068246	CG1440	FBtr0112962	fly|CG1440 [Source:FlyBase;GeneId:FBgn0030038] [FBtr0112962]	2564.8	2591	2581.6	2637.7	478.8	472.9	527.9	548.4	2.36		A_09_P101390	CG9486	FBtr0079243	fly|CG9486 [Source:FlyBase;GeneId:FBgn0031791] [FBtr0079243]	758.661	695.998	801.811	765.077	142.041	127.076	138.538	146.975	2.44569
A_09_P223180	TC240866	TC240866	Unknown	270.9	246.8	289.9	162.6	68	NA	34.8	41.9	2.33		A_09_P111030	CG10918	FBtr0077218	fly|CG10918 [Source:FlyBase;GeneId:FBgn0031178] [FBtr0077218]	65.4249	83.5143	84.4614	82.2812	9.67685	17.6547	13.8869	16.9977	2.43898
A_09_P074211	CG17404	FBtr0302311	fly|CG17404 [Source:FlyBase;GeneId:FBgn0038001] [FBtr0302311]	87.6	99.6	90.4	65.5	25.8	NA	15.6	11.8	2.27		A_09_P025181	IP16196	IP16196	gb|Drosophila melanogaster IP16196 full insert cDNA. [BT024244]	845.865	972.091	766.182	787.791	178.723	141.712	148.94	157.899	2.42641
A_09_P007701	Cpr51A	FBtr0087514	fly|CG10112 [Source:FlyBase;GeneId:FBgn0033942] [FBtr0087514]	252.7	253	215.5	277.9	46.8	37.6	64.7	58.8	2.27		A_09_P138204	FBtr0300162	FBtr0300162	Unknown	618.081	773.728	458.426	484.497	105.057	100.271	80.0625	151.801	2.41692
A_09_P015181	dro4	FBtr0073061	fly|CG32282 [Source:FlyBase;GeneId:FBgn0052282] [FBtr0073061]	324.3	327.5	362.6	381.2	69.1	83.4	67.9	75.5	2.24		A_09_P019926	CG9498	FBtr0079282	fly|CG9498 [Source:FlyBase;GeneId:FBgn0031801] [FBtr0079282]	3866.88	3842.32	4157.85	4030.5	676.999	866.197	733.026	702.853	2.41587
A_09_P212155	LD16029	LD16029	gb|Drosophila melanogaster LD16029 full insert cDNA. [AY129440]	241.8	234.6	217.4	195.1	57.2	45.8	47.7	41.9	2.21		A_09_P052421	X62711	X62711	gb|D.melanogaster mRNA encoding receptor for tachykinin-like peptides. [X62711]	299.896	176.452	317.867	238.481	34.0841	54.0816	41.5733	67.9926	2.3848
A_09_P184320	TC239901	TC239901	tc|Rep: Orotidine 5'-phosphate decarboxylase - Ralstonia solanacearum (Pseudomonas solanacearum), partial (7%) [TC239901]	144.3	177.7	148.3	82.2	26.5	26.6	NA	37.5	2.19		A_09_P133985	CG13130	AI513801	gb|GH26896.5prime GH Drosophila melanogaster head pOT2 Drosophila melanogaster cDNA clone GH26896 5 similar to CG13130: FBan0013130 located on: 2L 30F4-30F4;: 04 [AI513801]	142.564	153.917	120.174	168.886	33.6377	26.4847	22.4647	30.4657	2.37277
A_09_P025181	IP16196	IP16196	gb|Drosophila melanogaster IP16196 full insert cDNA. [BT024244]	773.9	826.9	808.3	765.1	172.8	175.3	180.1	171.2	2.18		A_09_P041246	Amy-p	FBtr0087004	fly|CG18730 [Source:FlyBase;GeneId:FBgn0000079] [FBtr0087004]	1959.97	1868.36	465.865	1612.21	245.659	173.381	367.735	367.503	2.35529
A_09_P047266	IP16066	IP16066	gb|Drosophila melanogaster IP16066 full insert cDNA. [BT025052]	76.4	70.6	71.5	107.4	20.5	NA	15.6	17.9	2.18		A_09_P212155	LD16029	LD16029	gb|Drosophila melanogaster LD16029 full insert cDNA. [AY129440]	207.455	170.964	213.893	253.899	26.9537	35.8206	37.9208	65.5492	2.34771
A_09_P063886	CG13130	FBtr0079974	fly|CG13130 [Source:FlyBase;GeneId:FBgn0040965] [FBtr0079974]	148.9	185.1	172.9	181.9	39.4	35.1	39.4	38.5	2.18		A_09_P115755	CG32819	FBtr0070050	fly|CG32819 [Source:FlyBase;GeneId:FBgn0052819] [FBtr0070050]	258.088	278.282	202.034	231.181	52.3631	47.7134	43.686	46.923	2.34617
A_09_P038241	CG12716	FBtr0073752	fly|CG12716 [Source:FlyBase;GeneId:FBgn0030439] [FBtr0073752]	137.6	143.9	145.8	124.9	31.7	NA	32.7	29.2	2.15		A_09_P218645	AT16733	AT16733	gb|Drosophila melanogaster AT16733 full insert cDNA. [BT015303]	124.567	117.334	132.027	119.222	26.5573	23.3716	28.3829	19.043	2.3407
A_09_P188735	A_09_P188735	A_09_P188735	Unknown	294.7	288.4	283.8	241.5	77.7	50.3	66.8	57.9	2.13		A_09_P077781	CG8083	FBtr0088560	fly|CG8083 [Source:FlyBase;GeneId:FBgn0025709] [FBtr0088560]	109.585	122.411	117.212	126.541	21.6913	19.7322	29.7496	22.9632	2.33738
A_09_P035611	CG14567	FBtr0078454	fly|CG14567 [Source:FlyBase;GeneId:FBgn0037126] [FBtr0078454]	2578	2493.8	1832.9	2035.8	480	472	559.9	547	2.12		A_09_P145815	bic	FBtr0087782	fly|CG3644 [Source:FlyBase;GeneId:FBgn0000181] [FBtr0087782]	6885.96	7023.41	6475.68	6956.96	1288.06	1369.92	1331.28	1501.94	2.31593
A_09_P176560	BP548779	BP548779	gb|BP548779 Drosophila melanogaster embryonic gonads cDNA (pGEM-T Easy) Drosophila melanogaster cDNA clone FGM001G04, mRNA sequence [BP548779]	280.1	303.6	244	232	60.1	NA	57.4	69	2.09		A_09_P220825	A_09_P220825	A_09_P220825	Unknown	3392.02	3697.65	4648.92	3571.01	469.754	1002.69	625.594	1018.08	2.29661
A_09_P034476	CG18136	FBtr0075040	fly|CG18136 [Source:FlyBase;GeneId:FBgn0036839] [FBtr0075040]	258	326.5	352.1	345.7	67	93.3	74.4	66.4	2.09		A_09_P007701	Cpr51A	FBtr0087514	fly|CG10112 [Source:FlyBase;GeneId:FBgn0033942] [FBtr0087514]	289.31	287.061	259.703	264.235	52.8742	60.7517	50.8218	62.7612	2.27582
A_09_P006546	ths	FBtr0088030	fly|CG12443 [Source:FlyBase;GeneId:FBgn0033652] [FBtr0088030]	366.8	307.6	353.2	337.5	92.3	66	66.8	95.7	2.09		A_09_P034476	CG18136	FBtr0075040	fly|CG18136 [Source:FlyBase;GeneId:FBgn0036839] [FBtr0075040]	355.188	375.227	404.251	381.959	94.3179	64.8636	77.4955	80.9044	2.25567
A_09_P040321	RE09269	RE09269	gb|Drosophila melanogaster RE09269 full insert cDNA. [AY075448]	383.2	451.7	582.3	614.1	77.7	170.8	154.7	82.2	2.07		A_09_P057591	CG30088	FBtr0273296	fly|CG30088 [Source:FlyBase;GeneId:FBgn0050088] [FBtr0273296]	80.0336	76.7843	83.8319	47.2993	21.0106	10.8602	13.3769	NA	2.25486
A_09_P213790	CG14567	FBtr0078454	fly|CG14567 [Source:FlyBase;GeneId:FBgn0037126] [FBtr0078454]	520.8	534.1	463.7	501.9	104.8	124	116.9	138.9	2.06		A_09_P219160	CG14372	FBtr0303259	fly|This gene is referred to in FlyBase by the symbol Dmel\CG14372 (FBgn0038156). It is a protein_coding_gene from Drosophila melanogaster. Its molecular function is unknown. The biological processes in which it is involved are not known. One allele is re	3169.72	3647.6	4747.5	3828.78	654.793	1028.22	964.412	579.572	2.25407
A_09_P102725	poe	FBtr0079545	fly|CG14472 [Source:FlyBase;GeneId:FBgn0011230] [FBtr0079545]	451.4	447.2	489.2	434.5	106.2	111.3	102.9	119.3	2.05		A_09_P059376	CG31226	FBtr0083675	fly|CG31226 [Source:FlyBase;GeneId:FBgn0051226] [FBtr0083675]	233.709	265.202	439.463	324.752	41.5535	71.1561	57.8628	96.847	2.23982
A_09_P171345	BE977041	BE977041	gb|bs59b07.y1 Drosophila melanogaster adult testis library Drosophila melanogaster cDNA clone bs59b07 5', mRNA sequence [BE977041]	213.6	190.3	186.6	189	31.9	39.2	42	76.3	2.04		A_09_P226430	TC226721	TC226721	tc|Rep: CG6173-PA - Drosophila melanogaster (Fruit fly), complete [TC226721]	98.7272	110.162	111.032	116.077	21.2231	13.8221	22.7583	34.8964	2.23368
A_09_P055841	CG17361	FBtr0075767	fly|CG17361 [Source:FlyBase;GeneId:FBgn0036395] [FBtr0075767]	287.9	299.3	305.2	295.9	81	71.6	70.2	73.9	2		A_09_P001501	NM_001015177	NM_001015177	gb|Drosophila melanogaster CG40189 (CG40189), mRNA [NM_001015177]	153.53	153.059	146.782	146.659	21.4822	39.588	23.8997	42.6105	2.23363
A_09_P035751	CG11437	FBtr0078505	fly|CG11437 [Source:FlyBase;GeneId:FBgn0037165] [FBtr0078505]	121	148	245.8	182.3	37.9	29.9	64	42.5	2		A_09_P124320	Idgf1	NM_057910	ref|Drosophila melanogaster imaginal disc growth factor 1 (Idgf1), mRNA [NM_057910]	89.7175	118.631	69.4694	86.3595	29.7717	11.3007	13.7412	24.0655	2.20693
A_09_P198075	TC235267	TC235267	tc|Rep: GH05783p - Drosophila melanogaster (Fruit fly), partial (41%) [TC235267]	101.1	114.4	84.8	110.5	26.6	NA	24.7	26.7	1.98		A_09_P212465	Cpr51A	BP550895	gb|BP550895 Drosophila melanogaster embryonic gonads cDNA (pGEM-T Easy) Drosophila melanogaster cDNA clone FGM209G10, mRNA sequence [BP550895]	493.938	376.425	349.102	370.977	93.3608	80.7685	81.3697	89.3698	2.20531
A_09_P048671	spn-F	FBtr0085760	fly|CG12114 [Source:FlyBase;GeneId:FBgn0086362] [FBtr0085760]	1290	1050.4	1112.1	1115.1	365.2	259.6	242.2	290.5	1.98		A_09_P221820	TC255103	TC255103	tc|Rep: AT26083p - Drosophila melanogaster (Fruit fly), complete [TC255103]	314.299	349.734	541.442	409.832	69.854	92.0804	78.398	115.586	2.18219
A_09_P020516	CG14535	FBtr0079564	fly|CG14535 [Source:FlyBase;GeneId:FBgn0031955] [FBtr0079564]	1062.7	1036	1003.8	1015.2	278.1	247.9	238	280.3	1.98		A_09_P190880	Ptp99A	FBtr0303148	fly|The gene Protein tyrosine phosphatase 99A is referred to in FlyBase by the symbol Dmel\Ptp99A (CG11516, FBgn0004369). It is a protein_coding_gene from Drosophila melanogaster. Based on sequence similarity, it is predicted to have molecular function</s	114.099	87.7642	107.916	120.762	18.5486	28.7888	18.3401	29.9636	2.17045
A_09_P057601	CG30090	FBtr0087279	fly|CG30090 [Source:FlyBase;GeneId:FBgn0050090] [FBtr0087279]	1226	973.3	1384.6	1463	369.9	205.2	290	431.3	1.96		A_09_P128415	CG15549	FBtr0085752	fly|CG15549 [Source:FlyBase;GeneId:FBgn0039810] [FBtr0085752]	115.3	131.999	202.303	106.246	17.1068	30.4554	24.3177	51.9331	2.16652
A_09_P220200	A_09_P220200	A_09_P220200	Unknown	55.4	62.2	74.2	68.8	18.5	NA	17	15.3	1.95		A_09_P198745	Mdr50	FBtr0087537	fly|CG8523 [Source:FlyBase;GeneId:FBgn0010241] [FBtr0087537]	49.3946	64.9381	43.3124	48.6435	NA	11.9143	9.8343	12.7696	2.1642
A_09_P037711	HP5	FBtr0073499	fly|CG1745 [Source:FlyBase;GeneId:FBgn0030301] [FBtr0073499]	286.7	265.5	237.9	249.4	76	68.3	61	64.8	1.94		A_09_P113660	CG13694	FBtr0078160	fly|CG13694 [Source:FlyBase;GeneId:FBgn0031219] [FBtr0078160]	182.62	155.509	118.67	140.517	34.3028	38.1618	29.6714	32.6153	2.1482
A_09_P190880	Ptp99A	FBtr0303148	fly|The gene Protein tyrosine phosphatase 99A is referred to in FlyBase by the symbol Dmel\Ptp99A (CG11516, FBgn0004369). It is a protein_coding_gene from Drosophila melanogaster. Based on sequence similarity, it is predicted to have molecular function</s	124	106.4	105.4	92.6	43.1	38.1	17.9	13.3	1.93		A_09_P065296	CG4500	FBtr0080591	fly|CG4500 [Source:FlyBase;GeneId:FBgn0028519] [FBtr0080591]	776.207	914.099	646.334	614.304	200.756	139.811	166.518	172.202	2.11908
A_09_P052621	srw	FBtr0300579	fly|CG11582 [Source:FlyBase;GeneId:FBgn0035525] [FBtr0300579]	69.5	79	67.2	85.6	26.2	NA	7.8	25.7	1.92		A_09_P181405	TC238360	TC238360	tc|Rep: SD04592p - Drosophila melanogaster (Fruit fly), partial (6%) [TC238360]	113.918	149.16	198.752	96.7479	29.8198	56.3839	18.6027	24.8384	2.1072
A_09_P169816	CO180957	CO180957	gb|EC13237.5prime Exelixis FlyTag ML01 pSport-Tag21 Drosophila melanogaster cDNA clone EC13237 5, mRNA sequence [CO180957]	225	216.2	203.8	182.9	17.9	67.5	68.7	65.1	1.92		A_09_P202805	ems	FBtr0082863	fly|CG2988 [Source:FlyBase;GeneId:FBgn0000576] [FBtr0082863]	1951.4	2358.04	2835.79	1976.42	353.246	600.163	370.233	799.48	2.10311
A_09_P213045	dro5	BG633013	gb|GH18175.3prime GH Drosophila melanogaster head pOT2 Drosophila melanogaster cDNA clone GH18175 3 similar to CG10812: FBan0010812 'defense [BG633013]	96.7	90.3	66.4	72.7	9.9	NA	35.8	19.2	1.91		A_09_P102725	poe	FBtr0079545	fly|CG14472 [Source:FlyBase;GeneId:FBgn0011230] [FBtr0079545]	481.704	416.957	512.129	526.101	111.929	104.254	124.142	114.063	2.09175
A_09_P183940	TC223850	TC223850	tc|Rep: Polyprotein - Drosophila melanogaster (Fruit fly), complete [TC223850]	151.4	158.3	152.6	143.8	53.8	NA	24.1	43.1	1.91		A_09_P180910	CG42578	BI574252	gb|RH23010.5prime RH Drosophila melanogaster normalized Head pFlc-1 Drosophila melanogaster cDNA clone RH23010 5, mRNA sequence [BI574252]	1555.19	1749.48	2208.91	1342.46	166.781	638.102	279.216	539.599	2.07809
A_09_P160755	BI568543	BI568543	gb|RH40123.5prime RH Drosophila melanogaster normalized Head pFlc-1 Drosophila melanogaster cDNA clone RH40123 5, mRNA sequence [BI568543]	569	588.6	632.2	597.3	178.5	143.3	212.2	109.9	1.89		A_09_P186780	A_09_P186780	A_09_P186780	Unknown	77.4443	64.4948	62.6736	66.1067	NA	9.83798	18.5854	19.7933	2.07416
A_09_P178425	TC236527	TC236527	tc|Rep: Transposable element Hobo transposase - Drosophila melanogaster (Fruit fly), partial (96%) [TC236527]	1100.8	1002.9	756	804.4	233.8	212.9	271	274.3	1.89		A_09_P015181	dro4	FBtr0073061	fly|CG32282 [Source:FlyBase;GeneId:FBgn0052282] [FBtr0073061]	365.656	452.066	368.734	354.75	109.501	74.2484	78.9917	103.277	2.07407
A_09_P023086	CG5783	FBtr0081049	fly|CG5783 [Source:FlyBase;GeneId:FBgn0032670] [FBtr0081049]	872.1	653.1	685.2	697	225.9	169.5	186.8	206.9	1.88		A_09_P056936	Gr22e	FBtr0077888	fly|CG31936 [Source:FlyBase;GeneId:FBgn0045497] [FBtr0077888]	141.285	163.308	220.16	184.256	26.6085	60.4299	28.7016	55.5693	2.0492
A_09_P210885	CG34353	FBtr0112563	fly|CG34353 [Source:FlyBase;GeneId:FBgn0085382] [FBtr0112563]	511.5	415.3	443.8	389.5	120.8	119.4	126.7	111.9	1.88		A_09_P210820	DQ327807	DQ327807	gb|Drosophila melanogaster clone CG31330 mRNA sequence. [DQ327807]	55.6373	68.0213	110.186	108.099	16.4061	11.3125	27.5887	27.7532	2.04152
A_09_P210190	EL871932	EL871932	gb|IP03946.5prime IP Drosophila melanogaster iPCR Amplified Library Drosophila melanogaster cDNA clone IP03946 5, mRNA sequence [EL871932]	654.1	741.7	615.9	598.7	212.9	151.7	140.3	208.4	1.87		A_09_P168815	A_09_P168815	A_09_P168815	Unknown	1007.49	1217.55	1947.83	989.303	169.184	494.003	266.582	330.766	2.03394
A_09_P078686	CG1979	FBtr0081628	fly|CG1979 [Source:FlyBase;GeneId:FBgn0026563] [FBtr0081628]	1437.3	1405.1	1152.5	1214	473.8	416.3	275.3	266.9	1.86		A_09_P031776	A_09_P031776	A_09_P031776	Unknown	126.175	104.992	115.115	78.0693	35.835	26.3179	23.8384	19.5362	2.00764
A_09_P181490	Rala	FBtr0070583	fly|CG2849 [Source:FlyBase;GeneId:FBgn0015286] [FBtr0070583]	5256	5083.8	5385.3	5306.2	1376.2	1574.5	1396.5	1479.7	1.85		A_09_P055411	CG10638	FBtr0089322	fly|CG10638 [Source:FlyBase;GeneId:FBgn0036290] [FBtr0089322]	99.5993	113.065	84.847	111.614	19.2989	33.7735	26.7011	22.3883	2.00169
A_09_P048271	Nop60B	FBtr0100213	fly|CG3333 [Source:FlyBase;GeneId:FBgn0259937] [FBtr0100213]	113.6	102.4	78.9	93.2	33.2	NA	17.9	31.7	1.81		A_09_P183940	TC223850	TC223850	tc|Rep: Polyprotein - Drosophila melanogaster (Fruit fly), complete [TC223850]	146.261	136.135	170.47	152.612	38.3659	39.4579	35.4058	38.109	2.00029
A_09_P218645	AT16733	AT16733	gb|Drosophila melanogaster AT16733 full insert cDNA. [BT015303]	102	139.5	134	127.1	28.5	62.3	30.6	24.5	1.78		A_09_P226395	TC226813	TC226813	tc|Rep: Probable cytochrome P450 6a19 - Drosophila melanogaster (Fruit fly), complete [TC226813]	86.684	98.8147	64.3115	58.3718	10.5657	35.1629	16.4451	15.3444	1.99118
A_09_P025381	CG8213	FBtr0273385	fly|CG8213 [Source:FlyBase;GeneId:FBgn0033359] [FBtr0273385]	339.3	442.6	519.9	432	126.2	98.6	148.9	135.5	1.77		A_09_P001311	TC243457	TC243457	tc|Rep: CG40088-PA - Drosophila melanogaster (Fruit fly), complete [TC243457]	55.3309	69.5335	55.3883	66.7049	14.7644	13.7539	17.3683	16.4887	1.98522
A_09_P053606	CG8539	FBtr0076831	fly|CG8539 [Source:FlyBase;GeneId:FBgn0035791] [FBtr0076831]	2339.4	2115.9	2188.7	2122.3	719.9	506.3	674.5	701.4	1.75		A_09_P176560	BP548779	BP548779	gb|BP548779 Drosophila melanogaster embryonic gonads cDNA (pGEM-T Easy) Drosophila melanogaster cDNA clone FGM001G04, mRNA sequence [BP548779]	231.729	234.141	247.915	223.366	53.0191	54.5741	50.1559	79.5905	1.98133
A_09_P181415	TC238368	TC238368	tc|Rep: HDC18269 - Drosophila melanogaster (Fruit fly), partial (39%) [TC238368]	355.3	283.3	303.4	329	98.4	79	90.6	112.4	1.74		A_09_P055841	CG17361	FBtr0075767	fly|CG17361 [Source:FlyBase;GeneId:FBgn0036395] [FBtr0075767]	286.024	301.912	270.598	371.864	75.0757	72.7076	73.7089	91.2891	1.9759
A_09_P204055	MIP06853	MIP06853	gb|Drosophila melanogaster MIP06853 full insert cDNA. [BT072845]	322.5	311.6	293.3	274.3	106	71.4	71.2	112.7	1.73		A_09_P181490	Rala	FBtr0070583	fly|CG2849 [Source:FlyBase;GeneId:FBgn0015286] [FBtr0070583]	5265.9	4958.7	4846.59	5322.74	1222.88	1288.33	1374.46	1348.2	1.96219
A_09_P043366	Lsp1beta	FBtr0078025	fly|CG4178 [Source:FlyBase;GeneId:FBgn0002563] [FBtr0078025]	14719.7	13241.1	14379.6	13286.4	6125.7	2965.6	3587.1	4065.4	1.73		A_09_P075556	CG4525	FBtr0083170	fly|CG4525 [Source:FlyBase;GeneId:FBgn0038358] [FBtr0083170]	478.328	509.781	448.215	510.883	133.233	115.119	123.74	135.825	1.93874
A_09_P221375	TC251227	TC251227	tc|Rep: RNA-directed DNA polymerase from mobile element jockey - Drosophila funebris (Fruit fly), partial (5%) [TC251227]	136.3	119.2	117	183.9	35.3	38.1	55.5	39.4	1.73		A_09_P194840	A_09_P194840	A_09_P194840	Unknown	831.794	1048.06	1223.71	1013.34	163.515	338.958	183.127	421.642	1.89459
A_09_P059831	CG31427	FBtr0113407	fly|CG31427 [Source:FlyBase;GeneId:FBgn0051427] [FBtr0113407]	433.6	360.6	308.1	293	108.8	95	124.1	94.4	1.72		A_09_P226325	Nop60B	FBtr0300228	fly|CG3333 [Source:FlyBase;GeneId:FBgn0259937] [FBtr0300228]	109.416	95.922	89.2584	76.9961	32.8425	19.3906	20.7708	27.3681	1.88836
A_09_P118295	l(2)k16918	FBtr0077498	fly|CG3920 [Source:FlyBase;GeneId:FBgn0021800] [FBtr0077498]	2575.1	2283.7	2194.5	2074.8	653.9	661.2	726.9	728.3	1.72		A_09_P053606	CG8539	FBtr0076831	fly|CG8539 [Source:FlyBase;GeneId:FBgn0035791] [FBtr0076831]	2426.43	2487.14	2435.69	2286.03	699.483	635.563	631.344	675.737	1.86663
A_09_P090610	FBtr0300134	FBtr0300134	Unknown	296	265.3	134.6	163.3	73.1	70.5	47.5	70.8	1.71		A_09_P035611	CG14567	FBtr0078454	fly|CG14567 [Source:FlyBase;GeneId:FBgn0037126] [FBtr0078454]	2059.87	2180.98	2111.51	1731.56	559.642	481.291	570.575	608.105	1.86475
A_09_P047231	IP15234	IP15234	gb|Drosophila melanogaster IP15234 full insert cDNA. [BT024968]	234.2	195.6	204.7	211	70.5	77.1	49	62.6	1.71		A_09_P171345	BE977041	BE977041	gb|bs59b07.y1 Drosophila melanogaster adult testis library Drosophila melanogaster cDNA clone bs59b07 5', mRNA sequence [BE977041]	248.81	240.005	208.327	219.479	88.1897	33.8642	58.6413	71.5022	1.86177
A_09_P070901	CG6000	FBtr0084540	fly|CG6000 [Source:FlyBase;GeneId:FBgn0039145] [FBtr0084540]	588	496.6	548.9	514.1	161.4	182.4	160.8	154	1.71		A_09_P052906	CG4669	FBtr0077171	fly|CG4669 [Source:FlyBase;GeneId:FBgn0035598] [FBtr0077171]	372.96	387.395	568.667	379.916	84.9806	145.573	70.6762	172.356	1.8514
A_09_P075986	CG8907	FBtr0083372	fly|CG8907 [Source:FlyBase;GeneId:FBgn0038466] [FBtr0083372]	498.1	316	265	331.2	119.2	93.9	101.9	117.8	1.7		A_09_P063886	CG13130	FBtr0079974	fly|CG13130 [Source:FlyBase;GeneId:FBgn0040965] [FBtr0079974]	182.365	204.19	157.612	172.91	51.2532	43.684	44.0438	61.5468	1.83833
A_09_P108135	CG31778	FBtr0077543	fly|CG31778 [Source:FlyBase;GeneId:FBgn0051778] [FBtr0077543]	1291.4	1444.3	1317.8	1245.6	447.3	411.8	383	384.9	1.7		A_09_P003451	CG34256	FBtr0302318	fly|CG34256 [Source:FlyBase;GeneId:FBgn0085285] [FBtr0302318]	48.3174	65.0252	60.0508	55.1813	12.5565	17.5548	14.4484	20.2151	1.81916
A_09_P063186	CG5791	FBtr0084180	fly|CG5791 [Source:FlyBase;GeneId:FBgn0040582] [FBtr0084180]	11865.4	12864.1	8176.3	15456.4	6366.3	3355.2	2560.4	2628.2	1.7		A_09_P020516	CG14535	FBtr0079564	fly|CG14535 [Source:FlyBase;GeneId:FBgn0031955] [FBtr0079564]	849.58	709.311	945.907	848.719	196.781	238.512	222.385	294.997	1.81562
A_09_P137060	TC230594	TC230594	tc|Rep: CG15111-PA, isoform A - Drosophila melanogaster (Fruit fly), complete [TC230594]	1915.9	1982.7	2082.3	1867	696.6	601.6	685.2	441.4	1.69		A_09_P024086	CG1421	FBtr0085928	fly|CG1421 [Source:FlyBase;GeneId:FBgn0032966] [FBtr0085928]	144.93	131.993	140.493	187.358	44.2393	46.8482	31.7547	49.039	1.81499
A_09_P194945	TC243677	TC243677	Unknown	97.8	144.7	147.5	149.9	34.7	57	32.9	42.7	1.69		A_09_P188735	A_09_P188735	A_09_P188735	Unknown	245.758	242.089	235.486	219.901	62.6264	55.9026	69.034	80.8496	1.81316
A_09_P160105	CG31008	AI405944	gb|GH26101.3prime GH Drosophila melanogaster head pOT2 Drosophila melanogaster cDNA clone GH26101 3prime, mRNA sequence [AI405944]	335.8	296.8	272.7	312	97.2	78	85.3	118.5	1.68		A_09_P144650	AF241366	AF241366	gb|Drosophila melanogaster clone DCPSF160 cleavage and polyadenylation specificity factor mRNA, partial cds. [AF241366]	74.1649	107.437	79.4841	76.3094	12.296	60.6893	12.1119	12.1624	1.79453
A_09_P212700	CG30423	BI639183	gb|SD21675.5prime SD Drosophila melanogaster Schneider L2 cell culture pOT2 Drosophila melanogaster cDNA clone SD21675 5, mRNA sequence [BI639183]	69.2	67.8	82.8	94	19.6	NA	20.1	33.5	1.68		A_09_P004701	AT28829	AT28829	gb|Drosophila melanogaster AT28829 full insert cDNA. [AY113324]	208.255	137.427	92.0659	98.6537	33.4283	41.344	39.8676	40.9289	1.78576
A_09_P077781	CG8083	FBtr0088560	fly|CG8083 [Source:FlyBase;GeneId:FBgn0025709] [FBtr0088560]	72.6	110.2	114.1	133.5	21.4	9	68.9	34.7	1.68		A_09_P012966	gish	FBtr0100331	fly|CG6963 [Source:FlyBase;GeneId:FBgn0250823] [FBtr0100331]	161.959	172.94	206.847	102.931	47.8374	57.749	39.319	42.0963	1.78553
A_09_P208670	CO180957	CO180957	gb|EC13237.5prime Exelixis FlyTag ML01 pSport-Tag21 Drosophila melanogaster cDNA clone EC13237 5, mRNA sequence [CO180957]	225	234.8	224.1	179.4	22.2	105	63.8	79.4	1.67		A_09_P041796	Cp38	FBtr0071204	fly|CG11213 [Source:FlyBase;GeneId:FBgn0000360] [FBtr0071204]	141.793	185.836	175.172	160.661	22.9644	103.814	23.366	42.3975	1.78484
A_09_P205860	TC247042	TC247042	tc|Rep: CG40793-PA - Drosophila melanogaster (Fruit fly), partial (17%) [TC247042]	724.1	542.4	366.6	395.3	124	189.4	125.5	197.2	1.67		A_09_P038241	CG12716	FBtr0073752	fly|CG12716 [Source:FlyBase;GeneId:FBgn0030439] [FBtr0073752]	127.076	121.535	120.31	130.863	19.3472	40.9578	31.4522	53.3698	1.78399
A_09_P205465	Amy-p	FBtr0087004	fly|CG18730 [Source:FlyBase;GeneId:FBgn0000079] [FBtr0087004]	2587.3	2215.3	1683.8	2796.2	733.9	696.5	804.7	679.1	1.67		A_09_P136410	TC242650	TC242650	tc|Rep: Probable G-protein coupled receptor Mth-like 3 precursor - Drosophila melanogaster (Fruit fly), complete [TC242650]	116.554	63.6246	61.4376	67.4451	28.1656	22.4075	14.7897	24.4676	1.78262
A_09_P029606	Odc1	FBtr0088863	fly|CG8721 [Source:FlyBase;GeneId:FBgn0013307] [FBtr0088863]	11069.8	11152.5	11024.6	10968.8	3004.4	3395.9	4231.7	3343.2	1.66		A_09_P023086	CG5783	FBtr0081049	fly|CG5783 [Source:FlyBase;GeneId:FBgn0032670] [FBtr0081049]	830.386	859.148	792.304	725.461	278.228	227.463	214.528	212.152	1.78238
A_09_P040561	CG14222	FBtr0074763	fly|CG14222 [Source:FlyBase;GeneId:FBgn0031043] [FBtr0074763]	2069.6	1780.1	1841.4	2012.6	558.3	719.2	589.9	616.7	1.63		A_09_P215545	TC230664	TC230664	tc|Rep: CG5177-PA - Drosophila melanogaster (Fruit fly), complete [TC230664]	94.2051	99.0563	97.8626	103.328	29.2786	20.338	32.3691	33.3841	1.77359
A_09_P038781	CG9509	FBtr0073978	fly|CG9509 [Source:FlyBase;GeneId:FBgn0030594] [FBtr0073978]	1246.5	1115.9	850.9	1235.6	437.2	263.8	434.8	333.2	1.6		A_09_P024646	Tsp42Er	FBtr0089036	fly|CG12837 [Source:FlyBase;GeneId:FBgn0033139] [FBtr0089036]	196.734	154.373	134.516	139.76	40.5394	42.9889	52.165	47.2723	1.77317
A_09_P050316	Caf1-180	FBtr0071228	fly|CG12109 [Source:FlyBase;GeneId:FBgn0030054] [FBtr0071228]	221	164.2	135.4	144	49.6	42.5	84.6	42.9	1.6		A_09_P210885	CG34353	FBtr0112563	fly|CG34353 [Source:FlyBase;GeneId:FBgn0085382] [FBtr0112563]	480.835	466.918	403.623	423.756	130.461	130.042	111.571	152.488	1.75874
A_09_P021706	CG17107	FBtr0080107	fly|CG17107 [Source:FlyBase;GeneId:FBgn0032281] [FBtr0080107]	1412.4	1340.4	773.1	1277.8	481.4	349.2	382.1	376.2	1.6		A_09_P048256	RhoGAP18B	FBtr0299624	fly|CG42274 [Source:FlyBase;GeneId:FBgn0261461] [FBtr0299624]	988.857	719.779	948.303	1151.99	291.64	257.609	245.472	332.669	1.7564
A_09_P199616	Amy-d	FBtr0086983	fly|CG17876 [Source:FlyBase;GeneId:FBgn0000078] [FBtr0086983]	221.5	204.2	164	234	60.8	75.1	77.8	59.6	1.59		A_09_P017811	CG13694	FBtr0078160	fly|CG13694 [Source:FlyBase;GeneId:FBgn0031219] [FBtr0078160]	54.9925	60.7845	40.1847	44.3099	15.2964	13.6244	13.347	17.1591	1.75277
A_09_P215545	TC230664	TC230664	tc|Rep: CG5177-PA - Drosophila melanogaster (Fruit fly), complete [TC230664]	85.5	108.3	100.7	72.7	30	NA	27.8	33.7	1.59		A_09_P067076	CG15472	FBtr0070736	fly|CG15472 [Source:FlyBase;GeneId:FBgn0029724] [FBtr0070736]	62.4636	49.9299	55.7282	60.0716	18.6469	17.9818	19.553	12.087	1.74096
A_09_P050636	RE63496	RE63496	gb|Drosophila melanogaster RE63496 full length cDNA. [AY071578]	181	124.1	113.3	130.5	62.6	41.9	34.1	44	1.59		A_09_P090610	FBtr0300134	FBtr0300134	Unknown	319.936	300.509	201.638	190.336	70.2334	67.1218	56.6215	110.268	1.7345
A_09_P225680	fas	FBtr0087625	fly|CG17716 [Source:FlyBase;GeneId:FBgn0000633] [FBtr0087625]	1178.3	1269.1	1192.3	1173.2	471.3	298.5	357.5	492.3	1.57		A_09_P212700	CG30423	BI639183	gb|SD21675.5prime SD Drosophila melanogaster Schneider L2 cell culture pOT2 Drosophila melanogaster cDNA clone SD21675 5, mRNA sequence [BI639183]	97.4676	100.959	72.4594	78.8677	30.4083	16.1966	30.2473	28.3344	1.73339
A_09_P037996	Cyp311a1	FBtr0073639	fly|CG1488 [Source:FlyBase;GeneId:FBgn0030367] [FBtr0073639]	296.7	371	430.9	279.1	131.7	116.9	115.9	99.3	1.57		A_09_P003766	CG34327	FBtr0112529	fly|CG34327 [Source:FlyBase;GeneId:FBgn0085356] [FBtr0112529]	692.041	649.861	1487.76	987.376	204.841	247.469	421.847	277.809	1.72836
A_09_P079431	CG7609	FBtr0085543	fly|CG7609 [Source:FlyBase;GeneId:FBgn0027518] [FBtr0085543]	143.8	139.5	120.3	86.3	50.7	45	30.4	41.2	1.55		A_09_P221375	TC251227	TC251227	tc|Rep: RNA-directed DNA polymerase from mobile element jockey - Drosophila funebris (Fruit fly), partial (5%) [TC251227]	112.671	181.244	123.754	137.394	40.8795	36.5129	40.0101	50.7162	1.72317
A_09_P075556	CG4525	FBtr0083170	fly|CG4525 [Source:FlyBase;GeneId:FBgn0038358] [FBtr0083170]	395.7	458.1	405.2	419.6	140.1	145.5	159.6	130.3	1.54		A_09_P012841	l(3)07882	FBtr0083504	fly|CG5824 [Source:FlyBase;GeneId:FBgn0010926] [FBtr0083504]	65.5794	63.1003	44.7325	56.7396	15.6191	NA	12.4327	24.2569	1.72242
A_09_P187760	TC246034	TC246034	Unknown	99.4	76.3	113.5	93.5	31.4	44.5	19	36.9	1.54		A_09_P048671	spn-F	FBtr0085760	fly|CG12114 [Source:FlyBase;GeneId:FBgn0086362] [FBtr0085760]	1236.67	1118.81	1145.87	1220.41	360.361	372.834	348.238	352.189	1.71966
A_09_P061086	CG7829	FBtr0085531	fly|CG7829 [Source:FlyBase;GeneId:FBgn0039703] [FBtr0085531]	2054.3	2377.3	1464.8	2039.1	566.4	614.2	676	877.4	1.54		A_09_P184320	TC239901	TC239901	tc|Rep: Orotidine 5'-phosphate decarboxylase - Ralstonia solanacearum (Pseudomonas solanacearum), partial (7%) [TC239901]	94.5139	91.5024	124.594	72.9062	26.8047	23.7119	29.2453	36.9144	1.71678
A_09_P220250	TC253919	TC253919	tc|Rep: Transposable element Hobo transposase - Drosophila melanogaster (Fruit fly), complete [TC253919]	808.5	865.5	597.6	609.3	251.3	208.3	252.6	286.7	1.53		A_09_P160755	BI568543	BI568543	gb|RH40123.5prime RH Drosophila melanogaster normalized Head pFlc-1 Drosophila melanogaster cDNA clone RH40123 5, mRNA sequence [BI568543]	665.78	567.946	636.582	725.1	177.094	191.061	186.872	238.74	1.70917
A_09_P051676	EF525530	EF525530	Unknown	172.9	121.4	103.3	103.8	41.5	42.6	43.3	47	1.52		A_09_P015186	dro3	FBtr0073060	fly|CG32283 [Source:FlyBase;GeneId:FBgn0052283] [FBtr0073060]	49.5309	63.9117	48.3444	47.3086	16.5013	20.3128	NA	11.3193	1.70401
A_09_P018121	Atg4	FBtr0077953	fly|CG4428 [Source:FlyBase;GeneId:FBgn0031298] [FBtr0077953]	4634.7	3613.4	3218.9	3666.9	1332.5	1344	1425.4	1171.1	1.52		A_09_P024696	CG12164	FBtr0088963	fly|CG12164 [Source:FlyBase;GeneId:FBgn0033158] [FBtr0088963]	56.4825	47.7177	48.5467	49.3179	17.4233	9.42768	20.3702	15.1241	1.69647
A_09_P184665	TC249588	TC249588	Unknown	1263.5	1248.6	1287.1	1215.9	505.7	315.3	447.9	480.2	1.52		A_09_P008681	mthl4	FBtr0086957	fly|CG6536 [Source:FlyBase;GeneId:FBgn0034219] [FBtr0086957]	71.1883	83.5634	49.4076	54.5415	21.3231	19.1733	20.9318	18.6412	1.69196
A_09_P144485	TC248347	TC248347	tc|Rep: CG5791-PA - Drosophila melanogaster (Fruit fly), complete [TC248347]	563.2	648.6	563	877.8	353.5	236.9	164.9	171	1.52		A_09_P061471	CG11313	FBtr0300700	fly|CG11313 [Source:FlyBase;GeneId:FBgn0039798] [FBtr0300700]	49.4211	55.5392	54.5741	46.092	22.2762	12.0645	13.8963	15.5691	1.68826
A_09_P226430	TC226721	TC226721	tc|Rep: CG6173-PA - Drosophila melanogaster (Fruit fly), complete [TC226721]	67.7	111.3	109.3	113.1	43.3	NA	29.1	33.6	1.51		A_09_P022746	CG13258	FBtr0080853	fly|CG13258 [Source:FlyBase;GeneId:FBgn0032582] [FBtr0080853]	80.4913	113.662	90.7465	106.988	36.882	24.5485	25.3326	35.1122	1.68504
A_09_P031451	Tom40	FBtr0071074	fly|CG12157 [Source:FlyBase;GeneId:FBgn0016041] [FBtr0071074]	4323.8	4296.6	4058.1	4261.5	1690.1	1382.9	1499.4	1457.1	1.49		A_09_P205740	A_09_P205740	A_09_P205740	Unknown	8096.04	9190.65	11129	8095.27	1726.6	3447.57	2432.74	3748.31	1.68498
A_09_P056221	Toll-6	FBtr0075614	fly|CG7250 [Source:FlyBase;GeneId:FBgn0036494] [FBtr0075614]	547.4	714.8	564.3	581	186.8	212.9	203.1	255.7	1.49		A_09_P048271	Nop60B	FBtr0100213	fly|CG3333 [Source:FlyBase;GeneId:FBgn0259937] [FBtr0100213]	144.878	127.232	125.131	117.535	44.2325	33.9933	39.2471	44.132	1.67147
A_09_P138000	TC228537	TC228537	tc|Rep: RH49423p - Drosophila melanogaster (Fruit fly), complete [TC228537]	6589.4	7265.1	7520.3	7382.1	2370.4	2548.4	2893.3	2504	1.48		A_09_P025381	CG8213	FBtr0273385	fly|CG8213 [Source:FlyBase;GeneId:FBgn0033359] [FBtr0273385]	231.196	253.047	349.01	282.916	79.885	85.1306	90.155	95.6622	1.6697
A_09_P183230	X11Lbeta	FBtr0071493	fly|CG32677 [Source:FlyBase;GeneId:FBgn0052677] [FBtr0071493]	62.1	68	52.6	65.2	22.5	9.3	17	40.1	1.48		A_09_P035751	CG11437	FBtr0078505	fly|CG11437 [Source:FlyBase;GeneId:FBgn0037165] [FBtr0078505]	219.303	246.966	313.438	247.673	68.9222	59.5947	103.723	91.0466	1.66809
A_09_P032151	mre11	FBtr0080213	fly|CG16928 [Source:FlyBase;GeneId:FBgn0020270] [FBtr0080213]	3173.4	2822.3	3104.6	3396.3	1017.8	1194.4	1037.5	1255.6	1.47		A_09_P116135	CG31296	FBtr0083155	fly|CG31296 [Source:FlyBase;GeneId:FBgn0051296] [FBtr0083155]	76.3354	58.1361	55.6373	56.001	22.7092	15.5691	19.8397	NA	1.66721
A_09_P024746	sPLA2	FBtr0100138	fly|CG11124 [Source:FlyBase;GeneId:FBgn0033170] [FBtr0100138]	3131.6	3681	3425.4	3178.4	1364	1089.8	1263.7	1128.5	1.47		A_09_P029606	Odc1	FBtr0088863	fly|CG8721 [Source:FlyBase;GeneId:FBgn0013307] [FBtr0088863]	9163.31	9872.05	9082.31	9873.48	2826.07	2738.3	3270.12	3149.59	1.66454
A_09_P044706	shf	FBtr0070978	fly|CG3135 [Source:FlyBase;GeneId:FBgn0003390] [FBtr0070978]	9815.7	9262.8	8802.6	7490.7	3227	3448.8	3311.7	2851.1	1.46		A_09_P213790	CG14567	FBtr0078454	fly|CG14567 [Source:FlyBase;GeneId:FBgn0037126] [FBtr0078454]	501.47	609.12	509.804	365.91	161.602	141.699	152.611	172.098	1.66123
A_09_P029071	dro5	FBtr0073062	fly|CG10812 [Source:FlyBase;GeneId:FBgn0035434] [FBtr0073062]	24886.4	25303.6	22125.5	24235.4	6910.5	7776.1	12121.7	8258.2	1.46		A_09_P043366	Lsp1beta	FBtr0078025	fly|CG4178 [Source:FlyBase;GeneId:FBgn0002563] [FBtr0078025]	14419.6	12402.7	15904.3	13014.7	6119.02	5395.97	2721.18	3421.69	1.65844
A_09_P162800	CO325875	CO325875	gb|EP02832.3prime Exelixis FlyTag CK02 pCDNA-SK+ Drosophila melanogaster cDNA clone EP02832 3, mRNA sequence [CO325875]	961	623.4	701.6	534.6	349.2	329	186.7	163.2	1.46		A_09_P119470	TC225271	TC225271	tc|Rep: Larval serum protein 1 alpha chain precursor - Drosophila melanogaster (Fruit fly), complete [TC225271]	459.951	419.476	361.242	213.734	211.384	129.536	60.7003	59.4851	1.65726
A_09_P017661	CG33474	FBtr0088260	fly|CG33474 [Source:FlyBase;GeneId:FBgn0053474] [FBtr0088260]	575.1	577.1	534.2	588.8	258.2	191.8	157.3	223.2	1.45		A_09_P028966	CG14963	FBtr0073111	fly|CG14963 [Source:FlyBase;GeneId:FBgn0035409] [FBtr0073111]	38.1384	45.9452	45.9969	50.5375	17.1849	12.4038	14.1507	13.9021	1.64776
A_09_P041176	ade3	FBtr0100353	fly|CG31628 [Source:FlyBase;GeneId:FBgn0000053] [FBtr0100353]	4134.9	2970	2380.4	2528.4	1195.4	1048.2	1242.2	906	1.45		A_09_P038051	Ir11a	FBtr0073673	fly|CG15732 [Source:FlyBase;GeneId:FBgn0030385] [FBtr0073673]	46.8167	61.722	41.3369	66.5256	20.6682	11.2297	19.947	17.3087	1.64583
A_09_P135840	TC227153	TC227153	tc|Rep: CG16928-PA - Drosophila melanogaster (Fruit fly), complete [TC227153]	2145.4	1972.9	2044.4	2134.9	758.2	736.4	731.6	811	1.45		A_09_P021706	CG17107	FBtr0080107	fly|CG17107 [Source:FlyBase;GeneId:FBgn0032281] [FBtr0080107]	1224.55	1322.22	919.279	1006.02	432.973	350.008	330.54	316.31	1.6451
A_09_P182385	TC238885	TC238885	tc|Rep: F3M18.5 - Arabidopsis thaliana (Mouse-ear cress), partial (7%) [TC238885]	209.6	242	264.1	241.1	84.5	80	101.5	84.8	1.45		A_09_P018121	Atg4	FBtr0077953	fly|CG4428 [Source:FlyBase;GeneId:FBgn0031298] [FBtr0077953]	3808.45	3377.93	3588.57	3451.1	1159.63	1138.08	1233.71	1075.78	1.62657
A_09_P015726	CG32512	FBtr0077262	fly|CG32512 [Source:FlyBase;GeneId:FBgn0052512] [FBtr0077262]	609.8	631.1	587.7	515.8	183.2	266.2	184.7	226.4	1.45		A_09_P034411	CG3893	FBtr0075075	fly|CG3893 [Source:FlyBase;GeneId:FBgn0036826] [FBtr0075075]	312.791	343.688	288.739	347.519	125.883	105.746	93.1489	95.2187	1.62198
A_09_P197630	CG5144	FBtr0076523	fly|CG5144 [Source:FlyBase;GeneId:FBgn0035957] [FBtr0076523]	263.8	240.5	281.4	211.2	107.3	107.2	81.4	70.2	1.45		A_09_P197630	CG5144	FBtr0076523	fly|CG5144 [Source:FlyBase;GeneId:FBgn0035957] [FBtr0076523]	270.236	259.925	287.358	279.375	82.8804	107.398	76.3354	89.9558	1.62117
A_09_P056571	CG32444	FBtr0078424	fly|CG32444 [Source:FlyBase;GeneId:FBgn0043783] [FBtr0078424]	10607.6	10143.4	9910.6	10681.6	4802.1	3537.1	3210.7	3632.2	1.45		A_09_P220200	A_09_P220200	A_09_P220200	Unknown	49.4663	54.1697	63.062	40.9231	19.425	13.5519	16.7515	17.9132	1.61797
A_09_P061571	CG1544	FBtr0113311	fly|CG1544 [Source:FlyBase;GeneId:FBgn0039827] [FBtr0113311]	5011.9	4087.4	4484.1	4761	2221.2	1283.8	1657.6	1581.4	1.44		A_09_P037711	HP5	FBtr0073499	fly|CG1745 [Source:FlyBase;GeneId:FBgn0030301] [FBtr0073499]	196.3	132.873	195.097	186.306	52.7059	60.48	49.7165	68.7204	1.61721
A_09_P034361	HipHop	FBtr0075056	fly|CG6874 [Source:FlyBase;GeneId:FBgn0036815] [FBtr0075056]	946.2	892.6	896.8	986.1	345.6	344.7	324.6	354	1.44		A_09_P057601	CG30090	FBtr0087279	fly|CG30090 [Source:FlyBase;GeneId:FBgn0050090] [FBtr0087279]	1256.18	1179.27	1330.67	1088.8	491.309	362.87	386.578	347.317	1.61217
A_09_P166615	BP560162	BP560162	gb|BP560162 Drosophila melanogaster embryonic gonads cDNA (pGEM-T Easy) Drosophila melanogaster cDNA clone FGM325A07 5', mRNA sequence [BP560162]	1012.7	1125.8	1124.1	1154.5	378.5	410.1	382.9	459.4	1.44		A_09_P162800	CO325875	CO325875	gb|EP02832.3prime Exelixis FlyTag CK02 pCDNA-SK+ Drosophila melanogaster cDNA clone EP02832 3, mRNA sequence [CO325875]	625.816	253.963	456.555	709.713	162.904	164.199	162.78	188.519	1.59263
A_09_P146670	TC248339	TC248339	tc|Rep: Isoform 2 of Q8IR79 - Drosophila melanogaster (Fruit fly), complete [TC248339]	1665.6	1497.3	1320.9	2625.7	717.2	608.3	605.4	702.1	1.43		A_09_P204055	MIP06853	MIP06853	gb|Drosophila melanogaster MIP06853 full insert cDNA. [BT072845]	393.507	399.129	326.073	298.458	136.801	111.545	98.0974	123.572	1.59223
A_09_P195175	CG42669	FBtr0306699	fly|This gene is referred to in FlyBase by the symbol Dmel\CG42669 (FBgn0261551). It is a protein_coding_gene from Drosophila melanogaster. Its molecular function is unknown. The biological processes in which it is involved are not known. 23 alleles are r	81.6	107.3	107.1	77.2	35.7	NA	29.6	38.5	1.43		A_09_P000541	CG33721	FBtr0091718	fly|CG33721 [Source:FlyBase;GeneId:FBgn0053721] [FBtr0091718]	44.43	36.447	34.4173	50.7398	10.5628	19.9989	9.2551	15.2583	1.59201
A_09_P068506	CG15369	FBtr0071309	fly|CG15369 [Source:FlyBase;GeneId:FBgn0030105] [FBtr0071309]	465.5	580.5	386.8	479.6	320.4	118.2	67.4	204.4	1.43		A_09_P169816	CO180957	CO180957	gb|EC13237.5prime Exelixis FlyTag ML01 pSport-Tag21 Drosophila melanogaster cDNA clone EC13237 5, mRNA sequence [CO180957]	245.699	253.699	210.425	204.308	105.459	47.1269	82.8591	68.0105	1.59091
A_09_P185975	A_09_P185975	A_09_P185975	Unknown	65.8	93.2	85.8	69.9	27	40.6	18.8	30.6	1.43		A_09_P015851	CG32564	FBtr0074390	fly|CG32564 [Source:FlyBase;GeneId:FBgn0052564] [FBtr0074390]	42.5376	53.9845	69.2487	52.8545	19.0539	14.0091	15.2042	24.4057	1.58897
A_09_P144110	SD03311	SD03311	gb|Drosophila melanogaster SD03311 full length cDNA. [AY061584]	237	215	171.8	198.3	81.4	80	66.3	80.5	1.42		A_09_P181415	TC238368	TC238368	tc|Rep: HDC18269 - Drosophila melanogaster (Fruit fly), partial (39%) [TC238368]	369.165	322	340.174	330.766	113.598	96.8588	108.182	134.83	1.58676
A_09_P223025	A_09_P223025	A_09_P223025	Unknown	665	543.7	598.2	618.8	227.4	198.8	198.4	287	1.41		A_09_P040321	RE09269	RE09269	gb|Drosophila melanogaster RE09269 full insert cDNA. [AY075448]	376.392	265.439	385.42	354.927	81.954	101.467	180.086	97.2219	1.58495
A_09_P211815	HL04994	HL04994	gb|Drosophila melanogaster HL04994 full length cDNA. [AY061024]	945.6	1086.1	1163.4	1089.9	420	365	408.2	434.2	1.4		A_09_P039591	ppk28	FBtr0074335	fly|CG4805 [Source:FlyBase;GeneId:FBgn0030795] [FBtr0074335]	81.1524	85.1147	78.2338	60.4144	31.1017	14.5254	23.9217	32.7319	1.57588
A_09_P075256	CG42788	FBtr0303485	fly|This gene is referred to in FlyBase by the symbol Dmel\CG42788 (FBgn0261859). It is a protein_coding_gene from Drosophila melanogaster. Its molecular function is unknown. An electronic pipeline based on InterPro domains suggests that it is involved in	83.7	105.4	105.1	80.8	35.5	43.3	23.5	40.2	1.4		A_09_P040561	CG14222	FBtr0074763	fly|CG14222 [Source:FlyBase;GeneId:FBgn0031043] [FBtr0074763]	2056.93	2254.76	2072.76	2209.47	722.785	830.428	618.264	722.171	1.57043
A_09_P041241	Amy-d	FBtr0086983	fly|CG17876 [Source:FlyBase;GeneId:FBgn0000078] [FBtr0086983]	29926.3	29654.1	25616.9	36724.1	12090.3	11023.3	13346.4	10071.7	1.39		A_09_P032151	mre11	FBtr0080213	fly|CG16928 [Source:FlyBase;GeneId:FBgn0020270] [FBtr0080213]	3399.33	3178.68	3400.87	3600.91	1139.15	1095.42	1143.31	1202.53	1.56791
A_09_P189045	TC243058	TC243058	Unknown	499.5	527.5	415.7	443	210.3	148.4	157.3	206	1.39		A_09_P213045	dro5	BG633013	gb|GH18175.3prime GH Drosophila melanogaster head pOT2 Drosophila melanogaster cDNA clone GH18175 3 similar to CG10812: FBan0010812 'defense [BG633013]	104.593	105.704	86.4714	76.0878	38.2695	28.836	26.6507	32.4736	1.56256
A_09_P054366	Nf-YA	FBtr0076504	fly|CG3891 [Source:FlyBase;GeneId:FBgn0035993] [FBtr0076504]	894.1	700.3	737.7	715.3	378.9	244.7	312.5	232	1.38		A_09_P000946	CG33993	FBtr0100046	fly|CG33993 [Source:FlyBase;GeneId:FBgn0053993] [FBtr0100046]	960.516	1075.88	1062.96	1047.68	365.018	349.499	332.285	361.297	1.55833
A_09_P130610	CG8837	FBtr0077583	fly|CG8837 [Source:FlyBase;GeneId:FBgn0031520] [FBtr0077583]	1938	1959.1	2144.9	2246.3	803.8	673.4	836.9	871.2	1.38		A_09_P003501	CG34266	FBtr0112461	fly|CG34266 [Source:FlyBase;GeneId:FBgn0085295] [FBtr0112461]	56.4631	100.636	139.579	116.314	18.5129	52.5939	31.9382	37.8239	1.55176
A_09_P046486	dro5	FBtr0073062	fly|CG10812 [Source:FlyBase;GeneId:FBgn0035434] [FBtr0073062]	1260	1192.5	1109.4	1207.1	367.2	373.5	602.5	496.4	1.37		A_09_P035866	CG11226	FBtr0078546	fly|CG11226 [Source:FlyBase;GeneId:FBgn0037195] [FBtr0078546]	202.398	163.393	142.138	177.559	57.6623	49.3701	76.7172	51.4651	1.54315
A_09_P166370	pncr016:2R	NR_002547	ref|Drosophila melanogaster oriT-putative noncoding RNA 016:2R (pncr016:2R), ncRNA [NR_002547]	267.4	180.9	241.9	201.7	105.9	44.6	93	101.6	1.37		A_09_P054221	CG5144	FBtr0076523	fly|CG5144 [Source:FlyBase;GeneId:FBgn0035957] [FBtr0076523]	252.637	246.707	251.546	260.03	101.226	84.8355	69.9715	90.9412	1.54277
A_09_P143935	FBtr0304998	FBtr0304998	fly|The gene Ect4 is referred to in FlyBase by the symbol Dmel\Ect4 (CG43119, FBgn0262579). It is a protein_coding_gene from Drosophila melanogaster. An electronic pipeline based on InterPro domains suggests that it has the molecular function</span>: bind	936.1	864.5	717.7	791.2	416.1	268.6	289.8	316.7	1.36		A_09_P108135	CG31778	FBtr0077543	fly|CG31778 [Source:FlyBase;GeneId:FBgn0051778] [FBtr0077543]	1445.29	1432.67	1236.29	1389.31	523.145	483.817	422.495	464.524	1.53894
A_09_P049741	FBtr0304998	FBtr0304998	fly|The gene Ect4 is referred to in FlyBase by the symbol Dmel\Ect4 (CG43119, FBgn0262579). It is a protein_coding_gene from Drosophila melanogaster. An electronic pipeline based on InterPro domains suggests that it has the molecular function</span>: bind	1769.8	1366	1391.2	1575.7	742.2	490.3	567.7	587.8	1.35		A_09_P038781	CG9509	FBtr0073978	fly|CG9509 [Source:FlyBase;GeneId:FBgn0030594] [FBtr0073978]	879.506	848.988	811.771	1141.74	324.497	325.798	339.499	279.78	1.53615
A_09_P013686	CG31778	FBtr0077543	fly|CG31778 [Source:FlyBase;GeneId:FBgn0051778] [FBtr0077543]	1587.9	1585.6	1540.1	1498.9	624.6	543.9	568.5	703.4	1.35		A_09_P182385	TC238885	TC238885	tc|Rep: F3M18.5 - Arabidopsis thaliana (Mouse-ear cress), partial (7%) [TC238885]	246.746	286.978	255.969	258.436	102.112	82.3781	76.8313	100.294	1.53529
A_09_P056706	Ilp3	FBtr0076373	fly|CG14167 [Source:FlyBase;GeneId:FBgn0044050] [FBtr0076373]	2283.6	2392.9	3377.8	3423	1052.9	918.6	1553.7	998.6	1.34		A_09_P004101	CG34386	FBtr0112627	fly|CG34386 [Source:FlyBase;GeneId:FBgn0085415] [FBtr0112627]	298.274	364.097	528.318	343.518	87.1287	184.841	100.398	158.964	1.52981
A_09_P048256	RhoGAP18B	FBtr0299624	fly|CG42274 [Source:FlyBase;GeneId:FBgn0261461] [FBtr0299624]	907.5	677.9	917.6	906.5	370.1	352.6	366.3	257	1.34		A_09_P205465	Amy-p	FBtr0087004	fly|CG18730 [Source:FlyBase;GeneId:FBgn0000079] [FBtr0087004]	2320.99	2446.25	2246.51	1915.6	688.701	748.778	894.699	768.638	1.52591
A_09_P184910	A_09_P184910	A_09_P184910	Unknown	3039.7	3213.4	2918.5	2916.8	1350	1149.1	1123.6	1150.6	1.34		A_09_P194945	TC243677	TC243677	Unknown	125.067	108.05	135.326	118.978	39.4408	47.5508	30.6804	52.0952	1.52161
A_09_P135355	TC226275	TC226275	tc|Rep: CG11619-PA - Drosophila melanogaster (Fruit fly), complete [TC226275]	1841.6	1470.8	1482.1	1502.7	562.4	776.1	561.8	588.7	1.34		A_09_P135840	TC227153	TC227153	tc|Rep: CG16928-PA - Drosophila melanogaster (Fruit fly), complete [TC227153]	2365.2	2363.84	2474.83	2649.72	872.291	847.445	851.778	860.795	1.52147
A_09_P174175	isopeptidase-T-3	FBtr0086473	fly|CG11025 [Source:FlyBase;GeneId:FBgn0028372] [FBtr0086473]	64.3	61.7	73.7	66.2	15.8	29.2	22.8	37.5	1.34		A_09_P178425	TC236527	TC236527	tc|Rep: Transposable element Hobo transposase - Drosophila melanogaster (Fruit fly), partial (96%) [TC236527]	1048.31	1285.27	773.226	827.899	372.174	381.137	340.697	285.317	1.5123
A_09_P048471	TC251790	TC251790	tc|Rep: CG41586-PA - Drosophila melanogaster (Fruit fly), complete [TC251790]	817.9	810.4	706.1	641.7	316	287.9	275.2	300.1	1.34		A_09_P014856	CG32191	FBtr0075168	fly|CG32191 [Source:FlyBase;GeneId:FBgn0052191] [FBtr0075168]	3994.99	3804.6	4019.65	4062.72	1487.94	1432.64	1430.35	1225.93	1.50986
A_09_P218910	TC251735	TC251735	tc|Rep: CG18250-PB, isoform B - Drosophila melanogaster (Fruit fly), partial (5%) [TC251735]	174.6	141.7	145.7	161.4	64.1	27.4	55.1	100.8	1.33		A_09_P070901	CG6000	FBtr0084540	fly|CG6000 [Source:FlyBase;GeneId:FBgn0039145] [FBtr0084540]	659.961	666.202	607.236	588.629	250.668	214.039	193.491	231.938	1.50249
A_09_P067941	Pdp	FBtr0071076	fly|CG12151 [Source:FlyBase;GeneId:FBgn0029958] [FBtr0071076]	6594.7	6290.3	6911.1	6680	2571.2	2758.7	2819.3	2400.8	1.33		A_09_P101040	AGO3	FBtr0299882	fly|CG40300 [Source:FlyBase;GeneId:FBgn0250816] [FBtr0299882]	38.9254	50.6792	32.073	34.5525	19.5202	12.3572	12.0961	11.1711	1.50238
A_09_P114500	TC248415	TC248415	tc|Rep: CG41018-PA - Drosophila melanogaster (Fruit fly), complete [TC248415]	108.2	96.8	85.2	82.8	54.5	26.6	36.7	31.1	1.32		A_09_P129180	CG13501	FBtr0071804	fly|CG13501 [Source:FlyBase;GeneId:FBgn0034684] [FBtr0071804]	804.191	918.951	1483.54	826.824	216.837	467.642	324.368	422.556	1.4946
A_09_P161215	CG15366	CO293727	gb|EK204303.5prime Exelixis FlyTag CK01 pCDNA-SK+ Drosophila melanogaster cDNA clone EK204303 5, mRNA sequence [CO293727]	142	108.5	102.7	85.1	56.9	46.4	36.4	35.7	1.32		A_09_P047231	IP15234	IP15234	gb|Drosophila melanogaster IP15234 full insert cDNA. [BT024968]	190.416	143.712	191.534	186.186	48.2151	75.2841	63.9241	66.1917	1.48893
A_09_P147305	AT08427	AT08427	gb|Drosophila melanogaster AT08427 full insert cDNA. [AY113220]	102.3	120.2	110.6	101	47.9	NA	40.3	42.1	1.32		A_09_P024746	sPLA2	FBtr0100138	fly|CG11124 [Source:FlyBase;GeneId:FBgn0033170] [FBtr0100138]	3601.58	4012.05	3317.12	3328.62	1237.53	1219.7	1387.46	1253.66	1.48381
A_09_P054891	TC227149	TC227149	tc|Rep: CG6185-PA - Drosophila melanogaster (Fruit fly), complete [TC227149]	139.5	161.8	166	169.9	71.6	48.7	60.2	74.8	1.32		A_09_P207710	RpL41	CO196607	gb|EK006732.5prime Exelixis FlyTag CK01 pCDNA-SK+ Drosophila melanogaster cDNA clone EK006732 5, mRNA sequence [CO196607]	471.143	471.006	394.981	485.569	174.193	138.027	157.817	183.845	1.47897
A_09_P017711	Cyp6t1	FBtr0077212	fly|CG1644 [Source:FlyBase;GeneId:FBgn0031182] [FBtr0077212]	5816.2	5567.2	5692	4640.7	2318.9	2262.2	2326.3	1820.1	1.32		A_09_P137060	TC230594	TC230594	tc|Rep: CG15111-PA, isoform A - Drosophila melanogaster (Fruit fly), complete [TC230594]	2086.1	2312.94	2011.5	2080.12	789.355	779.098	752.993	742.208	1.47062
A_09_P207710	RpL41	CO196607	gb|EK006732.5prime Exelixis FlyTag CK01 pCDNA-SK+ Drosophila melanogaster cDNA clone EK006732 5, mRNA sequence [CO196607]	484.5	435	429.1	312.6	184	196.9	194.7	93.2	1.31		A_09_P006546	ths	FBtr0088030	fly|CG12443 [Source:FlyBase;GeneId:FBgn0033652] [FBtr0088030]	252.483	178.261	267.412	263.585	72.2615	96.9857	77.3336	101.068	1.46802
A_09_P076901	Tsp2A	FBtr0070211	fly|CG11415 [Source:FlyBase;GeneId:FBgn0024361] [FBtr0070211]	78.8	72.7	76.1	67	30.1	NA	24.3	34.6	1.31		A_09_P002291	TC251920	TC251920	tc|Rep: CG41118-PA - Drosophila melanogaster (Fruit fly), complete [TC251920]	164.037	223.647	302.651	254.848	31.2657	167.637	54.8789	88.5789	1.46508
A_09_P061411	PH4alphaNE1	FBtr0085688	fly|CG9728 [Source:FlyBase;GeneId:FBgn0039780] [FBtr0085688]	201.7	221.6	200.2	236.1	90.8	81.8	77.9	96.5	1.31		A_09_P114500	TC248415	TC248415	tc|Rep: CG41018-PA - Drosophila melanogaster (Fruit fly), complete [TC248415]	86.6369	84.0842	99.4085	77.3882	18.0969	42.2546	31.5725	34.3602	1.46041
A_09_P171840	CG6982	FBtr0113268	fly|CG6982 [Source:FlyBase;GeneId:FBgn0039014] [FBtr0113268]	705.7	859	880.9	805.7	363.5	262.7	329.6	357	1.31		A_09_P176845	CR32218	NR_037751	ref|Drosophila melanogaster oriT-CR32218 (CR32218), ncRNA [NR_037751]	11169.5	11310.4	12719.5	11128.8	2672.6	4810.14	3156.27	6244.07	1.45631
A_09_P162210	CO327945	CO327945	gb|EP08314.3prime Exelixis FlyTag CK02 pCDNA-SK+ Drosophila melanogaster cDNA clone EP08314 3, mRNA sequence [CO327945]	350.1	211.9	237.4	252.5	115.6	101.3	100.7	107.3	1.31		A_09_P174175	isopeptidase-T-3	FBtr0086473	fly|CG11025 [Source:FlyBase;GeneId:FBgn0028372] [FBtr0086473]	59.4175	51.6068	69.8713	84.2163	22.5495	34.273	25.2266	14.8214	1.45247
A_09_P115485	CG42254	FBtr0305590	fly|This gene is referred to in FlyBase by the symbol Dmel\CG42254 (FBgn0259112). It is a protein_coding_gene from Drosophila melanogaster. Its molecular function is unknown. The biological processes in which it is involved are not known. 4 alleles are re	222.1	243.1	267.3	264.9	117.7	97.1	70.9	118.3	1.3		A_09_P052086	Rala	FBtr0070583	fly|CG2849 [Source:FlyBase;GeneId:FBgn0015286] [FBtr0070583]	6433.65	6372.64	5704.87	6130.79	1543.25	4552.14	1422.69	1494.14	1.45116
A_09_P003931	CG34357	FBtr0112568	fly|CG34357 [Source:FlyBase;GeneId:FBgn0085386] [FBtr0112568]	99.5	118.2	127	99.6	55	39.8	31.6	53.9	1.3		A_09_P144585	A_09_P144585	A_09_P144585	Unknown	62.7138	82.9395	61.1291	68.8282	22.3704	13.1222	17.7298	48.4303	1.43898
A_09_P052086	Rala	FBtr0070583	fly|CG2849 [Source:FlyBase;GeneId:FBgn0015286] [FBtr0070583]	6738.7	6367	6289.8	6179.2	1677.9	5496.4	1531.3	1687.9	1.3		A_09_P034361	HipHop	FBtr0075056	fly|CG6874 [Source:FlyBase;GeneId:FBgn0036815] [FBtr0075056]	1037.96	987.924	983.289	1020.61	388.777	358.148	328.102	422.404	1.42821
A_09_P218015	CG6982	FBtr0113268	fly|CG6982 [Source:FlyBase;GeneId:FBgn0039014] [FBtr0113268]	2150.7	2003	2273.4	2257.5	887.6	791.4	842.1	1018.5	1.29		A_09_P208670	CO180957	CO180957	gb|EC13237.5prime Exelixis FlyTag ML01 pSport-Tag21 Drosophila melanogaster cDNA clone EC13237 5, mRNA sequence [CO180957]	262.089	255.338	242.663	207.63	150.61	66.0304	74.1819	69.314	1.42605
A_09_P060181	CG31606	FBtr0079577	fly|CG31606 [Source:FlyBase;GeneId:FBgn0051606] [FBtr0079577]	162.5	201.6	228.8	195	93.1	73.9	88.1	66.4	1.29		A_09_P118295	l(2)k16918	FBtr0077498	fly|CG3920 [Source:FlyBase;GeneId:FBgn0021800] [FBtr0077498]	2074.7	1508.77	1987.67	1755.23	562.006	737.69	689.336	739.213	1.42512
A_09_P062471	c11.1	FBtr0071326	fly|CG12132 [Source:FlyBase;GeneId:FBgn0040236] [FBtr0071326]	7774.1	7198	6395.1	6354.8	3001.1	2749.6	3073.8	2512	1.29		A_09_P056706	Ilp3	FBtr0076373	fly|CG14167 [Source:FlyBase;GeneId:FBgn0044050] [FBtr0076373]	2643.92	2669.05	3189.2	3052.2	1077.71	1000.86	1275.52	961.795	1.42071
A_09_P226480	TC251970	TC251970	tc|Rep: CG8591-PA - Drosophila melanogaster (Fruit fly), complete [TC251970]	60.3	80.9	68.1	60	16.7	39.6	29.2	24.7	1.29		A_09_P069646	CG17267	FBtr0083931	fly|CG17267 [Source:FlyBase;GeneId:FBgn0038821] [FBtr0083931]	352.961	394.261	382.746	360.072	169.966	144.11	106.919	137.109	1.41674
A_09_P026286	CG11475	FBtr0071803	fly|CG11475 [Source:FlyBase;GeneId:FBgn0034687] [FBtr0071803]	115.6	165.4	150.3	124.8	63.6	75.6	34.3	55.2	1.28		A_09_P118380	TC246098	TC246098	tc|Rep: CG10620-PA - Drosophila melanogaster (Fruit fly), complete [TC246098]	51.8467	64.3012	62.4656	59.3449	36.985	12.1707	14.9262	25.259	1.41332
A_09_P000946	CG33993	FBtr0100046	fly|CG33993 [Source:FlyBase;GeneId:FBgn0053993] [FBtr0100046]	776.6	776.7	877.4	843.6	346.1	335.6	329.3	339.2	1.28		A_09_P185285	A_09_P185285	A_09_P185285	Unknown	421.479	416.636	359.852	433.805	175.855	155.552	125.097	159.998	1.40426
A_09_P135745	hts	FBtr0086545	fly|CG9325 [Source:FlyBase;GeneId:FBgn0004873] [FBtr0086545]	90.2	92	73.1	81	23.9	37.1	39	38.7	1.28		A_09_P044706	shf	FBtr0070978	fly|CG3135 [Source:FlyBase;GeneId:FBgn0003390] [FBtr0070978]	7241.09	8087.61	7017.16	7410.71	2528.45	2904.34	2934.03	2898.55	1.40131
A_09_P035866	CG11226	FBtr0078546	fly|CG11226 [Source:FlyBase;GeneId:FBgn0037195] [FBtr0078546]	241.7	161.5	148	143.4	62.8	109.9	58.1	56.5	1.27		A_09_P060181	CG31606	FBtr0079577	fly|CG31606 [Source:FlyBase;GeneId:FBgn0051606] [FBtr0079577]	184.698	185.672	165.092	172.66	73.2772	65.3816	59.4553	70.1659	1.40026
A_09_P015741	CG32523	FBtr0077183	fly|CG32523 [Source:FlyBase;GeneId:FBgn0052523] [FBtr0077183]	12850.9	15461.3	14094.9	14774	3753.7	5421.6	6664.7	7846.5	1.27		A_09_P006041	CG12911	FBtr0088336	fly|CG12911 [Source:FlyBase;GeneId:FBgn0033501] [FBtr0088336]	37.5413	46.7552	44.3331	43.6695	14.9127	12.6344	13.082	25.1792	1.38857
A_09_P025526	Obp56e	FBtr0086327	fly|CG8462 [Source:FlyBase;GeneId:FBgn0034471] [FBtr0086327]	13450	17224.9	13068.5	12649.2	3881.3	5951.2	6904.7	6657.3	1.27		A_09_P073241	topi	FBtr0082135	fly|CG8484 [Source:FlyBase;GeneId:FBgn0037751] [FBtr0082135]	60.4799	75.6654	68.5637	86.3553	28.048	27.804	30.4056	25.3039	1.3835
A_09_P014856	CG32191	FBtr0075168	fly|CG32191 [Source:FlyBase;GeneId:FBgn0052191] [FBtr0075168]	3274.9	2795.6	3106.8	2815.2	1262.9	1191.5	1350.2	1170.8	1.27		A_09_P041176	ade3	FBtr0100353	fly|CG31628 [Source:FlyBase;GeneId:FBgn0000053] [FBtr0100353]	3687.04	3795.93	3307.04	3037.37	1283.28	1350.77	1380.2	1291.19	1.38198
A_09_P121790	CG10638	FBtr0300686	fly|CG10638 [Source:FlyBase;GeneId:FBgn0036290] [FBtr0300686]	178.2	199.4	127.4	136.3	85	55.2	55.2	70.8	1.27		A_09_P199616	Amy-d	FBtr0086983	fly|CG17876 [Source:FlyBase;GeneId:FBgn0000078] [FBtr0086983]	204.004	193.778	198.448	248.39	67.3063	53.7789	127.718	76.0103	1.37869
A_09_P123660	TC230648	TC230648	tc|Rep: CG1102-PA - Drosophila melanogaster (Fruit fly), complete [TC230648]	158.9	130.9	151.5	135.4	71.7	41.4	59.1	68.3	1.26		A_09_P115485	CG42254	FBtr0305590	fly|This gene is referred to in FlyBase by the symbol Dmel\CG42254 (FBgn0259112). It is a protein_coding_gene from Drosophila melanogaster. Its molecular function is unknown. The biological processes in which it is involved are not known. 4 alleles are re	255.531	237.452	233.645	255.4	104.974	82.3691	78.2594	112.762	1.37599
A_09_P215395	CG9515	FBtr0079791	fly|CG9515 [Source:FlyBase;GeneId:FBgn0032077] [FBtr0079791]	8830.7	8691.7	7191.1	7351.3	3782.3	3142.3	3098.7	3387	1.26		A_09_P210190	EL871932	EL871932	gb|IP03946.5prime IP Drosophila melanogaster iPCR Amplified Library Drosophila melanogaster cDNA clone IP03946 5, mRNA sequence [EL871932]	571.007	371.465	520.671	611.152	175.671	191.563	171.737	261.818	1.37313
A_09_P176025	GH14618	GH14618	gb|Drosophila melanogaster GH14618 full insert cDNA. [AY113346]	306.3	243.6	183.9	184.9	87.1	117.1	79.1	102.2	1.25		A_09_P160105	CG31008	AI405944	gb|GH26101.3prime GH Drosophila melanogaster head pOT2 Drosophila melanogaster cDNA clone GH26101 3prime, mRNA sequence [AI405944]	404.388	461.118	327.757	251.511	156.359	130.462	119.823	152.197	1.37033
A_09_P207995	A_09_P207995	A_09_P207995	Unknown	1095.8	905.3	892.6	1064.6	457	346.1	441.5	422.1	1.25		A_09_P179665	TC237343	TC237343	tc|Rep: Predicted protein - Monosiga brevicollis MX1, partial (4%) [TC237343]	21358.2	24661.2	30762.6	23657.3	5992.58	11810.5	9434.41	12036.9	1.35466
A_09_P028091	CG13897	FBtr0072601	fly|CG13897 [Source:FlyBase;GeneId:FBgn0035160] [FBtr0072601]	1499.5	1241.2	1206.4	1320.4	578.9	580	527.3	536.2	1.24		A_09_P029236	CG14985	FBtr0289977	fly|CG14985 [Source:FlyBase;GeneId:FBgn0035482] [FBtr0289977]	67.7513	52.8641	50.3447	46.9329	21.9894	17.0223	21.8397	24.4406	1.35314
A_09_P075141	smp-30	FBtr0083017	fly|CG7390 [Source:FlyBase;GeneId:FBgn0038257] [FBtr0083017]	4901.1	4573.3	5011.3	4160.6	2213.5	1657.3	2105.7	1914.2	1.24		A_09_P037996	Cyp311a1	FBtr0073639	fly|CG1488 [Source:FlyBase;GeneId:FBgn0030367] [FBtr0073639]	303.668	337.977	304.891	339.444	139.002	121.548	126.756	118.697	1.34565
A_09_P185285	A_09_P185285	A_09_P185285	Unknown	398.6	391.3	328.4	346.6	166.1	154.1	140.8	159.1	1.24		A_09_P015726	CG32512	FBtr0077262	fly|CG32512 [Source:FlyBase;GeneId:FBgn0052512] [FBtr0077262]	491.283	527.634	491.909	436.607	188.918	201.061	172.969	204.124	1.34414
A_09_P028876	CG2107	FBtr0072978	fly|CG2107 [Source:FlyBase;GeneId:FBgn0035383] [FBtr0072978]	1858.6	1777.5	1797.5	1844.5	741.2	795.2	790.4	758.7	1.24		A_09_P143935	FBtr0304998	FBtr0304998	fly|The gene Ect4 is referred to in FlyBase by the symbol Dmel\Ect4 (CG43119, FBgn0262579). It is a protein_coding_gene from Drosophila melanogaster. An electronic pipeline based on InterPro domains suggests that it has the molecular function</span>: bind	874.332	730.636	705.987	761.952	341.185	350.066	272.576	249.776	1.34031
A_09_P004316	CG34417	FBtr0112704	fly|CG34417 [Source:FlyBase;GeneId:FBgn0085446] [FBtr0112704]	12990.5	11928.9	12740.9	13356.2	5103.7	5472.3	5587.3	5581.4	1.23		A_09_P021201	CG4017	FBtr0079867	fly|CG4017 [Source:FlyBase;GeneId:FBgn0032143] [FBtr0079867]	3122.33	3507.25	4305.75	3245.94	876.684	1705.97	1169.39	1853.02	1.33918
A_09_P113000	Ilp3	FBtr0076373	fly|CG14167 [Source:FlyBase;GeneId:FBgn0044050] [FBtr0076373]	3419.2	3355.5	4748	4642.3	1600.2	1597	2171.9	1524.8	1.23		A_09_P075141	smp-30	FBtr0083017	fly|CG7390 [Source:FlyBase;GeneId:FBgn0038257] [FBtr0083017]	5823.77	6343.53	6463.73	5343.86	2871.74	2341.26	2189.49	2134.03	1.32999
A_09_P068556	CG15317	FBtr0071371	fly|CG15317 [Source:FlyBase;GeneId:FBgn0030137] [FBtr0071371]	276.9	236.9	247.3	246.6	109.4	80.3	111.6	131.4	1.22		A_09_P056571	CG32444	FBtr0078424	fly|CG32444 [Source:FlyBase;GeneId:FBgn0043783] [FBtr0078424]	9986.24	11520.8	10426.2	9153.9	5199.18	4313.93	3396.64	3458.29	1.32781
A_09_P126820	CG32523	FBtr0077183	fly|CG32523 [Source:FlyBase;GeneId:FBgn0052523] [FBtr0077183]	11952.7	12643.8	13182	14775	3446.2	5197.3	6187.6	7747.8	1.22		A_09_P138000	TC228537	TC228537	tc|Rep: RH49423p - Drosophila melanogaster (Fruit fly), complete [TC228537]	6254.78	8590.92	7522.99	7265.11	3092.23	2758.97	3050.48	2922.41	1.32551
A_09_P034411	CG3893	FBtr0075075	fly|CG3893 [Source:FlyBase;GeneId:FBgn0036826] [FBtr0075075]	288.1	314.2	322	325.2	142.8	106.6	134.7	155.3	1.21		A_09_P071626	tobi	FBtr0084847	fly|CG11909 [Source:FlyBase;GeneId:FBgn0261575] [FBtr0084847]	12188.1	13939.4	10123.6	8572	6068.68	4643.59	3637.43	3568.45	1.32282
A_09_P045286	CG7224	FBtr0079532	fly|CG7224 [Source:FlyBase;GeneId:FBgn0031971] [FBtr0079532]	32235.9	32962.3	30157.5	35921.7	14261.9	13905.4	13297.1	15216.2	1.21		A_09_P193030	RhoGAP18B	FBtr0299624	fly|CG42274 [Source:FlyBase;GeneId:FBgn0261461] [FBtr0299624]	1804.59	1605.85	1908.1	1922.82	697.557	710.865	681.74	804.765	1.32273
A_09_P034461	CG11619	FBtr0075046	fly|CG11619 [Source:FlyBase;GeneId:FBgn0036836] [FBtr0075046]	487.3	487.9	405.5	406.1	200.5	199.8	174.1	198.1	1.21		A_09_P029071	dro5	FBtr0073062	fly|CG10812 [Source:FlyBase;GeneId:FBgn0035434] [FBtr0073062]	21760.3	25220.5	21977	22475.6	10631.7	7619.99	9368.49	8968.02	1.32134
A_09_P032941	KdelR	FBtr0080022	fly|CG5183 [Source:FlyBase;GeneId:FBgn0022268] [FBtr0080022]	2610.4	2363.1	2448.2	2393.6	1086.7	1089	1078.8	1023.6	1.2		A_09_P044171	pnt	FBtr0089717	fly|CG17077 [Source:FlyBase;GeneId:FBgn0003118] [FBtr0089717]	66.8391	87.8492	77.5624	65.1008	26.9307	34.1939	27.6998	30.574	1.31639
A_09_P223680	CG2233	FBtr0071123	fly|CG2233 [Source:FlyBase;GeneId:FBgn0029990] [FBtr0071123]	49794.9	55985.1	46559.7	46409.1	23259.6	20546.6	21908.6	20923.4	1.2		A_09_P049741	FBtr0304998	FBtr0304998	fly|The gene Ect4 is referred to in FlyBase by the symbol Dmel\Ect4 (CG43119, FBgn0262579). It is a protein_coding_gene from Drosophila melanogaster. An electronic pipeline based on InterPro domains suggests that it has the molecular function</span>: bind	1654.62	1235.09	1350.89	1663.51	563.956	679.556	500.027	638.882	1.30929
A_09_P164550	AA264398	AA264398	gb|LD08140.5prime LD Drosophila melanogaster embryo BlueScript Drosophila melanogaster cDNA clone LD08140 5prime, mRNA sequence [AA264398]	190.2	200	209.4	273.2	104.1	65.8	99.4	112.2	1.19		A_09_P054791	CG6279	FBtr0076235	fly|CG6279 [Source:FlyBase;GeneId:FBgn0036125] [FBtr0076235]	1463.23	1527.62	1454.24	1554.12	604.658	599.822	646.314	574.218	1.30678
A_09_P180300	Argk	FBtr0112792	fly|CG32031 [Source:FlyBase;GeneId:FBgn0000116] [FBtr0112792]	169.6	142.5	258.1	181.6	107.5	61.4	76.2	85.3	1.19		A_09_P207995	A_09_P207995	A_09_P207995	Unknown	1164.69	1375.34	1208.15	1177.43	530.55	478.522	479.003	503.141	1.30665
A_09_P017611	CG33460	FBtr0100642	fly|CG33460 [Source:FlyBase;GeneId:FBgn0053460] [FBtr0100642]	205.4	147.8	178.6	194.3	109.2	31.4	71.9	107.2	1.18		A_09_P030291	tilB	FBtr0077345	fly|CG14620 [Source:FlyBase;GeneId:FBgn0014395] [FBtr0077345]	70.5741	80.5745	67.0096	70.9977	37.7849	15.657	30.6504	33.2087	1.30163
A_09_P073436	CG3999	FBtr0082225	fly|CG3999 [Source:FlyBase;GeneId:FBgn0037801] [FBtr0082225]	3519.2	2539.6	2133.6	1940.4	1284.3	931.4	1239.8	1038.6	1.17		A_09_P061411	PH4alphaNE1	FBtr0085688	fly|CG9728 [Source:FlyBase;GeneId:FBgn0039780] [FBtr0085688]	258.611	264.034	236.191	249.598	101.259	108.17	95.8404	104.673	1.29862
A_09_P225470	A_09_P225470	A_09_P225470	Unknown	74.3	128.4	111	91.8	45.4	31.8	48.3	54.4	1.17		A_09_P075256	CG42788	FBtr0303485	fly|This gene is referred to in FlyBase by the symbol Dmel\CG42788 (FBgn0261859). It is a protein_coding_gene from Drosophila melanogaster. Its molecular function is unknown. An electronic pipeline based on InterPro domains suggests that it is involved in	84.155	97.8748	97.3334	95.6935	28.5892	39.6582	38.3101	46.1502	1.29634
A_09_P046541	fs(1)h	FBtr0071118	fly|CG2252 [Source:FlyBase;GeneId:FBgn0004656] [FBtr0071118]	1930.2	1706.4	1546.7	1592	755.7	673.9	723.2	857.3	1.17		A_09_P146670	TC248339	TC248339	tc|Rep: Isoform 2 of Q8IR79 - Drosophila melanogaster (Fruit fly), complete [TC248339]	2046.86	1895.58	2626.26	1840.71	645.038	981.949	781.317	1019.97	1.29452
A_09_P182455	AA440340	AA440340	gb|LD14916.5prime LD Drosophila melanogaster embryo BlueScript Drosophila melanogaster cDNA clone LD14916 5prime, mRNA sequence [AA440340]	2326.9	1837.4	1704.8	1672.7	981.2	761.4	828.5	783.8	1.17		A_09_P028876	CG2107	FBtr0072978	fly|CG2107 [Source:FlyBase;GeneId:FBgn0035383] [FBtr0072978]	2002.01	2060.04	2176.76	2019.13	900.058	843.122	815.225	808.493	1.29436
A_09_P077106	agt	FBtr0081697	fly|CG1303 [Source:FlyBase;GeneId:FBgn0024912] [FBtr0081697]	321.9	309.2	336.9	285.2	146.4	144.5	144	125.9	1.16		A_09_P031451	Tom40	FBtr0071074	fly|CG12157 [Source:FlyBase;GeneId:FBgn0016041] [FBtr0071074]	3886.94	3356.47	4036.4	3998.18	1454.69	1522.75	1526	1733.46	1.29255
A_09_P166870	Cyp6g1	FBtr0087992	fly|CG8453 [Source:FlyBase;GeneId:FBgn0025454] [FBtr0087992]	533.9	432.3	387.9	329.4	205.3	187.9	179.1	182.3	1.16		A_09_P113000	Ilp3	FBtr0076373	fly|CG14167 [Source:FlyBase;GeneId:FBgn0044050] [FBtr0076373]	3963.29	3411.18	4388.41	4432.03	1599.95	1575.06	1937.4	1501.75	1.29191
A_09_P042261	esc	FBtr0080325	fly|CG14941 [Source:FlyBase;GeneId:FBgn0000588] [FBtr0080325]	159.2	122.1	147.7	135.5	73.6	45.9	58.8	74.8	1.16		A_09_P013686	CG31778	FBtr0077543	fly|CG31778 [Source:FlyBase;GeneId:FBgn0051778] [FBtr0077543]	1831.71	1678.8	1464.45	1707.93	707.598	709.582	668.946	653.864	1.2863
A_09_P062421	hgo	FBtr0080201	fly|CG4779 [Source:FlyBase;GeneId:FBgn0040211] [FBtr0080201]	2497.5	2297.3	2060	2277.8	1308.2	1002.5	967.4	863.4	1.14		A_09_P005406	A_09_P005406	A_09_P005406	Unknown	500.424	555.881	708.193	454.971	135.592	389.986	163.585	221.202	1.2857
A_09_P024626	Tsp42En	FBtr0089034	fly|CG12839 [Source:FlyBase;GeneId:FBgn0033135] [FBtr0089034]	775.2	695.8	847.9	812.3	301.9	334.6	455.7	328.1	1.14		A_09_P218000	CG13857	FBtr0084234	fly|CG13857 [Source:FlyBase;GeneId:FBgn0038958] [FBtr0084234]	94.1353	122.85	177.35	115.783	41.6943	34.0173	78.0261	55.8771	1.28309
A_09_P138025	CG7224	FBtr0079532	fly|CG7224 [Source:FlyBase;GeneId:FBgn0031971] [FBtr0079532]	22028	20928.5	19506.4	22544.2	10587.2	9589.2	9255	9219.9	1.14		A_09_P054506	CG6761	FBtr0076414	fly|CG6761 [Source:FlyBase;GeneId:FBgn0036031] [FBtr0076414]	149.056	155.804	139.034	158.061	63.6409	55.1913	64.274	65.1088	1.27807
A_09_P183735	Hr46	FBtr0088368	fly|CG33183 [Source:FlyBase;GeneId:FBgn0000448] [FBtr0088368]	72.2	96.7	62.2	80.9	36	31.2	30.2	44.6	1.14		A_09_P028091	CG13897	FBtr0072601	fly|CG13897 [Source:FlyBase;GeneId:FBgn0035160] [FBtr0072601]	1422.9	1220.44	1349.16	1369.55	533.769	541.339	579.84	557.113	1.2774
A_09_P222570	TC249073	TC249073	Unknown	928.6	859.3	1022.6	1009.7	383.6	387.1	364.9	603.9	1.13		A_09_P042796	Hsp26	FBtr0076496	fly|CG4183 [Source:FlyBase;GeneId:FBgn0001225] [FBtr0076496]	1045.01	1522.38	1252.64	1077.83	452.577	453.249	598.572	518.285	1.27588
A_09_P028381	ABCB7	FBtr0072756	fly|CG7955 [Source:FlyBase;GeneId:FBgn0035244] [FBtr0072756]	167	135.4	185.2	158.9	75.9	78.1	71.4	69.2	1.13		A_09_P014916	CR32207	NR_037750	ref|Drosophila melanogaster oriT-CR32207 (CR32207), ncRNA [NR_037750]	55.6141	80.9972	60.6375	62.3193	20.7269	16.4576	23.3252	46.8009	1.27432
A_09_P019051	CG16704	FBtr0077550	fly|CG16704 [Source:FlyBase;GeneId:FBgn0031558] [FBtr0077550]	5149.9	4807	5025.7	3677.9	2544.7	1922.3	2106.3	1951.2	1.13		A_09_P054366	Nf-YA	FBtr0076504	fly|CG3891 [Source:FlyBase;GeneId:FBgn0035993] [FBtr0076504]	859.623	719.455	772.383	825.957	279.375	345.567	340.481	348.267	1.27423
A_09_P160670	BI352689	BI352689	gb|GM20405.5prime GM Drosophila melanogaster ovary pOT2 Drosophila melanogaster cDNA clone GM20405 5, mRNA sequence [BI352689]	850.8	865.8	914.1	877	326.3	421.1	461.3	398.2	1.13		A_09_P130610	CG8837	FBtr0077583	fly|CG8837 [Source:FlyBase;GeneId:FBgn0031520] [FBtr0077583]	1913.19	2240.53	2313.16	2138.38	892.333	836.584	842.147	993.911	1.27133
A_09_P204960	TC246719	TC246719	Unknown	170.9	171	133.7	128.6	94.1	54.4	48.9	79.7	1.12		A_09_P021081	TC227379	TC227379	tc|Rep: CG17005-PA - Drosophila melanogaster (Fruit fly), complete [TC227379]	51.8055	101.776	90.4413	75.4821	30.0904	22.0783	32.9799	47.3664	1.26968
A_09_P183635	RH69543	RH69543	gb|Drosophila melanogaster RH69543 full insert cDNA. [BT015185]	110.2	126.3	112.9	92.1	59.7	46.4	30	66.5	1.12		A_09_P039561	Rrp45	FBtr0074355	fly|CG9606 [Source:FlyBase;GeneId:FBgn0030789] [FBtr0074355]	673.707	582.243	588.694	651.141	256.673	257.833	253.978	267.716	1.26819
A_09_P040776	CG17065	FBtr0077340	fly|CG17065 [Source:FlyBase;GeneId:FBgn0031099] [FBtr0077340]	739.1	643.8	665.4	665.9	302.5	335.7	291.2	316.2	1.12		A_09_P044326	CG42237	FBtr0073722	fly|CG42237 [Source:FlyBase;GeneId:FBgn0250862] [FBtr0073722]	346.731	258.606	288.911	273.98	108.739	115.059	124.578	137.589	1.2654
A_09_P021961	CG6287	FBtr0080222	fly|CG6287 [Source:FlyBase;GeneId:FBgn0032350] [FBtr0080222]	2867.5	2686.6	2212.7	2288.6	1283.1	1129	1120.5	1084.8	1.12		A_09_P050636	RE63496	RE63496	gb|Drosophila melanogaster RE63496 full length cDNA. [AY071578]	197.033	151.77	110.899	134.023	63.2607	59.8554	51.6024	72.8451	1.26199
A_09_P199580	CG14630	FBtr0070175	fly|CG14630 [Source:FlyBase;GeneId:FBgn0014903] [FBtr0070175]	2476.4	2585.3	2180.6	2304.5	1115.4	1068.4	1161.4	1047.2	1.12		A_09_P046486	dro5	FBtr0073062	fly|CG10812 [Source:FlyBase;GeneId:FBgn0035434] [FBtr0073062]	1265.82	1524.25	1143.26	1155.38	598.044	434.681	504.032	588.421	1.25972
A_09_P199420	hgo	FBtr0080201	fly|CG4779 [Source:FlyBase;GeneId:FBgn0040211] [FBtr0080201]	2844.3	2747.6	2486.2	2887.5	1584	1326.8	1113.5	1022.9	1.12		A_09_P054891	TC227149	TC227149	tc|Rep: CG6185-PA - Drosophila melanogaster (Fruit fly), complete [TC227149]	181.847	195.074	172.471	191.669	79.8882	73.9628	72.8607	84.1428	1.25335
A_09_P076951	sec13	FBtr0084409	fly|CG6773 [Source:FlyBase;GeneId:FBgn0024509] [FBtr0084409]	1094.2	1102.3	1135.8	1153.7	532.3	488.8	518.3	526.5	1.12		A_09_P201775	TC237923	TC237923	tc|Rep: CG7224-PA, isoform A - Drosophila melanogaster (Fruit fly), complete [TC237923]	2148.07	1929.72	1642.98	1884.07	841.377	767.181	759.804	825.567	1.25159
A_09_P004541	CG34454	FBtr0112760	fly|CG34454 [Source:FlyBase;GeneId:FBgn0085483] [FBtr0112760]	609.2	674.1	672.3	619.2	274.8	302.8	299.9	308.3	1.12		A_09_P218015	CG6982	FBtr0113268	fly|CG6982 [Source:FlyBase;GeneId:FBgn0039014] [FBtr0113268]	1933.67	1682.84	1972.19	1880.61	587.146	798.658	834.942	917.546	1.25099
A_09_P049351	dpr8	FBtr0073913	fly|CG32600 [Source:FlyBase;GeneId:FBgn0052600] [FBtr0073913]	883.1	752	610.1	677.2	335.1	329.5	316.7	365.2	1.12		A_09_P219875	CG2837	FBtr0113021	fly|CG2837 [Source:FlyBase;GeneId:FBgn0031646] [FBtr0113021]	112.459	146.348	155.361	148.229	69.5191	53.4674	64.0673	49.2731	1.25081
A_09_P074601	CG11668	FBtr0082705	fly|CG11668 [Source:FlyBase;GeneId:FBgn0038113] [FBtr0082705]	847.6	788.1	850.5	742.6	372.3	348	385.5	386.1	1.11		A_09_P215120	TC229090	TC229090	tc|Rep: CG17328-PA - Drosophila melanogaster (Fruit fly), complete [TC229090]	166.819	150.838	184.335	161.178	65.98	53.9441	95.9691	62.9474	1.24994
A_09_P038166	CG15725	FBtr0073685	fly|CG15725 [Source:FlyBase;GeneId:FBgn0030417] [FBtr0073685]	143.6	145.9	129.3	151.9	62.4	70.5	68	63.1	1.11		A_09_P160260	BE975450	BE975450	gb|bs43c12.y1 Drosophila melanogaster adult testis library Drosophila melanogaster cDNA clone bs43c12 5', mRNA sequence [BE975450]	67.6129	80.4572	65.7077	71.89	32.2878	28.4284	29.077	30.5198	1.24755
A_09_P147180	Npc2h	FBtr0085722	fly|CG11315 [Source:FlyBase;GeneId:FBgn0039801] [FBtr0085722]	7218	8798.1	8005.8	8653.4	4031.8	3290	3480.2	4330.8	1.11		A_09_P118035	RhoGAP71E	FBtr0075568	fly|CG32149 [Source:FlyBase;GeneId:FBgn0036518] [FBtr0075568]	706.74	526.715	535.563	627.903	315.341	216.029	272.772	206.16	1.2464
A_09_P201775	TC237923	TC237923	tc|Rep: CG7224-PA, isoform A - Drosophila melanogaster (Fruit fly), complete [TC237923]	1537.3	1561.7	1701.6	2045	726.5	916.8	690.7	862.5	1.1		A_09_P012476	TpnC47D	FBtr0088184	fly|CG9073 [Source:FlyBase;GeneId:FBgn0010423] [FBtr0088184]	130.016	126.777	161.122	161.884	57.0044	51.9475	76.6553	59.3256	1.24317
A_09_P054791	CG6279	FBtr0076235	fly|CG6279 [Source:FlyBase;GeneId:FBgn0036125] [FBtr0076235]	1354.2	1340.1	1415.8	1385	634.3	604.5	714.3	618.3	1.1		A_09_P017661	CG33474	FBtr0088260	fly|CG33474 [Source:FlyBase;GeneId:FBgn0053474] [FBtr0088260]	505.12	511.493	421.665	467.742	232.777	191.076	188.934	193.642	1.24094
A_09_P090035	AT11348	AT11348	gb|Drosophila melanogaster AT11348 full insert cDNA. [BT012340]	294.8	312.7	310.8	338.9	130	132.5	155.3	171	1.09		A_09_P053181	CG6619	FBtr0077049	fly|CG6619 [Source:FlyBase;GeneId:FBgn0035676] [FBtr0077049]	1040.19	1067.31	1309.62	1105.24	500.947	477.332	479.898	459.205	1.23794
A_09_P010831	zfh1	FBtr0085701	fly|CG1322 [Source:FlyBase;GeneId:FBgn0004606] [FBtr0085701]	208.1	166.8	161.1	149.4	94.2	57.4	74.9	94.9	1.09		A_09_P075986	CG8907	FBtr0083372	fly|CG8907 [Source:FlyBase;GeneId:FBgn0038466] [FBtr0083372]	447.594	361.154	302.438	320.666	142.283	144.873	166.778	153.368	1.23739
A_09_P053181	CG6619	FBtr0077049	fly|CG6619 [Source:FlyBase;GeneId:FBgn0035676] [FBtr0077049]	1062.1	1097.7	1192.6	1142.9	523.3	562.7	562.2	460.3	1.09		A_09_P112545	CG2816	FBtr0300299	fly|CG2816 [Source:FlyBase;GeneId:FBgn0031564] [FBtr0300299]	78.9769	61.6822	91.241	74.9125	27.1438	32.6565	38.0662	32.3233	1.23674
A_09_P028366	CG18170	FBtr0100190	fly|CG18170 [Source:FlyBase;GeneId:FBgn0035239] [FBtr0100190]	429	412.2	428.8	504.6	173.4	224.7	207.3	227.3	1.09		A_09_P059551	CG31296	FBtr0083155	fly|CG31296 [Source:FlyBase;GeneId:FBgn0051296] [FBtr0083155]	60.1841	49.6265	46.1108	51.7084	27.1355	19.554	17.9097	23.5152	1.23656
A_09_P208205	BE978777	BE978777	gb|bs82g06.y1 Drosophila melanogaster adult testis library Drosophila melanogaster cDNA clone bs82g06 5', mRNA sequence [BE978777]	816.9	814.9	841.1	953.4	398.4	355.3	342.2	512.4	1.09		A_09_P042261	esc	FBtr0080325	fly|CG14941 [Source:FlyBase;GeneId:FBgn0000588] [FBtr0080325]	163.989	142.548	145.388	130.952	62.4375	55.5285	62.5879	67.0143	1.23537
A_09_P020151	CG11236	FBtr0079339	fly|CG11236 [Source:FlyBase;GeneId:FBgn0031860] [FBtr0079339]	7011	6459.3	6143.6	6030.7	3192.1	2700.7	3301.2	2914.8	1.08		A_09_P045286	CG7224	FBtr0079532	fly|CG7224 [Source:FlyBase;GeneId:FBgn0031971] [FBtr0079532]	30312.5	32221.3	30012.2	31506.6	12980.3	12630	13031.8	14054.3	1.23518
A_09_P172005	RH40482	RH40482	gb|Drosophila melanogaster RH40482 full insert cDNA. [AY089669]	197.2	202.6	175.1	197.7	95.2	57.3	93.4	120.3	1.08		A_09_P051676	EF525530	EF525530	Unknown	101.441	93.5108	94.4975	92.5658	38.5699	32.1459	40.7785	50.7929	1.23508
A_09_P109095	CG16704	FBtr0077550	fly|CG16704 [Source:FlyBase;GeneId:FBgn0031558] [FBtr0077550]	7179.5	6041.4	6859.1	6236.4	3679.7	2784.2	3077.1	2945.6	1.08		A_09_P067941	Pdp	FBtr0071076	fly|CG12151 [Source:FlyBase;GeneId:FBgn0029958] [FBtr0071076]	6475.4	6401.89	6521.3	6797.33	2796.75	2782.1	2828.36	2727.39	1.23429
A_09_P040706	CG12655	FBtr0070036	fly|CG12655 [Source:FlyBase;GeneId:FBgn0031080] [FBtr0070036]	4717.3	3837.9	3835.6	3680	1569.4	2138.5	1782.5	2135.2	1.08		A_09_P135355	TC226275	TC226275	tc|Rep: CG11619-PA - Drosophila melanogaster (Fruit fly), complete [TC226275]	1555.91	1283.46	1422.02	1623.09	617.75	621.814	644.799	618.06	1.23359
A_09_P042821	Hsp68	FBtr0084589	fly|CG5436 [Source:FlyBase;GeneId:FBgn0001230] [FBtr0084589]	2262.5	3401.5	2823.9	2793.1	1151.1	1657.4	1114.2	1449.7	1.07		A_09_P024641	Tsp42Eq	FBtr0089060	fly|CG12832 [Source:FlyBase;GeneId:FBgn0033138] [FBtr0089060]	70.4168	67.5097	64.4776	58.0678	44.4495	25.3793	26.516	14.5142	1.2324
A_09_P068496	Obp8a	FBtr0071307	fly|CG12665 [Source:FlyBase;GeneId:FBgn0030103] [FBtr0071307]	1067.8	1156.9	1257.3	1207.3	585.4	551.6	560.5	535.9	1.07		A_09_P048471	TC251790	TC251790	tc|Rep: CG41586-PA - Drosophila melanogaster (Fruit fly), complete [TC251790]	692.272	615.005	640.004	618.204	233.468	279.37	269.924	319.226	1.21912
A_09_P179045	pug	FBtr0082264	fly|CG4067 [Source:FlyBase;GeneId:FBgn0020385] [FBtr0082264]	1592.5	1225.7	1052.4	1038.9	562.2	579.8	609.3	587.9	1.07		A_09_P205860	TC247042	TC247042	tc|Rep: CG40793-PA - Drosophila melanogaster (Fruit fly), partial (17%) [TC247042]	598.126	573.667	431.049	367.989	204.05	208.884	225.598	209.818	1.21607
A_09_P044171	pnt	FBtr0089717	fly|CG17077 [Source:FlyBase;GeneId:FBgn0003118] [FBtr0089717]	75.9	82.4	76.8	82.3	40.1	49	30.9	31.4	1.07		A_09_P061571	CG1544	FBtr0113311	fly|CG1544 [Source:FlyBase;GeneId:FBgn0039827] [FBtr0113311]	4751.25	4884.52	4808.38	4980.82	2389.97	2071.08	2052.48	1866.18	1.21294
A_09_P194850	opa1-like	FBtr0087574	fly|CG8479 [Source:FlyBase;GeneId:FBgn0261276] [FBtr0087574]	1751.9	1759	1852.5	1447.4	803.4	815.8	877.1	756.9	1.07		A_09_P056221	Toll-6	FBtr0075614	fly|CG7250 [Source:FlyBase;GeneId:FBgn0036494] [FBtr0075614]	502.83	398.882	504.032	406.777	119.456	243.562	184.941	234.603	1.21172
A_09_P160665	BI352648	BI352648	gb|GM20193.5prime GM Drosophila melanogaster ovary pOT2 Drosophila melanogaster cDNA clone GM20193 5, mRNA sequence [BI352648]	338.4	239.6	263.3	219.2	149.4	101.2	128.2	127.8	1.07		A_09_P226330	A_09_P226330	A_09_P226330	Unknown	56.5242	60.7929	47.3056	38.6547	21.3621	20.3943	24.0396	21.9772	1.2116
A_09_P193030	RhoGAP18B	FBtr0299624	fly|CG42274 [Source:FlyBase;GeneId:FBgn0261461] [FBtr0299624]	2151.6	1837.9	1800	1861.4	1007.9	927.4	957	765.8	1.06		A_09_P023706	CG13970	FBtr0089388	fly|CG13970 [Source:FlyBase;GeneId:FBgn0032851] [FBtr0089388]	435.632	548.18	576.17	468.252	128.23	415.669	139.731	192.172	1.21155
A_09_P048461	NM_001110652	NM_001110652	gb|Drosophila melanogaster CG41581 (CG41581), mRNA [NM_001110652]	8800.1	7426.3	6340.5	7053.8	3265.4	3502.6	3907.5	3497.3	1.06		A_09_P017711	Cyp6t1	FBtr0077212	fly|CG1644 [Source:FlyBase;GeneId:FBgn0031182] [FBtr0077212]	5401.41	5440.99	5373.72	4928.9	2308.9	2396.38	2295.67	2130.28	1.21144
A_09_P035761	CG11425	FBtr0078507	fly|CG11425 [Source:FlyBase;GeneId:FBgn0037167] [FBtr0078507]	4166.2	3654.9	2724	4694.5	1898.5	1718.4	1607.5	2090.2	1.06		A_09_P001686	TC250031	TC250031	tc|Rep: CG40336-PA - Drosophila melanogaster (Fruit fly), complete [TC250031]	5363.17	6374.06	7247.9	5681.5	1577.59	3470.47	2201.51	3414.16	1.20985
A_09_P010861	GluRIIA	FBtr0079106	fly|CG6992 [Source:FlyBase;GeneId:FBgn0004620] [FBtr0079106]	730.7	780.8	761.1	768.8	359.6	332.7	358.8	413.8	1.05		A_09_P138025	CG7224	FBtr0079532	fly|CG7224 [Source:FlyBase;GeneId:FBgn0031971] [FBtr0079532]	21275.6	20557.5	19309.7	21372.8	9224.66	8498.27	9320.63	9000.49	1.19491
A_09_P160455	BG632781	BG632781	gb|GH13786.5prime GH Drosophila melanogaster head pOT2 Drosophila melanogaster cDNA clone GH13786 5, mRNA sequence [BG632781]	88.5	106.4	86.6	90.3	52.1	30.3	33.2	63.6	1.05		A_09_P217210	CG14963	FBtr0073111	fly|CG14963 [Source:FlyBase;GeneId:FBgn0035409] [FBtr0073111]	45.8994	59.0044	69.6525	48.2555	22.9463	28.0883	25.0591	21.3047	1.19386
A_09_P174030	EC267661	EC267661	gb|533426 MN08 Drosophila melanogaster cDNA clone 296182, mRNA sequence [EC267661]	925.2	687.5	715	714.2	403.7	391.9	412.3	258.1	1.05		A_09_P171840	CG6982	FBtr0113268	fly|CG6982 [Source:FlyBase;GeneId:FBgn0039014] [FBtr0113268]	773.728	702.144	770.06	718.308	250.495	341.336	315.601	391.298	1.19056
A_09_P025581	CG11044	FBtr0086313	fly|CG11044 [Source:FlyBase;GeneId:FBgn0034484] [FBtr0086313]	1196.4	1294.5	1375.6	1519.6	662.8	645.6	567.6	720.9	1.05		A_09_P075266	CG3984	FBtr0083025	fly|CG3984 [Source:FlyBase;GeneId:FBgn0038291] [FBtr0083025]	49.3701	57.4966	51.884	39.1729	24.3779	17.7801	16.5044	28.2267	1.1877
A_09_P014181	CG31955	FBtr0077540	fly|CG31955 [Source:FlyBase;GeneId:FBgn0051955] [FBtr0077540]	876.4	916.3	921.5	946.3	459.3	407.7	414.3	484.6	1.05		A_09_P041241	Amy-d	FBtr0086983	fly|CG17876 [Source:FlyBase;GeneId:FBgn0000078] [FBtr0086983]	26172.5	27806.5	25027.6	24784.1	11043	10250.9	12729.3	11567.8	1.18686
A_09_P051241	Pde8	FBtr0072074	fly|CG5411 [Source:FlyBase;GeneId:FBgn0034886] [FBtr0072074]	4709.7	3835.8	4415.2	4196.7	2035.8	2068.5	2068.6	2152.4	1.04		A_09_P077106	agt	FBtr0081697	fly|CG1303 [Source:FlyBase;GeneId:FBgn0024912] [FBtr0081697]	352.155	388.274	342.761	341.97	164.198	158.361	147.935	155.87	1.18605
A_09_P057436	CG30046	FBtr0087895	fly|CG30046 [Source:FlyBase;GeneId:FBgn0050046] [FBtr0087895]	1637.1	1954.4	1743.7	1767.6	964.1	818	855.7	813.3	1.04		A_09_P215395	CG9515	FBtr0079791	fly|CG9515 [Source:FlyBase;GeneId:FBgn0032077] [FBtr0079791]	8964.7	10673.9	9302.39	7925.86	4361.61	4167.7	3822.72	3883.48	1.18317
A_09_P030291	tilB	FBtr0077345	fly|CG14620 [Source:FlyBase;GeneId:FBgn0014395] [FBtr0077345]	88.9	71.4	65.2	83.9	47.7	31.7	35	36.1	1.04		A_09_P051241	Pde8	FBtr0072074	fly|CG5411 [Source:FlyBase;GeneId:FBgn0034886] [FBtr0072074]	4381.74	4346.04	4501.2	4619.46	1879.3	2009.87	2031.76	1944.39	1.18222
A_09_P039561	Rrp45	FBtr0074355	fly|CG9606 [Source:FlyBase;GeneId:FBgn0030789] [FBtr0074355]	668.1	579.8	613.3	592.3	277.8	316.6	321.8	278.7	1.04		A_09_P079431	CG7609	FBtr0085543	fly|CG7609 [Source:FlyBase;GeneId:FBgn0027518] [FBtr0085543]	133.79	128.054	97.5755	109.324	52.8543	51.6721	49.7742	52.538	1.18029
A_09_P128140	PGRP-SA	FBtr0073509	fly|CG11709 [Source:FlyBase;GeneId:FBgn0030310] [FBtr0073509]	6706.9	5528.8	4408.5	4710.3	2813.9	2274.5	2411.7	2911.8	1.04		A_09_P076951	sec13	FBtr0084409	fly|CG6773 [Source:FlyBase;GeneId:FBgn0024509] [FBtr0084409]	1252.08	1209.68	1282.76	1091.14	543.07	529.848	505.223	561.268	1.1765
A_09_P008396	Syn2	FBtr0087093	fly|CG4905 [Source:FlyBase;GeneId:FBgn0034135] [FBtr0087093]	2656.1	3166.7	3680.3	3658.5	1541.8	1856.7	1515	1538.8	1.03		A_09_P062471	c11.1	FBtr0071326	fly|CG12132 [Source:FlyBase;GeneId:FBgn0040236] [FBtr0071326]	6188.89	5393.84	6705.97	6192.04	2481.67	2699.39	2798.8	2859.5	1.17537
A_09_P022126	dgt2	FBtr0080285	fly|CG16969 [Source:FlyBase;GeneId:FBgn0032390] [FBtr0080285]	992.2	1027.1	816.6	1020.2	493.6	420.5	434.3	542.3	1.03		A_09_P075311	Spn88Eb	FBtr0083140	fly|CG6687 [Source:FlyBase;GeneId:FBgn0038299] [FBtr0083140]	12656.7	11178.8	8169.22	7609.49	3987.11	3849.32	4750.47	4959.08	1.17488
A_09_P015291	CG32333	FBtr0100256	fly|CG32333 [Source:FlyBase;GeneId:FBgn0052333] [FBtr0100256]	172.5	148	212.5	183.1	86.7	79.3	94.9	90.6	1.03		A_09_P024896	CG1941	FBtr0088927	fly|CG1941 [Source:FlyBase;GeneId:FBgn0033214] [FBtr0088927]	611.128	684.904	642.76	663.541	313.865	259.971	289.463	294.779	1.16807
A_09_P203170	A_09_P203170	A_09_P203170	Unknown	625.3	522.6	452.5	442.2	263.2	215.6	209.8	315	1.03		A_09_P107240	TpnC47D	FBtr0088184	fly|CG9073 [Source:FlyBase;GeneId:FBgn0010423] [FBtr0088184]	97.2082	82.5895	128.196	108.789	35.5192	27.2381	56.4335	66.5208	1.16623
A_09_P020026	CG9547	FBtr0079263	fly|CG9547 [Source:FlyBase;GeneId:FBgn0031824] [FBtr0079263]	6824	7014.1	6220.1	5735.6	3458.5	2761.5	3527.3	2972.1	1.02		A_09_P015741	CG32523	FBtr0077183	fly|CG32523 [Source:FlyBase;GeneId:FBgn0052523] [FBtr0077183]	13830.6	14516.3	14503.1	15259.1	7938.84	6174.27	5196.96	6602.36	1.16512
A_09_P090090	CR33963	NR_002692	ref|Drosophila melanogaster oriT-CR33963 (CR33963), ncRNA [NR_002692]	207.6	158.9	129.4	143.6	98.9	47	78.6	91.6	1.02		A_09_P209750	CO272918	CO272918	gb|EK108823.5prime Exelixis FlyTag CK01 pCDNA-SK+ Drosophila melanogaster cDNA clone EK108823 5, mRNA sequence [CO272918]	82.1178	111.801	154.13	143.666	31.5238	74.4732	44.6497	68.6578	1.16489
A_09_P160925	GM04921	GM04921	gb|Drosophila melanogaster GM04921 full insert cDNA. [AY121635]	320.3	365.8	294.1	279.6	158.9	126.5	152.5	186.8	1.01		A_09_P172005	RH40482	RH40482	gb|Drosophila melanogaster RH40482 full insert cDNA. [AY089669]	221.431	218.899	165.628	247.683	96.9306	106.022	70.7009	107.164	1.16453
A_09_P004656	CG40801	FBtr0113933	fly|CG40801 [Source:FlyBase;GeneId:FBgn0085520] [FBtr0113933]	13415.6	12043.8	10199.3	11233.7	5488.2	5811.2	6215	5760.3	1.01		A_09_P144110	SD03311	SD03311	gb|Drosophila melanogaster SD03311 full length cDNA. [AY061584]	224.428	174.568	180.904	208.327	93.9157	84.4614	85.2507	88.0903	1.16419
A_09_P022861	CG31743	FBtr0080947	fly|CG31743 [Source:FlyBase;GeneId:FBgn0032618] [FBtr0080947]	8246.2	7933.1	6390.3	6911	3855.6	3279.6	3736.2	3785.4	1.01		A_09_P161215	CG15366	CO293727	gb|EK204303.5prime Exelixis FlyTag CK01 pCDNA-SK+ Drosophila melanogaster cDNA clone EK204303 5, mRNA sequence [CO293727]	151.584	140.841	143.082	123.624	62.407	60.0124	64.6196	62.5359	1.16371
A_09_P057906	CG30196	FBtr0071927	fly|CG30196 [Source:FlyBase;GeneId:FBgn0050196] [FBtr0071927]	219.5	162.2	197.1	217.4	95.9	77.8	122.4	100.4	1.01		A_09_P004316	CG34417	FBtr0112704	fly|CG34417 [Source:FlyBase;GeneId:FBgn0085446] [FBtr0112704]	13046.8	12771.5	13418.2	15399.4	5181	6146.6	5981.87	7084.52	1.16332
A_09_P206360	TC243103	TC243103	tc|Rep: Cytochrome b5-related protein - Drosophila melanogaster (Fruit fly), partial (32%) [TC243103]	7010.8	6470.6	5497.5	5568.5	2972.9	3192.4	3460.8	2608.1	1		A_09_P220250	TC253919	TC253919	tc|Rep: Transposable element Hobo transposase - Drosophila melanogaster (Fruit fly), complete [TC253919]	707.663	907.359	495.45	507.434	314.23	289.625	289.225	277.097	1.16168
A_09_P145360	TC248851	TC248851	tc|Rep: RH31195p - Drosophila melanogaster (Fruit fly), complete [TC248851]	8903.1	6813	6818.7	8102.1	4589	3080.3	3616.6	3987	1		A_09_P073436	CG3999	FBtr0082225	fly|CG3999 [Source:FlyBase;GeneId:FBgn0037801] [FBtr0082225]	2961.53	3039.4	4022.52	2613.48	1544.11	1332.73	1479.61	1305.28	1.15833
A_09_P212255	AT13609	AT13609	gb|Drosophila melanogaster AT13609 full length cDNA. [AY075196]	189.7	196.5	238.5	274.5	75.3	154.7	126.8	91.4	1		A_09_P189045	TC243058	TC243058	Unknown	456.589	340.111	414.316	442.593	159.294	168.747	171.049	244.686	1.15268
A_09_P161640	CO181735	CO181735	gb|EC14895.5prime Exelixis FlyTag ML01 pSport-Tag21 Drosophila melanogaster cDNA clone EC14895 5, mRNA sequence [CO181735]	7052.1	6509.5	5821	6048	3281.3	3099.7	3176.4	3122	1		A_09_P024626	Tsp42En	FBtr0089034	fly|CG12839 [Source:FlyBase;GeneId:FBgn0033135] [FBtr0089034]	833.139	818.851	889.864	865.348	356.664	378.228	410.5	387.571	1.15226
A_09_P011306	Rb97D	FBtr0100340	fly|CG6354 [Source:FlyBase;GeneId:FBgn0004903] [FBtr0100340]	4768.8	4793	4917.2	5150	2643.9	1918.1	2385.5	2851.1	1		A_09_P211815	HL04994	HL04994	gb|Drosophila melanogaster HL04994 full length cDNA. [AY061024]	1034.76	730.174	1064.69	1130.38	351.072	448.784	463.661	522.766	1.14855
A_09_P183580	RE53788	RE53788	gb|Drosophila melanogaster RE53788 full length cDNA. [AY071455]	223.3	239.7	191.2	172.8	154.8	92.2	77	88.9	1		A_09_P174030	EC267661	EC267661	gb|533426 MN08 Drosophila melanogaster cDNA clone 296182, mRNA sequence [EC267661]	659.248	698.736	577.482	681.369	303.918	299.652	262.694	317.628	1.14429
A_09_P193715	TC242648	TC242648	tc|Rep: LD28359p - Drosophila melanogaster (Fruit fly), partial (15%) [TC242648]	113.2	120.9	118.3	109.1	51.6	52.3	53	73.6	1		A_09_P123660	TC230648	TC230648	tc|Rep: CG1102-PA - Drosophila melanogaster (Fruit fly), complete [TC230648]	107.345	129.63	167.057	148.54	63.5171	54.8865	79.112	53.2859	1.13962
A_09_P057301	CG30002	FBtr0088466	fly|CG30002 [Source:FlyBase;GeneId:FBgn0260474] [FBtr0088466]	733.1	740.8	641.8	657.2	409.5	306.6	326.6	343.1	1		A_09_P217505	CG9449	FBtr0290043	fly|CG9449 [Source:FlyBase;GeneId:FBgn0036875] [FBtr0290043]	52.4024	68.4782	58.8638	59.7492	28.4183	28.9601	27.7362	23.8361	1.13631
A_09_P059866	CG31445	FBtr0085401	fly|CG31445 [Source:FlyBase;GeneId:FBgn0051445] [FBtr0085401]	3886.9	3887.6	3460.4	3095.1	1794.6	1777.1	1925.5	1666.3	1		A_09_P144485	TC248347	TC248347	tc|Rep: CG5791-PA - Drosophila melanogaster (Fruit fly), complete [TC248347]	828.938	705.748	717.143	614.47	347.27	273.749	329.37	354.174	1.13562
A_09_P003696	CG34305	FBtr0112501	fly|CG34305 [Source:FlyBase;GeneId:FBgn0085334] [FBtr0112501]	194.9	210.4	224.4	210.3	111.2	89.5	94.8	124.6	1		A_09_P194850	opa1-like	FBtr0087574	fly|CG8479 [Source:FlyBase;GeneId:FBgn0261276] [FBtr0087574]	2023.43	1911.95	1906.81	1743.37	845.867	846.16	954.837	824.027	1.12795
A_09_P135145	pnt	FBtr0089717	fly|CG17077 [Source:FlyBase;GeneId:FBgn0003118] [FBtr0089717]	220.3	265.1	232.2	238.9	123.6	84.5	112.5	158.2	1		A_09_P068266	CG12112	FBtr0071233	fly|CG12112 [Source:FlyBase;GeneId:FBgn0030048] [FBtr0071233]	891.56	845.291	812.964	797.593	409.735	357.728	375.228	390.199	1.12679
A_09_P225540	mbl	FBtr0086994	fly|CG33197 [Source:FlyBase;GeneId:FBgn0053197] [FBtr0086994]	138.3	177.7	149.1	157.5	79	40.2	84.1	108.5	1		A_09_P003696	CG34305	FBtr0112501	fly|CG34305 [Source:FlyBase;GeneId:FBgn0085334] [FBtr0112501]	239.362	224.697	202.997	218.404	113.667	105.276	95.663	91.4621	1.1247
A_09_P074201	CG4860	FBtr0082623	fly|CG4860 [Source:FlyBase;GeneId:FBgn0037999] [FBtr0082623]	2354	1700.2	1395	1435.6	906.1	829.4	899.5	817.4	1		A_09_P021961	CG6287	FBtr0080222	fly|CG6287 [Source:FlyBase;GeneId:FBgn0032350] [FBtr0080222]	2935.65	3465.28	2829.04	2845.95	1442.64	1410.7	1359.68	1334.28	1.12228
A_09_P014646	CG32115	FBtr0075904	fly|CG32115 [Source:FlyBase;GeneId:FBgn0052115] [FBtr0075904]	379.1	290	281.3	288.1	152.8	122.2	138.7	207.6	1		A_09_P040776	CG17065	FBtr0077340	fly|CG17065 [Source:FlyBase;GeneId:FBgn0031099] [FBtr0077340]	730.065	704.136	667.945	742.347	347.538	302.467	333.075	326.57	1.11899
A_09_P037756	PGRP-SA	FBtr0073509	fly|CG11709 [Source:FlyBase;GeneId:FBgn0030310] [FBtr0073509]	6960.6	5603.4	4553.3	4710	2956.2	2528.7	2679.9	2789.2	0.99		A_09_P063186	CG5791	FBtr0084180	fly|CG5791 [Source:FlyBase;GeneId:FBgn0040582] [FBtr0084180]	12162.2	10857.7	12239.3	10517	4836.59	4802.83	5425.85	6020.96	1.11829
A_09_P073151	CG8358	FBtr0082081	fly|CG8358 [Source:FlyBase;GeneId:FBgn0037727] [FBtr0082081]	3433.3	3283.1	2636.6	2917.1	1576.6	1452.5	1550.1	1586.7	0.99		A_09_P059831	CG31427	FBtr0113407	fly|CG31427 [Source:FlyBase;GeneId:FBgn0051427] [FBtr0113407]	575.209	528.29	427.093	539.669	263.906	228.377	235.362	226.148	1.11806
A_09_P068266	CG12112	FBtr0071233	fly|CG12112 [Source:FlyBase;GeneId:FBgn0030048] [FBtr0071233]	859.8	786.4	714.7	740.6	399.4	378.3	389.3	396.8	0.99		A_09_P025526	Obp56e	FBtr0086327	fly|CG8462 [Source:FlyBase;GeneId:FBgn0034471] [FBtr0086327]	11600.1	16043.3	13732.9	9894.11	5536.98	4884.48	6493.72	6764.03	1.11451
A_09_P197500	CG17005	FBtr0273186	fly|CG17005 [Source:FlyBase;GeneId:FBgn0032109] [FBtr0273186]	240.6	269.8	269.8	360.2	110.5	163.1	146.4	156.5	0.98		A_09_P104305	Dot	FBtr0077532	fly|CG2788 [Source:FlyBase;GeneId:FBgn0015663] [FBtr0077532]	1050.03	1176.53	1114.85	1213.17	530.385	532.708	522.199	518.641	1.11423
A_09_P062676	GNBP3	FBtr0076510	fly|CG5008 [Source:FlyBase;GeneId:FBgn0040321] [FBtr0076510]	4889	5628.1	4849.1	4862.8	2870.6	2417.5	2545.7	2396	0.98		A_09_P009041	CG14502	FBtr0086757	fly|CG14502 [Source:FlyBase;GeneId:FBgn0034321] [FBtr0086757]	146.159	175.363	138.66	135.072	80.4363	62.0455	65.9948	66.6768	1.11327
A_09_P125685	smp-30	FBtr0083017	fly|CG7390 [Source:FlyBase;GeneId:FBgn0038257] [FBtr0083017]	677.9	656.8	764.5	655.8	389	301.4	372.2	331.9	0.98		A_09_P068556	CG15317	FBtr0071371	fly|CG15317 [Source:FlyBase;GeneId:FBgn0030137] [FBtr0071371]	272.757	272.617	259.215	246.189	126.72	119.422	116.252	123.489	1.11278
A_09_P210810	TC246326	TC246326	tc|Rep: CG14366-PA - Drosophila melanogaster, complete [TC246326]	123.2	131.2	128.1	122.1	65.4	54.1	50.6	86	0.98		A_09_P063371	CG12483	FBtr0072540	fly|CG12483 [Source:FlyBase;GeneId:FBgn0040688] [FBtr0072540]	288.433	302.907	378.872	341.27	127.988	127.94	201.227	149.434	1.11241
A_09_P129835	CG18547	FBtr0082506	fly|CG18547 [Source:FlyBase;GeneId:FBgn0037973] [FBtr0082506]	1762.4	1540.2	1431.2	1267.9	853.8	782.5	707.8	705	0.98		A_09_P195175	CG42669	FBtr0306699	fly|This gene is referred to in FlyBase by the symbol Dmel\CG42669 (FBgn0261551). It is a protein_coding_gene from Drosophila melanogaster. Its molecular function is unknown. The biological processes in which it is involved are not known. 23 alleles are r	100.581	68.1622	93.8433	86.7703	38.7644	30.6904	48.9947	43.872	1.10585
A_09_P123825	CG5028	FBtr0113289	fly|CG5028 [Source:FlyBase;GeneId:FBgn0039358] [FBtr0113289]	2749.6	3611.5	3551	3283.3	1512.8	1780.4	1776.4	1647.1	0.97		A_09_P184910	A_09_P184910	A_09_P184910	Unknown	2629.7	2942.18	2592.91	2345.7	1148.75	1278	1144.19	1325	1.10217
A_09_P052761	FBtr0306206	FBtr0306206	fly|The gene axotactin is referred to in FlyBase by the symbol Dmel\axo (CG43225, FBgn0262870). It is a protein_coding_gene from Drosophila melanogaster. An electronic pipeline based on InterPro domains suggests that it has the molecular function</span>:	100.9	108	115.6	115.8	53.5	56.5	48.7	65.5	0.97		A_09_P012211	Cks30A	FBtr0079799	fly|CG3738 [Source:FlyBase;GeneId:FBgn0010314] [FBtr0079799]	53.2391	96.6878	74.4732	74.9329	42.269	25.5231	33.6208	38.0948	1.10141
A_09_P052151	Cyp9c1	FBtr0072321	fly|CG3616 [Source:FlyBase;GeneId:FBgn0015040] [FBtr0072321]	1640.9	1899.6	1584.4	1919.5	913	879.7	777.9	1024.9	0.97		A_09_P010861	GluRIIA	FBtr0079106	fly|CG6992 [Source:FlyBase;GeneId:FBgn0004620] [FBtr0079106]	819.959	806.701	680.532	747.281	388.059	326.604	349.589	359.415	1.10131
A_09_P002361	IP08647	IP08647	gb|Drosophila melanogaster IP08647 full insert cDNA. [BT024353]	624.7	759.4	638.5	680.4	332.8	315	323.1	413.2	0.97		A_09_P207795	CG12483	FBtr0072540	fly|CG12483 [Source:FlyBase;GeneId:FBgn0040688] [FBtr0072540]	306.678	321.565	414.617	394.304	154.827	151.27	200.983	163.896	1.09889
A_09_P012206	corto	FBtr0078844	fly|CG2530 [Source:FlyBase;GeneId:FBgn0010313] [FBtr0078844]	11935.1	9980.6	9314.5	9648.4	5799	5061.9	4882.3	5207.3	0.96		A_09_P205105	CR32657	NR_002108	ref|Drosophila melanogaster oriT-CR32657 (CR32657), ncRNA [NR_002108]	69.9378	50.5752	49.4586	54.2343	32.852	18.8458	29.4677	23.5678	1.0981
A_09_P166585	CG3714	FBtr0077481	fly|CG3714 [Source:FlyBase;GeneId:FBgn0031589] [FBtr0077481]	103.2	88.2	106.6	90.3	49	52	53.3	45	0.96		A_09_P211505	CO339883	CO339883	gb|EP09553.3prime Exelixis FlyTag CK02 pCDNA-SK+ Drosophila melanogaster cDNA clone EP09553 3, mRNA sequence [CO339883]	899.503	1192.3	1183.91	987.143	278.426	638.082	455.938	626.442	1.09262
A_09_P067686	CG4095	FBtr0070955	fly|CG4095 [Source:FlyBase;GeneId:FBgn0029890] [FBtr0070955]	97.3	116.8	83.4	83.4	56.2	44.5	39.6	55.2	0.96		A_09_P068496	Obp8a	FBtr0071307	fly|CG12665 [Source:FlyBase;GeneId:FBgn0030103] [FBtr0071307]	1623.39	1800.66	1590.72	1586.25	852.644	745.998	764.476	732.602	1.09241
A_09_P162315	EC261348	EC261348	gb|542603 MN08 Drosophila melanogaster cDNA clone 293572, mRNA sequence [EC261348]	548.2	453.8	459	404.1	210	219.4	212.4	316.6	0.96		A_09_P166370	pncr016:2R	NR_002547	ref|Drosophila melanogaster oriT-putative noncoding RNA 016:2R (pncr016:2R), ncRNA [NR_002547]	268.33	232.99	285.585	225.855	125.71	119.677	115.398	114.426	1.09165
A_09_P055926	CG3919	FBtr0273239	fly|CG3919 [Source:FlyBase;GeneId:FBgn0036423] [FBtr0273239]	207.8	211	212.4	201.7	109.9	84.4	116.5	118.3	0.96		A_09_P038091	Cpr11A	FBtr0073650	fly|CG2560 [Source:FlyBase;GeneId:FBgn0030394] [FBtr0073650]	123.349	96.9125	185.904	155.015	75.0226	66.5971	71.1426	50.7049	1.09084
A_09_P189340	IP16232	IP16232	gb|Drosophila melanogaster IP16232 full insert cDNA. [BT029939]	263.5	310.3	235.2	219	128	117	146.3	139.2	0.95		A_09_P224975	CR42547	NR_033161	ref|Drosophila melanogaster oriT-CR42547 (CR42547), ncRNA [NR_033161]	71.3478	88.6818	76.8677	64.7874	42.8159	28.4413	35.6676	34.7787	1.09017
A_09_P064271	Cyp309a2	FBtr0077748	fly|CG18559 [Source:FlyBase;GeneId:FBgn0041337] [FBtr0077748]	3850.9	4277.9	3508.7	3541.2	2413.2	1656.8	1879.3	1884.9	0.95		A_09_P193715	TC242648	TC242648	tc|Rep: LD28359p - Drosophila melanogaster (Fruit fly), partial (15%) [TC242648]	151.078	135.454	141.62	118.217	55.2123	65.0946	58.9031	77.5334	1.08955
A_09_P209405	CG42846	FBtr0303931	fly|This gene is referred to in FlyBase by the symbol Dmel\CG42846 (FBgn0262035). It is a protein_coding_gene from Drosophila melanogaster. Its molecular function is unknown. The biological processes in which it is involved are not known. No alleles are r	2490.3	2306.8	1737.6	2145.1	1218.5	988.1	1022.6	1254.8	0.95		A_09_P126820	CG32523	FBtr0077183	fly|CG32523 [Source:FlyBase;GeneId:FBgn0052523] [FBtr0077183]	13955.8	13807.6	13599.8	14200.7	7707.31	6600.26	5158.51	6759.79	1.08316
A_09_P212710	CG7224	BG632328	gb|GH06562.3prime GH Drosophila melanogaster head pOT2 Drosophila melanogaster cDNA clone GH06562 3 similar to CG7224: FBan0007224 located on: 2L 28D11-28D11;: 04 [BG632328]	117.7	117.3	117.6	110.6	68.2	42.9	58.9	69.4	0.95		A_09_P000766	His4:CG33891	FBtr0091895	fly|CG33891 [Source:FlyBase;GeneId:FBgn0053891] [FBtr0091895]	25243.8	25621.7	29193	23833.1	8204.45	14280.8	10228.8	16377.6	1.08153
A_09_P218025	CG4725	FBtr0084319	fly|CG4725 [Source:FlyBase;GeneId:FBgn0039022] [FBtr0084319]	1226.9	1246.4	998.4	1142.9	595.2	490.9	616.4	685.1	0.95		A_09_P034461	CG11619	FBtr0075046	fly|CG11619 [Source:FlyBase;GeneId:FBgn0036836] [FBtr0075046]	410.756	444.407	417.167	397.967	193.375	195.959	180.797	219.619	1.08064
A_09_P108300	RE06354	RE06354	gb|Drosophila melanogaster RE06354 full length cDNA. [AY075447]	186.3	181.8	192.3	181.5	89.9	85.9	99.3	110.1	0.94		A_09_P004656	CG40801	FBtr0113933	fly|CG40801 [Source:FlyBase;GeneId:FBgn0085520] [FBtr0113933]	11805.7	11543.7	11889.5	13443.1	5310.27	5697.74	6235.16	5792.71	1.07951
A_09_P115175	CG5888	FBtr0080880	fly|CG5888 [Source:FlyBase;GeneId:FBgn0028523] [FBtr0080880]	2288.3	2457	2527	2175.8	1241.7	1173.8	1324.9	1174.8	0.94		A_09_P021266	CG4594	FBtr0079878	fly|CG4594 [Source:FlyBase;GeneId:FBgn0032161] [FBtr0079878]	1199.59	1127.13	1037.34	1050.89	591.562	576.915	541.916	384.042	1.07584
A_09_P070411	CG4725	FBtr0084319	fly|CG4725 [Source:FlyBase;GeneId:FBgn0039022] [FBtr0084319]	5054.3	3596.8	3355.8	3233.6	2122.5	1953.3	2152.1	1710.1	0.94		A_09_P048461	NM_001110652	NM_001110652	gb|Drosophila melanogaster CG41581 (CG41581), mRNA [NM_001110652]	7432.1	7441.25	7867.14	8400.63	3414.12	3566.2	4164.53	3663.11	1.07245
A_09_P050928	SD14927	SD14927	gb|Drosophila melanogaster SD14927 full insert cDNA. [BT001888]	2681.5	2874	2595.2	2839.5	1440.8	1382.6	1409.1	1505.7	0.94		A_09_P161640	CO181735	CO181735	gb|EC14895.5prime Exelixis FlyTag ML01 pSport-Tag21 Drosophila melanogaster cDNA clone EC14895 5, mRNA sequence [CO181735]	5987.14	5747.26	5376.25	5704.87	3458.62	3201.92	3070.1	1127.59	1.07123
A_09_P103820	TC222378	TC222378	tc|Rep: CG6026-PA - Drosophila melanogaster (Fruit fly), complete [TC222378]	131.4	165.5	156	143.8	86.3	72.7	79.4	74.1	0.93		A_09_P166615	BP560162	BP560162	gb|BP560162 Drosophila melanogaster embryonic gonads cDNA (pGEM-T Easy) Drosophila melanogaster cDNA clone FGM325A07 5', mRNA sequence [BP560162]	1075.36	1097.58	1122.52	976.09	474.872	514.771	443.399	607.243	1.06599
A_09_P218030	CG4723	FBtr0084318	fly|CG4723 [Source:FlyBase;GeneId:FBgn0039023] [FBtr0084318]	2512.7	2383.4	2084.5	2062	1240.1	1116.6	1234.5	1150.1	0.93		A_09_P223680	CG2233	FBtr0071123	fly|CG2233 [Source:FlyBase;GeneId:FBgn0029990] [FBtr0071123]	45525.3	57147.5	49264.7	46016.8	26099	24034.3	21682.5	22800.5	1.06501
A_09_P061511	CG15546	FBtr0085718	fly|CG15546 [Source:FlyBase;GeneId:FBgn0039807] [FBtr0085718]	397.1	372.9	417.5	389.7	187.3	199.2	245.5	195.9	0.93		A_09_P028381	ABCB7	FBtr0072756	fly|CG7955 [Source:FlyBase;GeneId:FBgn0035244] [FBtr0072756]	185.208	177.096	187.272	195.259	100.835	82.8268	78.2646	94.2337	1.0644
A_09_P029916	Cyp6a22	FBtr0087450	fly|CG10240 [Source:FlyBase;GeneId:FBgn0013773] [FBtr0087450]	2782.1	2843.1	2610.6	2384.1	1742.3	1280.2	1252.3	1300.9	0.93		A_09_P223025	A_09_P223025	A_09_P223025	Unknown	640.016	401.497	625.697	615.244	223.483	284.222	226.668	360.138	1.0603
A_09_P016766	CG14630	FBtr0070175	fly|CG14630 [Source:FlyBase;GeneId:FBgn0014903] [FBtr0070175]	8874.9	8020.2	7047.5	8301.7	4083.3	4066.3	4556.6	4226.9	0.93		A_09_P012026	Nmdmc	FBtr0081996	fly|CG18466 [Source:FlyBase;GeneId:FBgn0010222] [FBtr0081996]	6292.28	5491.31	7324.45	5416.96	3184.85	2724.72	2857.81	3027.06	1.05615
A_09_P058801	CG31038	FBtr0085496	fly|CG31038 [Source:FlyBase;GeneId:FBgn0051038] [FBtr0085496]	1290.8	1235.6	1518.8	1314.8	707.3	651.6	694.5	762.7	0.93		A_09_P164550	AA264398	AA264398	gb|LD08140.5prime LD Drosophila melanogaster embryo BlueScript Drosophila melanogaster cDNA clone LD08140 5prime, mRNA sequence [AA264398]	224.095	257.726	262.57	242.705	106.328	167.373	84.2163	118.129	1.05209
A_09_P050971	SD27140	SD27140	gb|Drosophila melanogaster SD27140 full insert cDNA. [AY119280]	2791.6	3091.6	2516.7	2763	1416.3	1458.1	1376.3	1638.6	0.92		A_09_P160175	LD27273	LD27273	gb|Drosophila melanogaster LD27273 full insert cDNA. [AY094807]	44.59	38.1016	39.4579	45.8816	21.5492	17.1176	22.3373	20.2531	1.04816
A_09_P063696	CG15213	FBtr0077182	fly|CG15213 [Source:FlyBase;GeneId:FBgn0040843] [FBtr0077182]	102.2	106.8	102.9	104.6	45.8	46.5	63.4	64	0.92		A_09_P103820	TC222378	TC222378	tc|Rep: CG6026-PA - Drosophila melanogaster (Fruit fly), complete [TC222378]	176.825	188.546	165.632	169.222	77.3119	78.2594	75.9789	109.676	1.03709
A_09_P016536	CG32819	FBtr0070050	fly|CG32819 [Source:FlyBase;GeneId:FBgn0052819] [FBtr0070050]	190.4	224.1	180.5	181.5	110.4	103.2	94.8	103	0.92		A_09_P147180	Npc2h	FBtr0085722	fly|CG11315 [Source:FlyBase;GeneId:FBgn0039801] [FBtr0085722]	9825.57	9017.7	9190.31	9241.97	4939.49	4712.07	4175.09	4359.45	1.03539
A_09_P118035	RhoGAP71E	FBtr0075568	fly|CG32149 [Source:FlyBase;GeneId:FBgn0036518] [FBtr0075568]	653.4	569	617	495.8	333.9	350.4	313.8	241.4	0.91		A_09_P020026	CG9547	FBtr0079263	fly|CG9547 [Source:FlyBase;GeneId:FBgn0031824] [FBtr0079263]	6975.66	8043.16	7615.39	7127.51	4231.54	3742.52	3749.01	2806.68	1.03445
A_09_P192775	sano	FBtr0086566	fly|CG12758 [Source:FlyBase;GeneId:FBgn0034408] [FBtr0086566]	131.9	104	108.6	114.5	78.7	43.9	49.4	71.9	0.91		A_09_P073151	CG8358	FBtr0082081	fly|CG8358 [Source:FlyBase;GeneId:FBgn0037727] [FBtr0082081]	3434.11	3522.43	2998.3	2954.96	1634.84	1534.21	1553.97	1599.49	1.0299
A_09_P182445	mre11	FBtr0080213	fly|CG16928 [Source:FlyBase;GeneId:FBgn0020270] [FBtr0080213]	199.7	165.9	177.9	208	128	47.9	94.3	129	0.91		A_09_P038166	CG15725	FBtr0073685	fly|CG15725 [Source:FlyBase;GeneId:FBgn0030417] [FBtr0073685]	128.164	124.151	130.876	143.8	60.0272	62.2591	61.024	75.1014	1.02811
A_09_P027626	CG4741	FBtr0072337	fly|CG4741 [Source:FlyBase;GeneId:FBgn0035040] [FBtr0072337]	84.7	89.6	104.8	74.6	55	50.2	42.4	40.5	0.91		A_09_P184665	TC249588	TC249588	Unknown	1007.87	715.004	1080.52	769.177	320.354	403.532	438.28	590.149	1.0277
A_09_P187120	TC248741	TC248741	tc|Rep: CG11652-PA, isoform A - Drosophila melanogaster (Fruit fly), partial (24%) [TC248741]	599.2	637.5	530.2	559.5	346.5	283.1	271.8	336.7	0.91		A_09_P191055	CG8701	FBtr0088740	fly|CG8701 [Source:FlyBase;GeneId:FBgn0033287] [FBtr0088740]	56.6089	45.1341	45.898	43.1476	22.3156	20.0253	20.338	30.9319	1.02723
A_09_P112020	CG42269	FBtr0299610	fly|CG42269 [Source:FlyBase;GeneId:FBgn0259164] [FBtr0299610]	827.3	1084.7	1357.7	1056.3	493.4	544.2	679.9	585.6	0.91		A_09_P219895	TC246910	TC246910	Unknown	56.3321	58.7381	58.5804	65.7529	34.7419	21.8262	33.0691	27.8656	1.02675
A_09_P066916	Vap-33-1	FBtr0070616	fly|CG5014 [Source:FlyBase;GeneId:FBgn0029687] [FBtr0070616]	11521.5	11652.4	12060.8	12639.7	6129.4	5853.1	6507.4	7000.7	0.91		A_09_P145085	A_09_P145085	A_09_P145085	Unknown	93.0703	96.3739	110.4	101.625	50.354	42.5452	49.1825	55.1295	1.02555
A_09_P058901	CG31075	FBtr0085080	fly|CG31075 [Source:FlyBase;GeneId:FBgn0051075] [FBtr0085080]	13101	11700.3	10124.2	10258.4	6909.8	5041.8	6252.6	5858.5	0.91		A_09_P057406	MCPH1	FBtr0301431	fly|CG42572 [Source:FlyBase;GeneId:FBgn0260959] [FBtr0301431]	1286.14	1257.07	1301.64	1264.21	665.206	609.652	617.097	619.828	1.02434
A_09_P208825	ths	FBtr0088030	fly|CG12443 [Source:FlyBase;GeneId:FBgn0033652] [FBtr0088030]	542.2	570.1	550.2	479.8	278.9	301.2	282.1	279.1	0.91		A_09_P208205	BE978777	BE978777	gb|bs82g06.y1 Drosophila melanogaster adult testis library Drosophila melanogaster cDNA clone bs82g06 5', mRNA sequence [BE978777]	927.461	957.479	870.703	707.924	359.784	389.49	429.216	526.396	1.02258
A_09_P176245	BP549115	BP549115	gb|BP549115 Drosophila melanogaster embryonic gonads cDNA (pGEM-T Easy) Drosophila melanogaster cDNA clone FGM003G04 5', mRNA sequence [BP549115]	1938.8	2142.1	2179.3	1915.1	1163.1	893.9	1222.4	1082.3	0.91		A_09_P178115	CG16758	FBtr0072966	fly|CG16758 [Source:FlyBase;GeneId:FBgn0035348] [FBtr0072966]	74.5628	77.9179	70.3945	82.5102	35.951	34.8533	38.5093	41.1936	1.0208
A_09_P061131	CG7816	FBtr0089925	fly|CG7816 [Source:FlyBase;GeneId:FBgn0039714] [FBtr0089925]	4062	3617.7	3828.5	3630.6	1941.5	2003.3	2167.3	1965.2	0.91		A_09_P192785	A_09_P192785	A_09_P192785	Unknown	482.981	386	445.466	426.539	192.742	187.655	217.472	260.164	1.0208
A_09_P024896	CG1941	FBtr0088927	fly|CG1941 [Source:FlyBase;GeneId:FBgn0033214] [FBtr0088927]	566.8	531.6	563.7	532.6	332.2	276.2	341.4	222	0.91		A_09_P057301	CG30002	FBtr0088466	fly|CG30002 [Source:FlyBase;GeneId:FBgn0260474] [FBtr0088466]	847.635	853.626	733.045	789.497	461.572	395.685	381.09	352.789	1.01871
A_09_P010986	fs(1)h	FBtr0071119	fly|CG2252 [Source:FlyBase;GeneId:FBgn0004656] [FBtr0071119]	1895.7	1949.7	1718.3	1659.7	1021.4	813.6	901.2	1121.7	0.9		A_09_P125685	smp-30	FBtr0083017	fly|CG7390 [Source:FlyBase;GeneId:FBgn0038257] [FBtr0083017]	1036.15	998.96	1080.24	874.079	575.448	541.12	458.265	422.766	0.997916
A_09_P024561	Spn42De	FBtr0086164	fly|CG9460 [Source:FlyBase;GeneId:FBgn0033115] [FBtr0086164]	185	184.2	118.2	162.7	116.5	67	78.6	85.4	0.9		A_09_P147305	AT08427	AT08427	gb|Drosophila melanogaster AT08427 full insert cDNA. [AY113220]	110.093	81.816	96.2612	73.0534	45.0424	44.6157	37.4536	53.7779	0.997782
A_09_P111325	CG13192	FBtr0088031	fly|CG13192 [Source:FlyBase;GeneId:FBgn0033653] [FBtr0088031]	1481.6	1324.9	1507.9	1457.8	798.8	684.5	746.5	861.2	0.9		A_09_P040706	CG12655	FBtr0070036	fly|CG12655 [Source:FlyBase;GeneId:FBgn0031080] [FBtr0070036]	4758.45	4234.07	3879.7	3511.42	2282.23	1795.18	2025.36	2105.71	0.997068
A_09_P075496	CG14872	FBtr0083156	fly|CG14872 [Source:FlyBase;GeneId:FBgn0038346] [FBtr0083156]	5118.5	3795.9	4032.9	4212.2	2515	1969.6	2282.2	2433.6	0.9		A_09_P121790	CG10638	FBtr0300686	fly|CG10638 [Source:FlyBase;GeneId:FBgn0036290] [FBtr0300686]	174.04	171.351	128.533	143.464	88.9077	82.5331	71.3164	66.7712	0.996107
A_09_P006246	CG11919	FBtr0100498	fly|CG11919 [Source:FlyBase;GeneId:FBgn0033564] [FBtr0100498]	13847.5	14589.5	12360.2	10854.6	7914.9	6892.2	6889	6115	0.89		A_09_P047581	TwdlT	FBtr0085101	fly|CG5812 [Source:FlyBase;GeneId:FBgn0029170] [FBtr0085101]	1604.65	1537.71	1859.74	1570.14	738.195	758.77	915.36	885.85	0.994718
A_09_P213715	RH33996	RH33996	gb|Drosophila melanogaster RH33996 full insert cDNA. [BT001810]	304.2	322.9	336.7	334.4	162.1	169.5	170.8	200.5	0.89		A_09_P062676	GNBP3	FBtr0076510	fly|CG5008 [Source:FlyBase;GeneId:FBgn0040321] [FBtr0076510]	4895.48	5708.95	5432.29	4990.4	2697.21	2648.8	2550.54	2655.82	0.994685
A_09_P029956	Eip93F	FBtr0112874	fly|CG18389 [Source:FlyBase;GeneId:FBgn0013948] [FBtr0112874]	9517.4	11039.4	9945	9314.8	6081.9	4646.9	5265.1	5623.4	0.88		A_09_P011306	Rb97D	FBtr0100340	fly|CG6354 [Source:FlyBase;GeneId:FBgn0004903] [FBtr0100340]	5080.53	4605.3	5045.25	4970.84	2068.38	2534.09	2584.26	2707.08	0.993739
A_09_P187280	Y11066	Y11066	gb|D.melanogaster mRNA for klumpfuss gene. [Y11066]	484.7	414.7	464.5	317.3	243	274.5	203.6	192.4	0.88		A_09_P182445	mre11	FBtr0080213	fly|CG16928 [Source:FlyBase;GeneId:FBgn0020270] [FBtr0080213]	223.528	227.949	204.645	233.233	115.236	112.904	100.581	118.225	0.99266
A_09_P011886	GstD3	FBtr0082570	fly|CG4381 [Source:FlyBase;GeneId:FBgn0010039] [FBtr0082570]	1909	1427.9	1379.6	1641.6	850.7	921.9	831.9	860.1	0.88		A_09_P027626	CG4741	FBtr0072337	fly|CG4741 [Source:FlyBase;GeneId:FBgn0035040] [FBtr0072337]	78.8299	77.2959	70.0853	77.8463	38.9893	30.2061	45.7601	38.0056	0.991179
A_09_P005786	CG1773	FBtr0088467	fly|CG1773 [Source:FlyBase;GeneId:FBgn0033439] [FBtr0088467]	1013.5	1044.4	1034.3	894.7	637.1	442.2	512.9	581.4	0.88		A_09_P022861	CG31743	FBtr0080947	fly|CG31743 [Source:FlyBase;GeneId:FBgn0032618] [FBtr0080947]	7413.44	7659.79	7282.86	6878.2	3838.68	3716.8	3756.7	3395.9	0.991052
A_09_P054476	CG8329	FBtr0076387	fly|CG8329 [Source:FlyBase;GeneId:FBgn0036022] [FBtr0076387]	8445.4	8828.4	7691.2	8989.2	4040.6	5241	3462.4	5797.1	0.87		A_09_P009046	CG18536	FBtr0086758	fly|CG18536 [Source:FlyBase;GeneId:FBgn0034322] [FBtr0086758]	209.687	220.537	187.221	208.379	114.562	96.2994	101.102	104.373	0.988084
A_09_P021656	CG7384	FBtr0080135	fly|CG7384 [Source:FlyBase;GeneId:FBgn0032262] [FBtr0080135]	768.2	639.9	542.1	515.1	343.3	324.7	380.9	303.4	0.87		A_09_P020151	CG11236	FBtr0079339	fly|CG11236 [Source:FlyBase;GeneId:FBgn0031860] [FBtr0079339]	8626.8	8760.02	8317.15	7728.78	4694.68	4114.03	4140.45	3912.51	0.987515
A_09_P009046	CG18536	FBtr0086758	fly|CG18536 [Source:FlyBase;GeneId:FBgn0034322] [FBtr0086758]	212.9	218.9	165.5	214.7	131.8	103.1	102.7	108.2	0.86		A_09_P050928	SD14927	SD14927	gb|Drosophila melanogaster SD14927 full insert cDNA. [BT001888]	3410.21	3572.86	2940.8	2995.93	1732.06	1452.42	1557.92	1780.57	0.985984
A_09_P090045	CG31759	FBtr0290240	fly|CG31759 [Source:FlyBase;GeneId:FBgn0051759] [FBtr0290240]	425.9	453.5	344.4	346	250.7	209.2	225.8	176.2	0.86		A_09_P026961	CG13559	FBtr0072057	fly|CG13559 [Source:FlyBase;GeneId:FBgn0034870] [FBtr0072057]	262.57	244.686	235.859	218.032	133.259	110.574	115.108	126.574	0.985241
A_09_P057406	MCPH1	FBtr0301431	fly|CG42572 [Source:FlyBase;GeneId:FBgn0260959] [FBtr0301431]	1266.4	1159.2	1065.4	1217.8	637.4	594.5	663	692.4	0.86		A_09_P078266	PH4alphaMP	FBtr0085689	fly|CG9726 [Source:FlyBase;GeneId:FBgn0026190] [FBtr0085689]	524.73	503.972	455.283	466.166	230.664	409.767	173.846	171.705	0.983951
A_09_P008036	CG8204	FBtr0087349	fly|CG8204 [Source:FlyBase;GeneId:FBgn0034033] [FBtr0087349]	511.6	596.3	653.7	608.8	335.7	326.5	321.3	319.2	0.86		A_09_P218810	RE67734	RE67734	gb|Drosophila melanogaster RE67734 full insert cDNA. [BT011050]	945.874	595.03	803.996	1095.39	340.027	417.501	429.874	563.004	0.974838
A_09_P013621	CG31755	FBtr0303882	fly|This gene is referred to in FlyBase by the symbol Dmel\CG31755 (FBgn0051755). It is a protein_coding_gene from Drosophila melanogaster. Based on sequence similarity, it is predicted to have molecular function</span>: ATP-dependent RNA helicase activit	109.3	136.2	127.2	132.7	64.8	57.4	71.5	84.8	0.86		A_09_P019356	CG2837	FBtr0113021	fly|CG2837 [Source:FlyBase;GeneId:FBgn0031646] [FBtr0113021]	1701.15	1826.26	2125.66	2055.14	960.194	892.03	1128.72	950.393	0.971376
A_09_P218810	RE67734	RE67734	gb|Drosophila melanogaster RE67734 full insert cDNA. [BT011050]	975.7	859.7	810.7	842.2	485	488	493.2	458.9	0.86		A_09_P218910	TC251735	TC251735	tc|Rep: CG18250-PB, isoform B - Drosophila melanogaster (Fruit fly), partial (5%) [TC251735]	158.039	146.217	158.656	171.26	64.4399	76.4578	84.2018	98.7272	0.969654
A_09_P048781	su(r)	FBtr0071338	fly|CG2194 [Source:FlyBase;GeneId:FBgn0086450] [FBtr0071338]	2029.2	1508.6	1728.5	1396.3	837	932	1031.5	880.3	0.86		A_09_P017611	CG33460	FBtr0100642	fly|CG33460 [Source:FlyBase;GeneId:FBgn0053460] [FBtr0100642]	244.665	203.568	174.704	161.261	135.701	88.6801	79.5979	96.5417	0.969343
A_09_P161090	GH25527	GH25527	gb|Drosophila melanogaster GH25527 full insert cDNA. [BT001442]	875.2	1140.4	996.2	1005.1	592	436	521.4	671.1	0.86		A_09_P212270	RH56795	RH56795	gb|Drosophila melanogaster RH56795 full insert cDNA. [AY119175]	2946.89	3555.45	4681.86	3759.67	1638.44	1987.34	1836.78	2188.23	0.965872
A_09_P047581	TwdlT	FBtr0085101	fly|CG5812 [Source:FlyBase;GeneId:FBgn0029170] [FBtr0085101]	1030.5	1282.3	1245.2	963.3	545.8	677	716.6	562.2	0.85		A_09_P108300	RE06354	RE06354	gb|Drosophila melanogaster RE06354 full length cDNA. [AY075447]	183.055	208.732	218.818	195.731	105.413	93.4275	110.213	103.921	0.965327
A_09_P070416	CG4723	FBtr0084318	fly|CG4723 [Source:FlyBase;GeneId:FBgn0039023] [FBtr0084318]	2005.2	1868.5	1743.8	1702.3	1044.6	978.6	1016.6	1018.8	0.85		A_09_P009136	CG5224	FBtr0086697	fly|CG5224 [Source:FlyBase;GeneId:FBgn0034354] [FBtr0086697]	1333.36	1044.67	1022.77	1042.95	574.557	537.512	624.41	541.84	0.963809
A_09_P068921	CG7695	FBtr0083694	fly|CG7695 [Source:FlyBase;GeneId:FBgn0038631] [FBtr0083694]	4703.2	4361.6	3889.3	3920.8	2220.4	2562.6	2380.3	2227.2	0.85		A_09_P183230	X11Lbeta	FBtr0071493	fly|CG32677 [Source:FlyBase;GeneId:FBgn0052677] [FBtr0071493]	54.6476	44.7121	60.9469	55.9985	20.1883	27.4088	25.7991	37.5598	0.96308
A_09_P039966	GS	FBtr0300971	fly|CG6835 [Source:FlyBase;GeneId:FBgn0030882] [FBtr0300971]	1649.6	1541.6	1484.7	1374.5	886.9	787.2	813.6	879.9	0.85		A_09_P074601	CG11668	FBtr0082705	fly|CG11668 [Source:FlyBase;GeneId:FBgn0038113] [FBtr0082705]	795.81	919.851	846.558	802.143	457.407	401.943	443.093	427.444	0.959655
A_09_P191080	TC250156	TC250156	Unknown	4077.6	3836.1	3589.7	3710	2153.2	2057.1	1857	2401	0.85		A_09_P058901	CG31075	FBtr0085080	fly|CG31075 [Source:FlyBase;GeneId:FBgn0051075] [FBtr0085080]	15150.9	17259.6	17995.7	13721.1	8990.4	8449.36	8091.7	7491.51	0.957468
A_09_P113860	CG3513	FBtr0077549	fly|CG3513 [Source:FlyBase;GeneId:FBgn0031559] [FBtr0077549]	1076.2	1098.8	975.3	823.8	758.9	485.7	514.8	464.7	0.84		A_09_P199250	FBtr0304810	FBtr0304810	fly|This gene is referred to in FlyBase by the symbol Dmel\CG43078 (FBgn0262508). It is a protein_coding_gene from Drosophila melanogaster. Its molecular function is unknown. The biological processes in which it is involved are not known. 17 alleles are r	747.629	875.341	823.131	758.51	458.49	473.292	353.806	366.941	0.955474
A_09_P181675	TC238487	TC238487	Unknown	1717.1	1936.7	1936.5	1734.7	1034	928.3	1057.9	1085.2	0.84		A_09_P162210	CO327945	CO327945	gb|EP08314.3prime Exelixis FlyTag CK02 pCDNA-SK+ Drosophila melanogaster cDNA clone EP08314 3, mRNA sequence [CO327945]	257.536	189.576	234.663	255.282	103.392	113.689	113.325	153.717	0.952764
A_09_P030551	Cyp9c1	FBtr0072321	fly|CG3616 [Source:FlyBase;GeneId:FBgn0015040] [FBtr0072321]	3293.1	3195.3	3208.8	3334	1865	2045.6	1681	1712.1	0.84		A_09_P014181	CG31955	FBtr0077540	fly|CG31955 [Source:FlyBase;GeneId:FBgn0051955] [FBtr0077540]	873.322	922.35	829.345	865.755	441.193	434.929	448.299	480.741	0.951417
A_09_P162355	EC261546	EC261546	gb|569035 MN08 Drosophila melanogaster cDNA clone 297930, mRNA sequence [EC261546]	224	202.4	209.6	228.9	122.7	121	106.8	134.1	0.84		A_09_P025581	CG11044	FBtr0086313	fly|CG11044 [Source:FlyBase;GeneId:FBgn0034484] [FBtr0086313]	1347.14	1392.15	1361.68	1409.86	715.763	709.758	700.524	728.037	0.949244
A_09_P052146	Cyp9b2	FBtr0089055	fly|CG4486 [Source:FlyBase;GeneId:FBgn0015039] [FBtr0089055]	10309.1	11501.5	10011.7	10129.8	6442.8	5464.5	5218.3	6421.1	0.83		A_09_P015291	CG32333	FBtr0100256	fly|CG32333 [Source:FlyBase;GeneId:FBgn0052333] [FBtr0100256]	153.768	158.813	227.338	184.93	83.9357	84.762	96.5056	110.418	0.948403
A_09_P186195	Ilp6	FBtr0070406	fly|CG14049 [Source:FlyBase;GeneId:FBgn0044047] [FBtr0070406]	606.5	507.6	486.2	442.3	269.4	235.5	326.5	315.3	0.83		A_09_P056566	PGRP-SB1	FBtr0075348	fly|CG9681 [Source:FlyBase;GeneId:FBgn0043578] [FBtr0075348]	4277.19	3870.61	3042.4	2250.98	2021.76	1677.65	1687.84	1581.55	0.947678
A_09_P018591	Cyp309a1	FBtr0077749	fly|CG9964 [Source:FlyBase;GeneId:FBgn0031432] [FBtr0077749]	20171	20618	14317.8	16154.8	12461.5	9218.1	8118.2	10282.5	0.83		A_09_P062421	hgo	FBtr0080201	fly|CG4779 [Source:FlyBase;GeneId:FBgn0040211] [FBtr0080201]	3678.26	4015.32	3116.21	3380.5	2023.3	1849.25	1782.29	1705.52	0.947053
A_09_P111780	CG15213	FBtr0077182	fly|CG15213 [Source:FlyBase;GeneId:FBgn0040843] [FBtr0077182]	164.2	147.5	169.3	164	83.5	78.7	91.9	109.3	0.83		A_09_P176025	GH14618	GH14618	gb|Drosophila melanogaster GH14618 full insert cDNA. [AY113346]	304.572	289.076	222.768	215.437	108.715	114.151	174.7	137.92	0.946321
A_09_P054746	Aps	FBtr0076251	fly|CG6391 [Source:FlyBase;GeneId:FBgn0036111] [FBtr0076251]	4814.1	4629.5	4438.8	3845.6	2780.1	2653.9	2216.9	2350.3	0.83		A_09_P074201	CG4860	FBtr0082623	fly|CG4860 [Source:FlyBase;GeneId:FBgn0037999] [FBtr0082623]	1990.47	1726.21	1547.96	1578.26	964.237	816.636	957.728	813.405	0.945974
A_09_P015521	CG32425	FBtr0113436	fly|CG32425 [Source:FlyBase;GeneId:FBgn0052425] [FBtr0113436]	24644.5	22835.6	18943.6	17448.6	11306.5	11063.5	13187.7	11806	0.82		A_09_P166585	CG3714	FBtr0077481	fly|CG3714 [Source:FlyBase;GeneId:FBgn0031589] [FBtr0077481]	124.014	144.367	143.246	106.175	63.1613	72.1949	62.2621	71.5931	0.943663
A_09_P134325	Hrb87F	FBtr0082851	fly|CG12749 [Source:FlyBase;GeneId:FBgn0004237] [FBtr0082851]	3687.1	3465	3628.3	3869.5	1614.2	2529.4	1795	2350.2	0.82		A_09_P226480	TC251970	TC251970	tc|Rep: CG8591-PA - Drosophila melanogaster (Fruit fly), complete [TC251970]	68.836	66.6267	57.2317	62.8638	29.6654	26.768	42.9361	33.5604	0.942985
A_09_P164865	AT21495	AT21495	gb|Drosophila melanogaster AT21495 full insert cDNA. [AY089391]	798.1	789.6	681	801.2	457.9	459.7	371.3	449.7	0.82		A_09_P116170	tobi	FBtr0084847	fly|CG11909 [Source:FlyBase;GeneId:FBgn0261575] [FBtr0084847]	33725.3	34858.9	25146.6	23418.3	19108	15711.9	13330.6	12834.5	0.941819
A_09_P047876	GH13568	GH13568	gb|Drosophila melanogaster GH13568 full insert cDNA. [BT030106]	214.6	179.1	210.2	191.4	107	86.1	115.2	142.9	0.82		A_09_P192905	CG34357	FBtr0112567	fly|CG34357 [Source:FlyBase;GeneId:FBgn0085386] [FBtr0112567]	62.9602	70.2571	80.1016	75.1004	47.0323	25.0665	40.6328	NA	0.940239
A_09_P057636	CG30099	FBtr0087180	fly|CG30099 [Source:FlyBase;GeneId:FBgn0050099] [FBtr0087180]	94.6	90.4	79.7	92.3	53.7	53.3	45.4	50.4	0.82		A_09_P225680	fas	FBtr0087625	fly|CG17716 [Source:FlyBase;GeneId:FBgn0000633] [FBtr0087625]	932.617	703.541	1035.19	751.484	388.45	461.738	433.5	503.02	0.937889
A_09_P135835	UGP	FBtr0301699	fly|CG4347 [Source:FlyBase;GeneId:FBgn0035978] [FBtr0301699]	1211.6	852.1	1182.6	1036.1	591.3	602.3	646.8	594.5	0.81		A_09_P160925	GM04921	GM04921	gb|Drosophila melanogaster GM04921 full insert cDNA. [AY121635]	302.714	384.981	284.421	331.668	191.425	161.409	146.308	183.02	0.934517
A_09_P055951	CG9238	FBtr0075724	fly|CG9238 [Source:FlyBase;GeneId:FBgn0036428] [FBtr0075724]	15359.4	14747.9	11419.6	11000.1	8158	7301.1	8469.7	5954.6	0.81		A_09_P160670	BI352689	BI352689	gb|GM20405.5prime GM Drosophila melanogaster ovary pOT2 Drosophila melanogaster cDNA clone GM20405 5, mRNA sequence [BI352689]	705.54	510.022	923.945	846.6	296.036	404.363	401.856	460.763	0.933931
A_09_P204150	TC245854	TC245854	tc|Rep: HDC06273 - Drosophila melanogaster (Fruit fly), partial (61%) [TC245854]	263.7	306.5	273.2	281.1	181.1	92.4	151.1	216.1	0.81		A_09_P213715	RH33996	RH33996	gb|Drosophila melanogaster RH33996 full insert cDNA. [BT001810]	302.397	263.639	353.472	352.577	140.045	171.306	157.653	197.992	0.931444
A_09_P065471	prc	FBtr0076064	fly|CG5700 [Source:FlyBase;GeneId:FBgn0028573] [FBtr0076064]	129.9	146.8	179.1	143.9	66.8	99.4	104.3	71.6	0.81		A_09_P199420	hgo	FBtr0080201	fly|CG4779 [Source:FlyBase;GeneId:FBgn0040211] [FBtr0080201]	4441.15	4857.34	3539.37	3857.43	2601.74	2173.11	2112.48	1876.83	0.929752
A_09_P203500	KCNQ	FBtr0299833	fly|CG33135 [Source:FlyBase;GeneId:FBgn0033494] [FBtr0299833]	173.3	195.8	201.6	174.4	115.9	113	101.9	94.8	0.81		A_09_P128870	CG9452	FBtr0074978	fly|CG9452 [Source:FlyBase;GeneId:FBgn0036877] [FBtr0074978]	401.199	410.85	393.324	353.97	205.679	190.637	218.435	204.106	0.929254
A_09_P013631	TC234405	TC234405	tc|Rep: CG31758-PA - Drosophila melanogaster (Fruit fly), complete [TC234405]	457.7	518.4	479	433.4	303.5	236.7	246.2	294.2	0.81		A_09_P199580	CG14630	FBtr0070175	fly|CG14630 [Source:FlyBase;GeneId:FBgn0014903] [FBtr0070175]	2140.62	2337.16	1951.6	1828.79	1122.09	1084.54	1095.64	1037.57	0.928183
A_09_P009376	CG15117	FBtr0086593	fly|CG15117 [Source:FlyBase;GeneId:FBgn0034417] [FBtr0086593]	4736.1	3508.9	3828.8	3172.2	2232.6	2010.9	2390.5	2091.7	0.81		A_09_P057436	CG30046	FBtr0087895	fly|CG30046 [Source:FlyBase;GeneId:FBgn0050046] [FBtr0087895]	1653.68	1704.83	1683.93	1672.1	935.724	846.882	858.099	889.623	0.927488
A_09_P016251	CG32695	FBtr0071398	fly|CG32695 [Source:FlyBase;GeneId:FBgn0052695] [FBtr0071398]	6524	5494.1	5120.5	5172.9	3585	2878.2	3266.3	3048.2	0.8		A_09_P013921	CG31849	FBtr0080490	fly|CG31849 [Source:FlyBase;GeneId:FBgn0051849] [FBtr0080490]	1101.84	1215.27	1350.28	1342.99	616.143	640.117	575.681	803.975	0.926616
A_09_P049521	GM01870	GM01870	gb|Drosophila melanogaster GM01870 full length cDNA. [AY060834]	677.5	695.4	631.4	657	420.3	296	363.3	445.4	0.8		A_09_P030551	Cyp9c1	FBtr0072321	fly|CG3616 [Source:FlyBase;GeneId:FBgn0015040] [FBtr0072321]	3946.94	3903.88	3368.66	3449.73	1993.11	1917.18	1920.58	1903.02	0.923525
A_09_P049406	Ets65A	FBtr0077054	fly|CG7018 [Source:FlyBase;GeneId:FBgn0005658] [FBtr0077054]	782	784.3	750.2	730.4	403.5	386.6	410.6	545.9	0.8		A_09_P022126	dgt2	FBtr0080285	fly|CG16969 [Source:FlyBase;GeneId:FBgn0032390] [FBtr0080285]	940.96	921.079	825.775	784.8	507.806	444.697	420.671	457.833	0.923385
A_09_P024856	CG2065	FBtr0088922	fly|CG2065 [Source:FlyBase;GeneId:FBgn0033204] [FBtr0088922]	1016.3	1088.6	1179.4	1155.9	639.3	567.8	645.5	695.9	0.8		A_09_P090035	AT11348	AT11348	gb|Drosophila melanogaster AT11348 full insert cDNA. [BT012340]	279.823	353.197	296.193	307.476	173.975	152.537	147.144	178.485	0.923225
A_09_P198510	salr	FBtr0080236	fly|CG4881 [Source:FlyBase;GeneId:FBgn0000287] [FBtr0080236]	386.1	497.8	381.3	408.8	240.3	282.3	214.8	223.7	0.8		A_09_P163670	EL876635	EL876635	gb|IP06559.3prime IP Drosophila melanogaster iPCR Amplified Library Drosophila melanogaster cDNA clone IP06559 3, mRNA sequence [EL876635]	95.8357	103.271	92.6668	90.9875	70.36	36.0762	37.8054	57.7033	0.922481
A_09_P021266	CG4594	FBtr0079878	fly|CG4594 [Source:FlyBase;GeneId:FBgn0032161] [FBtr0079878]	995.5	890.9	871.7	918.2	564.7	520.7	491.5	534.2	0.8		A_09_P066916	Vap-33-1	FBtr0070616	fly|CG5014 [Source:FlyBase;GeneId:FBgn0029687] [FBtr0070616]	12028.7	12518	12402	12333.5	6206.67	6644.56	6561.27	6623.57	0.920555
A_09_P009136	CG5224	FBtr0086697	fly|CG5224 [Source:FlyBase;GeneId:FBgn0034354] [FBtr0086697]	997.9	759	887.4	768.7	521.7	509.8	499.3	429.3	0.8		A_09_P016536	CG32819	FBtr0070050	fly|CG32819 [Source:FlyBase;GeneId:FBgn0052819] [FBtr0070050]	237.452	238.052	205.114	184.909	123.89	114.119	93.1924	126.849	0.918074
A_09_P054506	CG6761	FBtr0076414	fly|CG6761 [Source:FlyBase;GeneId:FBgn0036031] [FBtr0076414]	153.5	128.2	152.7	134.5	81.3	75.4	108.7	62.1	0.8		A_09_P220900	TC227332	TC227332	tc|Rep: Isoform I of Q86B87 - Drosophila melanogaster (Fruit fly), complete [TC227332]	157.069	184.335	210.617	171.351	109.648	117.535	84.7762	70.9771	0.917635
A_09_P178835	GM01870	GM01870	gb|Drosophila melanogaster GM01870 full length cDNA. [AY060834]	756.7	863.5	825	755.9	422.3	393.6	442.6	585.1	0.8		A_09_P061131	CG7816	FBtr0089925	fly|CG7816 [Source:FlyBase;GeneId:FBgn0039714] [FBtr0089925]	3739.69	3539.69	3488.06	3776.89	1839.51	1912.11	2006.52	1945.83	0.916781
A_09_P179335	TC237133	TC237133	tc|Rep: CG31673-PA - Drosophila melanogaster (Fruit fly), partial (38%) [TC237133]	2569.5	2800.9	2187.1	2150.1	1485.4	1473	1250.5	1384.2	0.8		A_09_P050971	SD27140	SD27140	gb|Drosophila melanogaster SD27140 full insert cDNA. [AY119280]	2662.51	3207.66	2645.59	2478.9	1554.88	1359.74	1374.53	1534.65	0.916769
A_09_P203705	TC248165	TC248165	Unknown	528.7	651.1	547	572.4	319.7	303.6	324.4	377	0.8		A_09_P013136	DNApol-alpha60	FBtr0078241	fly|CG5553 [Source:FlyBase;GeneId:FBgn0259676] [FBtr0078241]	50.1789	60.7934	58.1854	47.5008	32.3106	19.9242	34.8869	27.693	0.916114
A_09_P056371	pgant8	FBtr0075578	fly|CG7297 [Source:FlyBase;GeneId:FBgn0036529] [FBtr0075578]	1004.2	1051.8	921.5	1035.3	641.2	517	572.9	582.7	0.79		A_09_P076441	Lip3	FBtr0082771	fly|CG8823 [Source:FlyBase;GeneId:FBgn0023495] [FBtr0082771]	66.5295	78.2888	77.9372	64.9376	32.357	28.0458	55.7964	36.4723	0.9141
A_09_P207970	IP07037	IP07037	gb|IP07037.5prime IP Drosophila melanogaster iPCR Amplified Library Drosophila melanogaster cDNA clone IP07037 5, mRNA sequence [EL877091]	2062	1848.9	1745.2	1958.5	1179.3	1039.1	1038.3	1135.8	0.79		A_09_P176110	D17529	D17529	gb|Drosophila melanogaster mRNA, retrotransposon springer 5' LTR sequence. [D17529]	5591.62	5076.39	4848.26	5296.04	3139.27	3202.22	2116.02	2598.55	0.912601
A_09_P195065	bmm	FBtr0300190	fly|CG5295 [Source:FlyBase;GeneId:FBgn0036449] [FBtr0300190]	1501.9	1536.4	1170	1237.8	936.7	888.4	656	666.4	0.79		A_09_P188605	A_09_P188605	A_09_P188605	Unknown	76.3094	67.3473	66.7712	48.6362	38.9254	31.2153	29.2036	38.4486	0.910809
A_09_P115785	CG16986	FBtr0302434	fly|CG16986 [Source:FlyBase;GeneId:FBgn0035356] [FBtr0302434]	706.7	597.1	572.5	657.1	433.2	269.8	364.7	397.3	0.79		A_09_P001936	Or19b	FBtr0070003	fly|CG32825 [Source:FlyBase;GeneId:FBgn0062565] [FBtr0070003]	103.211	125.904	115.65	122.86	40.7607	52.853	95.9925	59.3281	0.909589
A_09_P179755	RH33996	RH33996	gb|Drosophila melanogaster RH33996 full insert cDNA. [BT001810]	303.5	336.1	329.6	339.7	179.8	205	172.7	199.5	0.79		A_09_P032941	KdelR	FBtr0080022	fly|CG5183 [Source:FlyBase;GeneId:FBgn0022268] [FBtr0080022]	2628.77	2285.47	2375.06	2282.55	1211.66	1268.92	1282.91	1339.14	0.907556
A_09_P009146	CG10924	FBtr0086699	fly|CG10924 [Source:FlyBase;GeneId:FBgn0034356] [FBtr0086699]	807.7	690.1	639.6	777.6	446.1	421.6	382	437	0.79		A_09_P057906	CG30196	FBtr0071927	fly|CG30196 [Source:FlyBase;GeneId:FBgn0050196] [FBtr0071927]	215.864	187.43	176.351	200.638	103.363	112.189	109.634	90.8749	0.907202
A_09_P044496	ru	FBtr0072681	fly|CG1214 [Source:FlyBase;GeneId:FBgn0003295] [FBtr0072681]	715.1	902.5	907.5	880.6	488.4	508.7	521	455	0.79		A_09_P065471	prc	FBtr0076064	fly|CG5700 [Source:FlyBase;GeneId:FBgn0028573] [FBtr0076064]	134.992	152.642	202.295	173.098	84.6621	59.8489	118.49	90.9495	0.905519
A_09_P039631	CG4880	FBtr0074342	fly|CG4880 [Source:FlyBase;GeneId:FBgn0030803] [FBtr0074342]	182.1	162.9	172.7	146.8	124.5	70.1	79.5	110.8	0.79		A_09_P123571	RE20516	RE20516	gb|Drosophila melanogaster RE20516 full insert cDNA. [BT016015]	4983.32	4526.18	4163.99	4895.68	2938.06	2831.3	1897.29	2260.45	0.903465
A_09_P012901	Bsg	FBtr0079571	fly|CG31605 [Source:FlyBase;GeneId:FBgn0011219] [FBtr0079571]	3008.1	3091	2405.3	2780.6	1764.5	1391.8	1713.8	1670.8	0.79		A_09_P114030	CG13840	FBtr0301686	fly|CG13840 [Source:FlyBase;GeneId:FBgn0039028] [FBtr0301686]	92.0289	93.0547	108.188	112.124	50.3315	60.7506	46.9374	58.9107	0.902101
A_09_P160580	RE02263	RE02263	gb|Drosophila melanogaster RE02263 full insert cDNA. [BT003548]	977	1118.8	874.5	982.6	597.8	580.9	522.5	590.1	0.79		A_09_P201350	CG12560	FBtr0300761	fly|CG12560 [Source:FlyBase;GeneId:FBgn0031974] [FBtr0300761]	580.102	589.104	579.033	552.618	301.043	248.866	357.822	327.434	0.897468
A_09_P109230	SD13446	SD13446	gb|Drosophila melanogaster SD13446 full insert cDNA. [BT001882]	698.2	490.7	489.8	503.5	330.1	300.8	327.9	307.5	0.79		A_09_P128765	CG13575	FBtr0072264	fly|CG13575 [Source:FlyBase;GeneId:FBgn0034996] [FBtr0072264]	102.949	110.703	87.5765	132.466	48.8999	62.6847	57.0615	64.3277	0.896513
A_09_P153360	CG16713	CO182572	gb|EC22986.5prime Exelixis FlyTag ML01 pSport-Tag21 Drosophila melanogaster cDNA clone EC22986 5, mRNA sequence [CO182572]	2475.7	1675.5	1706.7	2076.8	1426	983.4	1132.2	1062.5	0.79		A_09_P034601	CG9449	FBtr0290043	fly|CG9449 [Source:FlyBase;GeneId:FBgn0036875] [FBtr0290043]	58.9174	68.0267	66.5027	57.5363	47.5081	26.9085	30.237	30.1747	0.896468
A_09_P063896	CG14933	FBtr0080274	fly|CG14933 [Source:FlyBase;GeneId:FBgn0040968] [FBtr0080274]	453.4	441.5	383.7	393.1	290.9	224.1	212.3	243	0.78		A_09_P183580	RE53788	RE53788	gb|Drosophila melanogaster RE53788 full length cDNA. [AY071455]	183.159	206.764	165.231	191.434	106.947	101.616	89.3117	103.827	0.894189
A_09_P040461	CG8051	FBtr0074683	fly|CG8051 [Source:FlyBase;GeneId:FBgn0031012] [FBtr0074683]	2406.8	2360.3	2120.4	2114.9	1320.1	1196.2	1374.5	1341.1	0.78		A_09_P191080	TC250156	TC250156	Unknown	4180.27	3905.22	4166.74	4299.27	2237.74	2171.05	2053.48	2444.95	0.893915
A_09_P075326	CG4210	FBtr0083050	fly|CG4210 [Source:FlyBase;GeneId:FBgn0038302] [FBtr0083050]	675.2	592.2	534	557.7	402.5	294.5	325.6	348.5	0.78		A_09_P186860	CG32473	FBtr0082743	fly|CG32473 [Source:FlyBase;GeneId:FBgn0052473] [FBtr0082743]	74.8549	61.6041	62.7958	48.1606	25.1476	41.358	29.9402	36.7454	0.893437
A_09_P023871	CG14400	FBtr0081449	fly|CG14400 [Source:FlyBase;GeneId:FBgn0032896] [FBtr0081449]	3890.3	3111.7	2796	2826.7	2127.6	1934.1	1905.5	1371.8	0.78		A_09_P024856	CG2065	FBtr0088922	fly|CG2065 [Source:FlyBase;GeneId:FBgn0033204] [FBtr0088922]	1134.77	1228.44	1214.29	1279.69	704.942	600.541	646.697	672.383	0.888044
A_09_P037591	CG15199	FBtr0073473	fly|CG15199 [Source:FlyBase;GeneId:FBgn0030270] [FBtr0073473]	921.8	1177.8	893.3	1123.1	675.6	510.3	567.5	640.7	0.78		A_09_P028366	CG18170	FBtr0100190	fly|CG18170 [Source:FlyBase;GeneId:FBgn0035239] [FBtr0100190]	393.827	447.276	427.197	404.417	238.685	209.394	208.522	247.452	0.887714
A_09_P037221	CG18249	FBtr0302178	fly|CG18249 [Source:FlyBase;GeneId:FBgn0037553] [FBtr0302178]	4618.5	4567.7	4329.9	4165	2644.2	2528.5	2772.1	2340.3	0.78		A_09_P058801	CG31038	FBtr0085496	fly|CG31038 [Source:FlyBase;GeneId:FBgn0051038] [FBtr0085496]	1258.43	971.588	1429.43	1355.19	490.249	704.476	707.029	811.067	0.886351
A_09_P197250	CG32425	FBtr0113436	fly|CG32425 [Source:FlyBase;GeneId:FBgn0052425] [FBtr0113436]	23298.2	20935.4	16444.1	17771.7	10202.7	10417.5	12959.7	12106.6	0.78		A_09_P056331	RhoGAP71E	FBtr0075568	fly|CG32149 [Source:FlyBase;GeneId:FBgn0036518] [FBtr0075568]	982.919	827.086	811.077	1130.82	549.002	505.113	527.526	448.692	0.885907
A_09_P057576	CG30083	FBtr0300381	fly|CG30083 [Source:FlyBase;GeneId:FBgn0050083] [FBtr0300381]	1001.3	944	938.8	1079.7	665.3	506.7	517.5	618.9	0.78		A_09_P187760	TC246034	TC246034	Unknown	91.7565	82.8885	98.4214	71.4998	37.6598	47.769	37.8171	63.2278	0.885809
A_09_P162620	NP1389810	NP1389810	tc|GB|AABU01002760.1|EAL24558.1 CG41127-PA [Drosophila melanogaster] [NP1389810]	187.2	169	158.5	169.7	108.3	122.1	89.7	79	0.78		A_09_P123825	CG5028	FBtr0113289	fly|CG5028 [Source:FlyBase;GeneId:FBgn0039358] [FBtr0113289]	2929.84	3875.05	3284.76	3045.97	1947.42	1711.57	1702.76	1759.65	0.883252
A_09_P047026	FBtr0304835	FBtr0304835	fly|The gene neuromusculin is referred to in FlyBase by the symbol Dmel\nrm (CG43079, FBgn0262509). It is a protein_coding_gene from Drosophila melanogaster. Its molecular function is unknown. It is reported to be involved in the biological process</span>	299.8	277.4	300.2	316.2	168.7	146.9	171.3	210	0.78		A_09_P182455	AA440340	AA440340	gb|LD14916.5prime LD Drosophila melanogaster embryo BlueScript Drosophila melanogaster cDNA clone LD14916 5prime, mRNA sequence [AA440340]	1813.5	1233.23	1684.12	1689.43	674.816	894.845	892.252	1019.79	0.882843
A_09_P137475	TwdlT	FBtr0085101	fly|CG5812 [Source:FlyBase;GeneId:FBgn0029170] [FBtr0085101]	808.2	1096	1079.3	803.4	397.1	659.6	660.6	493.9	0.78		A_09_P179045	pug	FBtr0082264	fly|CG4067 [Source:FlyBase;GeneId:FBgn0020385] [FBtr0082264]	1330.94	1588.2	1564.63	1154.14	698.176	785.923	805.162	773.728	0.880218
A_09_P091370	AJ001721	AJ001721	gb|Drosophila melanogaster mRNA for phenylalanine hydroxylase, Henna recessive 3 allele, type I (Henna gene). [AJ001721]	13653.9	13940.1	13278.1	12319.5	8772.5	6599.2	7740.6	7962.5	0.78		A_09_P115175	CG5888	FBtr0080880	fly|CG5888 [Source:FlyBase;GeneId:FBgn0028523] [FBtr0080880]	2412.28	2764.75	2623.45	2494.32	1426.48	1297.85	1375.19	1496.39	0.879471
A_09_P007016	CG42708	FBtr0302979	fly|This gene is referred to in FlyBase by the symbol Dmel\CG42708 (FBgn0261625). It is a protein_coding_gene from Drosophila melanogaster. Based on sequence similarity, it is predicted to have molecular function</span>: glutaminase activity. Based on seq	2825.2	3485.1	3290.5	4018	1775.1	1949.2	2091.1	2144.6	0.77		A_09_P047087	mbl	FBtr0086991	fly|CG33197 [Source:FlyBase;GeneId:FBgn0053197] [FBtr0086991]	575.848	578.27	564.12	494.89	269.441	297.764	280.158	355.792	0.879265
A_09_P013146	pr-set7	FBtr0082930	fly|CG3307 [Source:FlyBase;GeneId:FBgn0011474] [FBtr0082930]	474.1	526.9	461.7	324	226.5	259.3	239.7	319.4	0.77		A_09_P145360	TC248851	TC248851	tc|Rep: RH31195p - Drosophila melanogaster (Fruit fly), complete [TC248851]	7306.12	7659.38	8276.59	5812.1	3902.56	4269.37	3913.13	3726.35	0.87778
A_09_P090255	sowah	FBtr0114610	fly|CG10632 [Source:FlyBase;GeneId:FBgn0036302] [FBtr0114610]	134.6	162.3	140.2	161.4	100.5	59.3	76.3	114	0.77		A_09_P146570	TC247883	TC247883	tc|Rep: SD01615p - Drosophila melanogaster (Fruit fly), partial (52%) [TC247883]	12723.7	11786.5	11121.3	12750.3	7762.09	7303.4	4926.51	6366.97	0.876169
A_09_P162310	EC264945	EC264945	gb|533830 MN08 Drosophila melanogaster cDNA clone 296821, mRNA sequence [EC264945]	225.9	224.2	236.2	211.8	160.5	67.3	134	164	0.77		A_09_P047126	CG31105	FBtr0306088	fly|This gene is referred to in FlyBase by the symbol Dmel\CG31105 (FBgn0051105). It is a protein_coding_gene from Drosophila melanogaster. Based on sequence similarity, it is predicted to have molecular function</span>: sodium channel activity. An electr	99.5051	86.9413	106.818	81.9602	42.6468	35.8763	69.9778	55.9377	0.876086
A_09_P067231	CG16756	FBtr0070776	fly|CG16756 [Source:FlyBase;GeneId:FBgn0029765] [FBtr0070776]	8330.5	7700.8	7886.9	8138.5	4803.2	4513	4665.2	4810	0.77		A_09_P027391	mRpS17	FBtr0072277	fly|CG4326 [Source:FlyBase;GeneId:FBgn0034986] [FBtr0072277]	685.863	689.509	669.992	687.268	402.915	354.291	373.873	363.27	0.870773
A_09_P027391	mRpS17	FBtr0072277	fly|CG4326 [Source:FlyBase;GeneId:FBgn0034986] [FBtr0072277]	720.2	642.6	659.3	560.5	398.9	344.4	399.2	372.3	0.77		A_09_P064271	Cyp309a2	FBtr0077748	fly|CG18559 [Source:FlyBase;GeneId:FBgn0041337] [FBtr0077748]	3365.59	3753.67	2953.15	2986.83	2031.56	1848.12	1682.31	1599.46	0.866746
A_09_P161505	EC267341	EC267341	gb|523011 MN08 Drosophila melanogaster cDNA clone 288102, mRNA sequence [EC267341]	2136.4	1846	1809.5	1824.9	1058.9	978.5	1213.5	1219.1	0.77		A_09_P187280	Y11066	Y11066	gb|D.melanogaster mRNA for klumpfuss gene. [Y11066]	423.388	313.27	340.839	455.31	201.989	203.685	238.958	196.004	0.866623
A_09_P104305	Dot	FBtr0077532	fly|CG2788 [Source:FlyBase;GeneId:FBgn0015663] [FBtr0077532]	1017.9	1100.8	993.9	1026.3	618.8	586.8	626.4	597.3	0.77		A_09_P198510	salr	FBtr0080236	fly|CG4881 [Source:FlyBase;GeneId:FBgn0000287] [FBtr0080236]	384.517	462.397	391.016	419.659	228.637	230.906	220.259	229.347	0.866498
A_09_P012646	sbb	FBtr0301548	fly|CG5580 [Source:FlyBase;GeneId:FBgn0010575] [FBtr0301548]	1072	950.1	815	847	616.1	466.7	546.6	532.9	0.77		A_09_P039966	GS	FBtr0300971	fly|CG6835 [Source:FlyBase;GeneId:FBgn0030882] [FBtr0300971]	1552.05	1811.79	1635.34	1400.41	895.559	823.855	871.789	919.249	0.866323
A_09_P150565	su(r)	FBtr0071338	fly|CG2194 [Source:FlyBase;GeneId:FBgn0086450] [FBtr0071338]	10269	8645.5	9039.6	8031.9	4922.1	5182.2	5895	5154.5	0.77		A_09_P002361	IP08647	IP08647	gb|Drosophila melanogaster IP08647 full insert cDNA. [BT024353]	654.859	496.996	538.771	644.771	251.772	312.277	305.31	412.185	0.865785
A_09_P030081	Rac2	FBtr0076867	fly|CG8556 [Source:FlyBase;GeneId:FBgn0014011] [FBtr0076867]	1468.4	1255.9	1116.9	1272.4	823.4	737.9	773.2	674.9	0.76		A_09_P026576	Cyp6d2	FBtr0071928	fly|CG4373 [Source:FlyBase;GeneId:FBgn0034756] [FBtr0071928]	1557.37	1438.64	993.65	1068.6	812.597	739.447	569.741	663.485	0.860825
A_09_P168703	TC237125	TC237125	tc|Rep: RNA-directed DNA polymerase - Drosophila melanogaster (Fruit fly), complete [TC237125]	3914.9	3844.4	3957.1	3990.6	2367.2	2261.5	2254.2	2366.5	0.76		A_09_P061511	CG15546	FBtr0085718	fly|CG15546 [Source:FlyBase;GeneId:FBgn0039807] [FBtr0085718]	374.203	418.076	465.718	435.317	206.885	207.889	269.775	250.876	0.856156
A_09_P090730	Ubp64E	FBtr0077095	fly|CG5486 [Source:FlyBase;GeneId:FBgn0016756] [FBtr0077095]	13195.5	14582.6	11624.1	11684.5	6996.7	7814.5	7214.2	8060.9	0.76		A_09_P141690	CG6279	FBtr0076235	fly|CG6279 [Source:FlyBase;GeneId:FBgn0036125] [FBtr0076235]	636.743	645.22	575.03	667.506	313.448	360.342	382.752	338.163	0.856037
A_09_P160465	CG4678	FBtr0300035	fly|CG4678 [Source:FlyBase;GeneId:FBgn0030778] [FBtr0300035]	3147	2949.2	3115.2	3033.6	1800.4	1668.4	1952.3	1793.2	0.76		A_09_P051166	Pkn	FBtr0112897	fly|CG2049 [Source:FlyBase;GeneId:FBgn0020621] [FBtr0112897]	1320.48	1157.3	1371.65	1285.44	703.829	697.09	696.644	745.875	0.852691
A_09_P058711	stops	FBtr0085781	fly|CG31006 [Source:FlyBase;GeneId:FBgn0086704] [FBtr0085781]	9838.1	8897	10455.1	10362.4	7135	5065.8	5625.5	5487	0.76		A_09_P057636	CG30099	FBtr0087180	fly|CG30099 [Source:FlyBase;GeneId:FBgn0050099] [FBtr0087180]	101.025	114.726	86.8894	97.1244	54.8062	52.4863	57.0895	57.4361	0.849775
A_09_P199250	FBtr0304810	FBtr0304810	fly|This gene is referred to in FlyBase by the symbol Dmel\CG43078 (FBgn0262508). It is a protein_coding_gene from Drosophila melanogaster. Its molecular function is unknown. The biological processes in which it is involved are not known. 17 alleles are r	658.4	720.4	650	655.5	522	308.8	380.2	374	0.76		A_09_P009146	CG10924	FBtr0086699	fly|CG10924 [Source:FlyBase;GeneId:FBgn0034356] [FBtr0086699]	788.657	715.541	618.861	722.193	438.65	383.843	344.366	412.485	0.84923
A_09_P030976	alpha-Est5	FBtr0081547	fly|CG1089 [Source:FlyBase;GeneId:FBgn0261393] [FBtr0081547]	533.7	494.5	462.3	411.1	297.6	249	271.2	305.3	0.76		A_09_P060381	CG31673	FBtr0081422	fly|CG31673 [Source:FlyBase;GeneId:FBgn0051673] [FBtr0081422]	7270.48	7510.97	6955.53	6953.12	4171.83	4000.61	3939.53	3856.26	0.845349
A_09_P220415	MIP08166	MIP08166	gb|Drosophila melanogaster MIP08166 full insert cDNA. [BT099740]	185.1	201.9	182.8	192.4	116	109	103.7	121.6	0.76		A_09_P162620	NP1389810	NP1389810	tc|GB|AABU01002760.1|EAL24558.1 CG41127-PA [Drosophila melanogaster] [NP1389810]	227.198	299.652	263.808	220.391	131.553	137.615	126.595	167.037	0.845159
A_09_P091280	AF171802	AF171802	gb|Drosophila melanogaster clone 113 mRNA sequence. [AF171802]	1860.4	1764.2	1786.3	1789.3	1139.4	976.7	1123.8	1015.8	0.76		A_09_P019051	CG16704	FBtr0077550	fly|CG16704 [Source:FlyBase;GeneId:FBgn0031558] [FBtr0077550]	4336.64	4139.81	4122.64	3759.45	2347.9	2365.05	2283.44	2130.2	0.841896
A_09_P209295	CO316853	CO316853	gb|EK266042.5prime Exelixis FlyTag CK01 pCDNA-SK+ Drosophila melanogaster cDNA clone EK266042 5, mRNA sequence [CO316853]	220.9	310.9	254.8	201.9	139.2	133.1	177.4	135.8	0.76		A_09_P204960	TC246719	TC246719	Unknown	135.151	161.033	148.263	145.787	88.7157	73.6653	65.9212	101.962	0.837665
A_09_P029681	klu	FBtr0076247	fly|CG12296 [Source:FlyBase;GeneId:FBgn0013469] [FBtr0076247]	282.4	242.5	244.9	197.4	143.5	151.2	135.2	143.3	0.75		A_09_P179755	RH33996	RH33996	gb|Drosophila melanogaster RH33996 full insert cDNA. [BT001810]	284.56	273.846	341.166	364.839	157.481	177.867	169.568	204.218	0.834335
A_09_P090400	SD01877	SD01877	gb|Drosophila melanogaster SD01877 full insert cDNA. [AY084200]	2229.7	2106.6	2316.4	2245.6	1243	1521.3	1348.5	1166.3	0.75		A_09_P052151	Cyp9c1	FBtr0072321	fly|CG3616 [Source:FlyBase;GeneId:FBgn0015040] [FBtr0072321]	1831.39	2105.11	1595.91	1672.56	1100	996.411	932.021	1012.96	0.834143
A_09_P069646	CG17267	FBtr0083931	fly|CG17267 [Source:FlyBase;GeneId:FBgn0038821] [FBtr0083931]	427.8	436.6	541.4	444.4	352	238.4	211.8	298.4	0.75		A_09_P004541	CG34454	FBtr0112760	fly|CG34454 [Source:FlyBase;GeneId:FBgn0085483] [FBtr0112760]	576.06	710.697	540.466	554.895	360.269	317.691	326.852	334.635	0.830607
A_09_P071846	CG42235	FBtr0290140	fly|CG42235 [Source:FlyBase;GeneId:FBgn0250757] [FBtr0290140]	308.4	391.2	384.7	349.3	227.4	215.6	189.5	220.7	0.75		A_09_P035761	CG11425	FBtr0078507	fly|CG11425 [Source:FlyBase;GeneId:FBgn0037167] [FBtr0078507]	4103.39	3804.03	4161.76	3729.26	2434.4	1982.45	2342.72	2125.96	0.830253
A_09_P013636	CG31759	FBtr0290240	fly|CG31759 [Source:FlyBase;GeneId:FBgn0051759] [FBtr0290240]	297.3	338.4	243.7	239.3	182.8	121.7	161.1	200.1	0.75		A_09_P008396	Syn2	FBtr0087093	fly|CG4905 [Source:FlyBase;GeneId:FBgn0034135] [FBtr0087093]	3616.19	3702.48	3566.23	3493.16	2007.84	1882.56	2104.35	2098.08	0.829154
A_09_P070726	CG10157	FBtr0084435	fly|CG10157 [Source:FlyBase;GeneId:FBgn0039099] [FBtr0084435]	11885.6	9723.2	9496.2	8291.3	6448.4	6007.5	5956.7	5036.4	0.75		A_09_P062776	CG3699	FBtr0070186	fly|CG3699 [Source:FlyBase;GeneId:FBgn0040349] [FBtr0070186]	4685.63	4935.82	4456.68	3535.8	2866.94	2513.45	2353.21	2183.68	0.8287
A_09_P219550	bmm	FBtr0075699	fly|CG5295 [Source:FlyBase;GeneId:FBgn0036449] [FBtr0075699]	3576.8	2583.5	2498.8	2620.5	2006	1879.7	1378.5	1463.1	0.75		A_09_P187120	TC248741	TC248741	tc|Rep: CG11652-PA, isoform A - Drosophila melanogaster (Fruit fly), partial (24%) [TC248741]	623.503	657.509	580.102	586.51	346.582	359.143	320.928	351.853	0.828276
A_09_P188135	TC241707	TC241707	Unknown	609	616.4	628.8	575	385.5	305.8	373	386	0.74		A_09_P050788	SD01615	SD01615	gb|Drosophila melanogaster SD01615 full length cDNA. [AY050229]	2248.27	2328.44	1900.88	1796.64	1562.43	1249.85	751.884	1101.59	0.826515
A_09_P019961	CG42370	FBtr0299969	fly|CG42370 [Source:FlyBase;GeneId:FBgn0259716] [FBtr0299969]	3311.4	3846.7	3070.1	3112.7	2180.6	1846.2	1889.2	2060.3	0.74		A_09_P077736	CG11163	FBtr0086054	fly|CG11163 [Source:FlyBase;GeneId:FBgn0025693] [FBtr0086054]	1784.23	1928.89	1789.03	1827.99	1114.41	985.294	1054.96	993.88	0.821232
A_09_P060381	CG31673	FBtr0081422	fly|CG31673 [Source:FlyBase;GeneId:FBgn0051673] [FBtr0081422]	7036.3	6833	6076.3	6224.6	4034.9	3797.2	3682.8	4151.8	0.74		A_09_P023871	CG14400	FBtr0081449	fly|CG14400 [Source:FlyBase;GeneId:FBgn0032896] [FBtr0081449]	3159.8	3052.7	2788.22	2565.39	1704.38	1658.25	1627.35	1557.51	0.820891
A_09_P109315	RH17470	RH17470	gb|Drosophila melanogaster RH17470 full insert cDNA. [AY113571]	8131	8052.6	6518.2	7138.5	5292.8	4074.6	4491.4	4008	0.74		A_09_P026286	CG11475	FBtr0071803	fly|CG11475 [Source:FlyBase;GeneId:FBgn0034687] [FBtr0071803]	122.275	149.985	123.248	123.859	78.5627	43.2525	100.537	71.6993	0.820684
A_09_P057746	CG30148	FBtr0086266	fly|CG30148 [Source:FlyBase;GeneId:FBgn0050148] [FBtr0086266]	987.7	1050.8	928.2	1005.2	698.3	552.7	486.7	645.6	0.74		A_09_P042821	Hsp68	FBtr0084589	fly|CG5436 [Source:FlyBase;GeneId:FBgn0001230] [FBtr0084589]	2425.2	3054.97	3259.16	2854.73	1620.19	1526.93	1822.78	1602.26	0.818947
A_09_P078591	Ndg	FBtr0088350	fly|CG12908 [Source:FlyBase;GeneId:FBgn0026403] [FBtr0088350]	222.4	167.5	181.2	160.4	97.7	131.7	98	111.7	0.74		A_09_P074311	lig3	FBtr0082600	fly|CG17227 [Source:FlyBase;GeneId:FBgn0038035] [FBtr0082600]	1912.16	1975.52	1902.51	2091.15	1089.11	1144.57	1089.26	1145	0.818831
A_09_P221955	Ilp6	FBtr0070406	fly|CG14049 [Source:FlyBase;GeneId:FBgn0044047] [FBtr0070406]	7570	6439.1	5397.3	5961.6	4144.7	3025.2	4148.1	3911.7	0.74		A_09_P135835	UGP	FBtr0301699	fly|CG4347 [Source:FlyBase;GeneId:FBgn0035978] [FBtr0301699]	1624.53	1439.17	1803.89	1591.63	832.159	916.573	956.206	957.55	0.818537
A_09_P076816	Sodh-1	FBtr0081627	fly|CG1982 [Source:FlyBase;GeneId:FBgn0024289] [FBtr0081627]	50780.5	46136.9	42335.7	43307.1	32413.3	23382.6	28270.8	25596.7	0.74		A_09_P055926	CG3919	FBtr0273239	fly|CG3919 [Source:FlyBase;GeneId:FBgn0036423] [FBtr0273239]	178.903	210.12	195.603	203.51	137.185	106.01	105.484	98.4203	0.817851
A_09_P201350	CG12560	FBtr0300761	fly|CG12560 [Source:FlyBase;GeneId:FBgn0031974] [FBtr0300761]	474.9	498.5	519.3	515.9	283.8	299	300.1	323.9	0.73		A_09_P197250	CG32425	FBtr0113436	fly|CG32425 [Source:FlyBase;GeneId:FBgn0052425] [FBtr0113436]	20808	22246.5	22214.1	20351.4	13590.7	11771.7	11867.6	11362.9	0.817202
A_09_P070461	CG17244	FBtr0084340	fly|CG17244 [Source:FlyBase;GeneId:FBgn0039031] [FBtr0084340]	6156.8	6311.5	4505.6	5034.9	3865.4	3190.8	3234.6	2944.8	0.73		A_09_P030961	alpha-Est2	FBtr0081540	fly|CG2505 [Source:FlyBase;GeneId:FBgn0015570] [FBtr0081540]	7568.98	8247.05	7386.64	7942.93	4713.2	4646.11	4179.72	4146.86	0.81643
A_09_P194025	Pepck	FBtr0086701	fly|CG17725 [Source:FlyBase;GeneId:FBgn0003067] [FBtr0086701]	1144.3	1562.3	1184.9	1056.2	767	666.6	674.6	871.5	0.73		A_09_P018571	CG9886	FBtr0077770	fly|CG9886 [Source:FlyBase;GeneId:FBgn0031428] [FBtr0077770]	1947.95	1845.69	1771.19	1818.47	1112.53	1081.99	1050.63	949.229	0.81581
A_09_P216740	CG15199	FBtr0073473	fly|CG15199 [Source:FlyBase;GeneId:FBgn0030270] [FBtr0073473]	1086.3	1419.6	1105.2	1474.7	859	638.9	663.4	903.2	0.73		A_09_P074291	CG10035	FBtr0082606	fly|CG10035 [Source:FlyBase;GeneId:FBgn0038028] [FBtr0082606]	61.0681	46.5271	59.452	52.6595	25.9494	30.5675	39.6782	28.6471	0.815473
A_09_P164510	CG1774	FBtr0085798	fly|CG1774 [Source:FlyBase;GeneId:FBgn0039856] [FBtr0085798]	508.4	517.5	535.7	532.5	312	276.2	381.3	293.1	0.73		A_09_P166870	Cyp6g1	FBtr0087992	fly|CG8453 [Source:FlyBase;GeneId:FBgn0025454] [FBtr0087992]	530.543	681.796	474.617	420.853	272.949	261.504	323.159	340.174	0.815375
A_09_P030316	CG11899	FBtr0085390	fly|CG11899 [Source:FlyBase;GeneId:FBgn0014427] [FBtr0085390]	17402.1	15293.2	13552.5	15757.6	8899.7	8797.1	9275.1	10425.1	0.73		A_09_P012646	sbb	FBtr0301548	fly|CG5580 [Source:FlyBase;GeneId:FBgn0010575] [FBtr0301548]	984.29	889.771	885.695	806.365	601.194	504.718	497.265	424.622	0.81444
A_09_P163115	BP557403	BP557403	gb|BP557403 Drosophila melanogaster embryonic gonads cDNA (pGEM-T Easy) Drosophila melanogaster cDNA clone FGM309B04 3', mRNA sequence [BP557403]	1404.3	1500	1414.2	1362.6	843.2	791.6	839.8	959.5	0.73		A_09_P046541	fs(1)h	FBtr0071118	fly|CG2252 [Source:FlyBase;GeneId:FBgn0004656] [FBtr0071118]	1435.09	1020.02	1525.24	1358.21	584.73	814.976	661.755	974.905	0.814106
A_09_P199136	TC224416	TC224416	tc|Rep: Gag protein - Drosophila melanogaster (Fruit fly), complete [TC224416]	241.5	199.8	204.5	154.5	139.3	120.1	100.9	123.5	0.73		A_09_P019971	CG13982	FBtr0079256	fly|CG13982 [Source:FlyBase;GeneId:FBgn0031811] [FBtr0079256]	183.862	184.332	197.184	196.906	97.3046	106.734	103.29	126.571	0.812969
A_09_P020576	CG12560	FBtr0300761	fly|CG12560 [Source:FlyBase;GeneId:FBgn0031974] [FBtr0300761]	517.9	460.9	505.5	573.8	291.1	334.7	313.4	305.1	0.73		A_09_P109230	SD13446	SD13446	gb|Drosophila melanogaster SD13446 full insert cDNA. [BT001882]	732.138	692.705	593.898	591.987	424.307	361.521	341.868	359.376	0.811978
A_09_P174130	A_09_P174130	A_09_P174130	Unknown	10197.1	12047.6	8303	8910.1	5914	6261.6	6191.4	5508.5	0.72		A_09_P057576	CG30083	FBtr0300381	fly|CG30083 [Source:FlyBase;GeneId:FBgn0050083] [FBtr0300381]	1294.09	1354.71	1157.28	1249.41	805.166	739.899	648.532	686.445	0.811762
A_09_P019076	CG10031	FBtr0077544	fly|CG10031 [Source:FlyBase;GeneId:FBgn0031563] [FBtr0077544]	5220.4	4810.2	4687.6	4645.3	3095	2840.7	2681.7	3121.8	0.72		A_09_P075326	CG4210	FBtr0083050	fly|CG4210 [Source:FlyBase;GeneId:FBgn0038302] [FBtr0083050]	772.244	843.676	659.69	616.769	485.899	412.103	378.52	371.533	0.811491
A_09_P074311	lig3	FBtr0082600	fly|CG17227 [Source:FlyBase;GeneId:FBgn0038035] [FBtr0082600]	2186.7	1941.6	2044.3	1850.8	1174.4	1220.5	1273.9	1196	0.72		A_09_P016766	CG14630	FBtr0070175	fly|CG14630 [Source:FlyBase;GeneId:FBgn0014903] [FBtr0070175]	6977.45	7218.03	7342.46	7270.17	4163.97	4266.59	3997.32	3993.79	0.810874
A_09_P030311	CG13397	FBtr0079711	fly|CG13397 [Source:FlyBase;GeneId:FBgn0014417] [FBtr0079711]	3014	2867.5	2941.5	3045.8	1974.3	1663.7	1876	1685.3	0.72		A_09_P174950	CO340244	CO340244	gb|EP10255.3prime Exelixis FlyTag CK02 pCDNA-SK+ Drosophila melanogaster cDNA clone EP10255 3, mRNA sequence [CO340244]	76.2732	86.8016	80.8511	79.9146	48.3305	39.9612	49.926	46.5862	0.809289
A_09_P034901	CG7328	FBtr0074864	fly|CG7328 [Source:FlyBase;GeneId:FBgn0036942] [FBtr0074864]	1317.8	1279	1142.7	1200.6	822.8	648.4	736.7	791.6	0.72		A_09_P109095	CG16704	FBtr0077550	fly|CG16704 [Source:FlyBase;GeneId:FBgn0031558] [FBtr0077550]	6103.32	6471.16	6572.56	4884.52	3720.59	3587.51	3064.66	3346.74	0.808703
A_09_P019061	CG16713	FBtr0077547	fly|CG16713 [Source:FlyBase;GeneId:FBgn0031560] [FBtr0077547]	2919.4	2219.5	2136.4	2445.7	1800.9	1275.8	1471.7	1355.2	0.72		A_09_P003076	CG34180	FBtr0300048	fly|CG34180 [Source:FlyBase;GeneId:FBgn0085209] [FBtr0300048]	892.899	939.918	1035.53	946.221	575.471	519.329	534.774	549.286	0.807947
A_09_P051166	Pkn	FBtr0112897	fly|CG2049 [Source:FlyBase;GeneId:FBgn0020621] [FBtr0112897]	1317.8	1362.6	1340.1	1505	870.3	833.3	752.2	905.3	0.72		A_09_P108115	Arpc3B	FBtr0113478	fly|CG8936 [Source:FlyBase;GeneId:FBgn0065032] [FBtr0113478]	215.258	215.45	190.768	197.304	110.207	110.659	118.054	129.124	0.80683
A_09_P192815	Hsromega	NR_002068	ref|Drosophila melanogaster oriT-heat shock RNA omega (Hsromega), ncRNA [NR_002068]	931.1	996.4	988.3	1000.2	617.5	499.5	538.9	727	0.72		A_09_P115785	CG16986	FBtr0302434	fly|CG16986 [Source:FlyBase;GeneId:FBgn0035356] [FBtr0302434]	856.431	943.936	846.587	766.341	545.89	467.058	441.876	497.328	0.806099
A_09_P124860	TC257054	TC257054	tc|Rep: CG4919-PA - Drosophila melanogaster (Fruit fly), complete [TC257054]	1705.2	1785.8	2026	1830.7	1095.2	1058.9	1154.1	1166.6	0.72		A_09_P023406	CG13086	FBtr0081197	fly|CG13086 [Source:FlyBase;GeneId:FBgn0032770] [FBtr0081197]	779.408	789.416	761.79	869.326	475.472	464.497	450.992	439.981	0.805459
A_09_P019971	CG13982	FBtr0079256	fly|CG13982 [Source:FlyBase;GeneId:FBgn0031811] [FBtr0079256]	182.1	228.5	181.5	194.5	139.8	116.6	98.4	124.5	0.71		A_09_P040461	CG8051	FBtr0074683	fly|CG8051 [Source:FlyBase;GeneId:FBgn0031012] [FBtr0074683]	2029.5	2160.58	2289.53	2196.09	1297.89	1211.23	1242.41	1217.07	0.804141
A_09_P032451	ade5	FBtr0073705	fly|CG3989 [Source:FlyBase;GeneId:FBgn0020513] [FBtr0073705]	42678.3	36123.2	30505.6	29506.4	22500.7	19975.9	23316.7	18795.5	0.71		A_09_P037591	CG15199	FBtr0073473	fly|CG15199 [Source:FlyBase;GeneId:FBgn0030270] [FBtr0073473]	974.582	1125.63	990.822	987.311	759.861	590.571	474.213	512.092	0.803489
A_09_P032301	pug	FBtr0082264	fly|CG4067 [Source:FlyBase;GeneId:FBgn0020385] [FBtr0082264]	38182	34622.7	29403.1	31826.5	21508.3	20585.7	20315.7	19339.1	0.71		A_09_P052761	FBtr0306206	FBtr0306206	fly|The gene axotactin is referred to in FlyBase by the symbol Dmel\axo (CG43225, FBgn0262870). It is a protein_coding_gene from Drosophila melanogaster. An electronic pipeline based on InterPro domains suggests that it has the molecular function</span>:	82.6577	91.1985	82.2812	85.9071	59.9807	36.6696	51.4651	47.8635	0.803486
A_09_P030961	alpha-Est2	FBtr0081540	fly|CG2505 [Source:FlyBase;GeneId:FBgn0015570] [FBtr0081540]	7610.3	7567.9	7206	7429.9	4669.3	4087.6	4310.2	5120.6	0.71		A_09_P044496	ru	FBtr0072681	fly|CG1214 [Source:FlyBase;GeneId:FBgn0003295] [FBtr0072681]	860.817	912.957	863.885	947.535	512.72	503.556	509.838	529.845	0.80224
A_09_P054041	CG6372	FBtr0076638	fly|CG6372 [Source:FlyBase;GeneId:FBgn0035915] [FBtr0076638]	260.2	319.2	316.9	302.4	201.5	166.7	152	212	0.71		A_09_P090255	sowah	FBtr0114610	fly|CG10632 [Source:FlyBase;GeneId:FBgn0036302] [FBtr0114610]	169.31	135.162	139.974	123.597	72.7888	65.3178	85.019	103.247	0.799482
A_09_P027426	CG3376	FBtr0072265	fly|CG3376 [Source:FlyBase;GeneId:FBgn0034997] [FBtr0072265]	8975.8	8337.6	6275.5	6414.4	5151.4	4661.6	4549.4	3966.1	0.71		A_09_P203705	TC248165	TC248165	Unknown	445.782	506.83	496.996	549.227	278.81	307.991	292.221	271.368	0.797036
A_09_P203565	CG4678	FBtr0300034	fly|CG4678 [Source:FlyBase;GeneId:FBgn0030778] [FBtr0300034]	320.9	290.3	325.5	355.2	175.3	212.6	188.9	212.5	0.71		A_09_P022231	rho-6	FBtr0080360	fly|CG17212 [Source:FlyBase;GeneId:FBgn0032415] [FBtr0080360]	101.55	119.897	102.524	102.472	82.5781	46.9589	59.3069	57.0759	0.794168
A_09_P023406	CG13086	FBtr0081197	fly|CG13086 [Source:FlyBase;GeneId:FBgn0032770] [FBtr0081197]	947.1	794.8	700.6	789.7	509.3	511.4	474.4	479.9	0.71		A_09_P074301	CG10096	FBtr0082603	fly|CG10096 [Source:FlyBase;GeneId:FBgn0038032] [FBtr0082603]	264.33	282.253	270.268	265.578	161.38	127.523	169.951	166.296	0.791997
A_09_P043211	CG10561	FBtr0081155	fly|CG10561 [Source:FlyBase;GeneId:FBgn0002036] [FBtr0081155]	4820.6	5102.1	5779.9	5439.9	3475.8	3389.3	3378.7	2692.3	0.71		A_09_P008036	CG8204	FBtr0087349	fly|CG8204 [Source:FlyBase;GeneId:FBgn0034033] [FBtr0087349]	739.458	685.135	712.986	679.57	389.349	387.749	418.052	431.891	0.791985
A_09_P219655	A_09_P219655	A_09_P219655	Unknown	209.8	235.2	172.9	219.4	125.3	107.5	136	143.6	0.71		A_09_P034616	CG9452	FBtr0074978	fly|CG9452 [Source:FlyBase;GeneId:FBgn0036877] [FBtr0074978]	64.6692	79.1846	74.1491	67.9753	41.5165	35.5549	42.7063	45.4178	0.791731
A_09_P010321	scra	FBtr0088912	fly|CG2092 [Source:FlyBase;GeneId:FBgn0261385] [FBtr0088912]	661.2	632.5	729.8	666.5	375	403.8	467.6	399.7	0.71		A_09_P019961	CG42370	FBtr0299969	fly|CG42370 [Source:FlyBase;GeneId:FBgn0259716] [FBtr0299969]	2774.75	3415.08	2564.82	2323.64	1816.47	1602.92	1409.69	1571.4	0.791482
A_09_P035991	CG9780	FBtr0078959	fly|CG9780 [Source:FlyBase;GeneId:FBgn0037230] [FBtr0078959]	24934.5	23733.4	21732.2	21270.3	15600.5	15030.3	15632.7	9941.9	0.71		A_09_P135110	TC248144	TC248144	tc|Rep: LD46837p - Drosophila melanogaster (Fruit fly), complete [TC248144]	1858.61	1918.57	1783.79	1974.28	1189.51	1091.95	1074.73	1018.22	0.784568
A_09_P030546	Cyp9b2	FBtr0089055	fly|CG4486 [Source:FlyBase;GeneId:FBgn0015039] [FBtr0089055]	11564.6	13049.7	11546.6	11164.4	8276.7	6703.1	6732.8	7305.5	0.71		A_09_P164510	CG1774	FBtr0085798	fly|CG1774 [Source:FlyBase;GeneId:FBgn0039856] [FBtr0085798]	580.013	648.175	613.042	653.502	377.898	341.952	393.511	335.031	0.784432
A_09_P076186	CG5840	FBtr0083455	fly|CG5840 [Source:FlyBase;GeneId:FBgn0038516] [FBtr0083455]	17689.7	17135.2	12896.7	14028.2	9113.5	9256.9	9819.2	9697.6	0.7		A_09_P015521	CG32425	FBtr0113436	fly|CG32425 [Source:FlyBase;GeneId:FBgn0052425] [FBtr0113436]	23856.2	23093.6	22875.5	20262.7	14851.6	12745.7	12540.6	12200.2	0.783474
A_09_P150180	CG6512	FBtr0075251	fly|CG6512 [Source:FlyBase;GeneId:FBgn0036702] [FBtr0075251]	921.6	1031.8	1161.4	998.1	618.3	581.4	716.4	608.8	0.7		A_09_P181495	CG30082	FBtr0302917	fly|This gene is referred to in FlyBase by the symbol Dmel\CG30082 (FBgn0050082). It is a protein_coding_gene from Drosophila melanogaster. Its molecular function is unknown. The biological processes in which it is involved are not known. No alleles are r	85.1439	91.3562	69.4556	105.848	51.6667	51.3342	42.0837	59.5049	0.782038
A_09_P160030	FBtr0304629	FBtr0304629	fly|This gene is referred to in FlyBase by the symbol Dmel\CG43051 (FBgn0262353). It is a protein_coding_gene from Drosophila melanogaster. Its molecular function is unknown. The biological processes in which it is involved are not known. No alleles are r	1996.3	1972.3	1889.6	1901.8	1263.3	1042	1175.8	1283.7	0.7		A_09_P029916	Cyp6a22	FBtr0087450	fly|CG10240 [Source:FlyBase;GeneId:FBgn0013773] [FBtr0087450]	3181.45	3525.22	2805.89	2446.45	1978.8	1750.8	1621.53	1612.52	0.780183
A_09_P047276	IP15635	IP15635	gb|Drosophila melanogaster IP15635 full insert cDNA. [BT025061]	142.7	142.9	144.4	144.8	96.5	62.9	85	108.7	0.7		A_09_P195810	CG5778	FBtr0113265	fly|CG5778 [Source:FlyBase;GeneId:FBgn0038930] [FBtr0113265]	37249.1	35386.9	41330.9	31449.4	17377.7	25430.6	19827.7	22104.3	0.77907
A_09_P135110	TC248144	TC248144	tc|Rep: LD46837p - Drosophila melanogaster (Fruit fly), complete [TC248144]	1827.5	1724.4	1627.4	1866	1010.3	1157.1	1017.6	1145.3	0.7		A_09_P150180	CG6512	FBtr0075251	fly|CG6512 [Source:FlyBase;GeneId:FBgn0036702] [FBtr0075251]	1023.57	1037.07	1067.3	1060.19	571.623	583.512	660.253	626.369	0.778386
A_09_P044816	stwl	FBtr0075728	fly|CG3836 [Source:FlyBase;GeneId:FBgn0003459] [FBtr0075728]	276	318.5	254.5	243.4	173.7	177.1	153	168.1	0.7		A_09_P217970	CG4335	FBtr0083894	fly|CG4335 [Source:FlyBase;GeneId:FBgn0038795] [FBtr0083894]	2207.68	2221.74	2169.74	1857.58	1311.38	1255.14	1105.04	1268.79	0.775485
A_09_P049316	sm	FBtr0304654	fly|The gene smooth is referred to in FlyBase by the symbol Dmel\sm (CG9218, FBgn0003435). It is a protein_coding_gene from Drosophila melanogaster. Based on sequence similarity, it is predicted to have molecular function</span>: mRNA binding. There is ex	5084.7	4830.8	4941.2	4641.5	2943.8	2707.7	2922.1	3429.3	0.7		A_09_P021011	CG13101	FBtr0079784	fly|CG13101 [Source:FlyBase;GeneId:FBgn0032084] [FBtr0079784]	508.347	559.463	535.252	505.991	325.761	283.679	307.942	315.159	0.774961
A_09_P128870	CG9452	FBtr0074978	fly|CG9452 [Source:FlyBase;GeneId:FBgn0036877] [FBtr0074978]	323	361.1	338.7	351	200.4	148.1	246.8	250.6	0.7		A_09_P225540	mbl	FBtr0086994	fly|CG33197 [Source:FlyBase;GeneId:FBgn0053197] [FBtr0086994]	119.775	172.977	136.297	116.83	82.176	70.6603	75.3953	91.0587	0.773713
A_09_P202800	CG9331	FBtr0302942	fly|This gene is referred to in FlyBase by the symbol Dmel\CG9331 (FBgn0032889). It is a protein_coding_gene from Drosophila melanogaster. An electronic pipeline based on InterPro domains suggests that it has the molecular function</span>: NAD or NADH bin	508.5	462.5	477.7	418	329.6	235.1	301.1	284	0.7		A_09_P037221	CG18249	FBtr0302178	fly|CG18249 [Source:FlyBase;GeneId:FBgn0037553] [FBtr0302178]	4142.48	4222.55	4225.71	4123.15	2461.96	2591.34	2531.91	2212.97	0.770462
A_09_P171325	SD08734	SD08734	gb|Drosophila melanogaster SD08734 full length cDNA. [AY075583]	6279.5	7202.9	7214.8	7993.2	4384.6	3959.2	4663.6	4693.7	0.7		A_09_P143990	CG9531	FBtr0079270	fly|CG9531 [Source:FlyBase;GeneId:FBgn0031817] [FBtr0079270]	115.763	117.776	106.881	133.317	68.4224	59.7212	78.0565	71.6125	0.769975
A_09_P213115	CG1621	FBtr0088984	fly|CG1621 [Source:FlyBase;GeneId:FBgn0033182] [FBtr0088984]	716.7	736.9	740.4	797.3	465.9	414	512.7	453.6	0.7		A_09_P047876	GH13568	GH13568	gb|Drosophila melanogaster GH13568 full insert cDNA. [BT030106]	192.697	197.972	204.69	196.88	117.39	112.276	104.871	130.228	0.769435
A_09_P147680	CG17737	NM_139535	ref|Drosophila melanogaster CG17737 (CG17737), mRNA [NM_139535]	2216.4	2089.1	2113.1	2152.3	1260.7	1523.3	1286	1220.9	0.7		A_09_P005786	CG1773	FBtr0088467	fly|CG1773 [Source:FlyBase;GeneId:FBgn0033439] [FBtr0088467]	1212.05	1197.84	1228.64	1037.57	727.502	694.758	648.634	674.018	0.768544
A_09_P003306	CG34227	FBtr0112420	fly|CG34227 [Source:FlyBase;GeneId:FBgn0085256] [FBtr0112420]	38236.7	47059.6	32502.9	36787.3	24006.7	20679.7	21292.7	29510.1	0.7		A_09_P030976	alpha-Est5	FBtr0081547	fly|CG1089 [Source:FlyBase;GeneId:FBgn0261393] [FBtr0081547]	595.431	623.082	567.532	523.396	365.538	343.898	330.688	315.577	0.768504
A_09_P135205	MIP10547	MIP10547	gb|Drosophila melanogaster MIP10547 full insert cDNA. [BT088791]	1702.4	1927.5	1615.2	1602.2	1082.5	956	1131.4	1060.2	0.69		A_09_P010321	scra	FBtr0088912	fly|CG2092 [Source:FlyBase;GeneId:FBgn0261385] [FBtr0088912]	611	629.83	695.723	641.825	366.274	335.864	418.171	393.924	0.767877
A_09_P073971	CG6908	FBtr0082437	fly|CG6908 [Source:FlyBase;GeneId:FBgn0037936] [FBtr0082437]	3383.6	3404	3527.1	3846.9	1767.9	1759.8	2769.2	2452.8	0.69		A_09_P038866	Cyp4s3	FBtr0074028	fly|CG9081 [Source:FlyBase;GeneId:FBgn0030615] [FBtr0074028]	284.971	217.884	279.706	239.341	143.818	132.371	162.056	162.466	0.766512
A_09_P148635	TC236063	TC236063	tc|Rep: AT18611p - Drosophila melanogaster (Fruit fly), complete [TC236063]	1049.1	1010.6	866.8	940.4	700.7	511.1	483.1	697.5	0.69		A_09_P125885	TC233560	TC233560	tc|Rep: CG14020-PA - Drosophila melanogaster (Fruit fly), complete [TC233560]	75.1102	64.016	67.8962	75.8468	41.256	35.2545	50.9961	38.8306	0.766024
A_09_P077696	cry	FBtr0083736	fly|CG3772 [Source:FlyBase;GeneId:FBgn0025680] [FBtr0083736]	1559.2	1255.9	1370	1333.7	774.2	825.7	958.1	858.6	0.69		A_09_P020576	CG12560	FBtr0300761	fly|CG12560 [Source:FlyBase;GeneId:FBgn0031974] [FBtr0300761]	576.058	555.091	579.676	537.522	314.061	327.634	323.544	357.791	0.765018
A_09_P056331	RhoGAP71E	FBtr0075568	fly|CG32149 [Source:FlyBase;GeneId:FBgn0036518] [FBtr0075568]	1104	921.3	994.4	723.5	558.1	654.6	517	589.9	0.69		A_09_P091280	AF171802	AF171802	gb|Drosophila melanogaster clone 113 mRNA sequence. [AF171802]	1593.83	1862.42	1921.81	1812.95	1079.02	1045.88	1044.11	1064.08	0.764485
A_09_P204270	isopeptidase-T-3	FBtr0086473	fly|CG11025 [Source:FlyBase;GeneId:FBgn0028372] [FBtr0086473]	151	128	155.6	150.5	79.8	79	97.7	107.1	0.69		A_09_P100875	AI945974	AI945974	gb|bs19a04.y1 Drosophila melanogaster adult testis library Drosophila melanogaster cDNA clone bs19a04 5', mRNA sequence [AI945974]	326.179	349.798	279.005	318.42	190.767	182.487	176.845	200.844	0.761912
A_09_P208795	FBtr0305603	FBtr0305603	fly|This gene is referred to in FlyBase by the symbol Dmel\CG43154 (FBgn0262684). It is a protein_coding_gene from Drosophila melanogaster. Its molecular function is unknown. The biological processes in which it is involved are not known. 14 alleles are r	3362.9	3119.1	3550.1	3187.1	2193.6	1938.3	2164.7	1920.9	0.69		A_09_P170820	ImpE1	FBtr0076606	fly|CG32356 [Source:FlyBase;GeneId:FBgn0001253] [FBtr0076606]	169.881	245.469	231.389	251.681	126.706	109.319	144.649	149.673	0.760453
A_09_P077736	CG11163	FBtr0086054	fly|CG11163 [Source:FlyBase;GeneId:FBgn0025693] [FBtr0086054]	1673	1672.1	1802.8	1794.6	1084.7	934.4	1157.6	1142	0.68		A_09_P071311	CG11089	FBtr0084710	fly|CG11089 [Source:FlyBase;GeneId:FBgn0039241] [FBtr0084710]	33552.3	31289.2	31995.3	27177.9	18069.1	17171.2	19494.8	18474.3	0.760412
A_09_P026961	CG13559	FBtr0072057	fly|CG13559 [Source:FlyBase;GeneId:FBgn0034870] [FBtr0072057]	144.8	115.8	133.5	147.1	80.1	101.8	71.7	83.5	0.68		A_09_P116910	TC255432	TC255432	tc|Rep: BcDNA.GH02833 - Drosophila melanogaster (Fruit fly), complete [TC255432]	94.774	93.7515	102.318	99.9886	51.0196	76.8128	48.6191	54.5284	0.758782
A_09_P181710	TC238500	TC238500	tc|Rep: Pol protein - Drosophila melanogaster (Fruit fly), complete [TC238500]	297.7	349.2	317.1	330.3	147.4	210.2	249	199.7	0.68		A_09_P021946	Csl4	FBtr0080226	fly|CG6249 [Source:FlyBase;GeneId:FBgn0032346] [FBtr0080226]	464.761	435.072	411.481	424.302	272.942	236.941	239.412	277.072	0.757901
A_09_P186630	TC239747	TC239747	Unknown	108.5	137.9	121.8	121.8	90.9	56.1	79.1	79.3	0.68		A_09_P013631	TC234405	TC234405	tc|Rep: CG31758-PA - Drosophila melanogaster (Fruit fly), complete [TC234405]	439.065	525.493	407.472	486.782	301.319	289.383	233.599	275.199	0.757533
A_09_P195760	TC245844	TC245844	tc|Rep: F-element protein - Drosophila melanogaster (Fruit fly), partial (11%) [TC245844]	524.2	507.9	485	556.1	342	243.4	329.3	377.9	0.68		A_09_P112585	CG7367	FBtr0301128	fly|CG7367 [Source:FlyBase;GeneId:FBgn0031976] [FBtr0301128]	111.853	136.297	99.5605	86.4939	72.4277	56.3434	57.4966	70.8286	0.756065
A_09_P219440	TC242581	TC242581	Unknown	1794.6	1805.7	1502.5	1492.1	1030.8	892.4	1019.8	1169.1	0.68		A_09_P179335	TC237133	TC237133	tc|Rep: CG31673-PA - Drosophila melanogaster (Fruit fly), partial (38%) [TC237133]	2545.59	3007.45	2505.57	2186.58	1541.38	1536.4	1411.23	1577.42	0.756029
A_09_P016846	CG33111	FBtr0084529	fly|CG33111 [Source:FlyBase;GeneId:FBgn0053111] [FBtr0084529]	2220	2187.1	2115.5	2254	1408.3	1347.7	1333.4	1404.1	0.68		A_09_P219335	Mp20	FBtr0005009	fly|CG4696 [Source:FlyBase;GeneId:FBgn0002789] [FBtr0005009]	112.073	106.103	126.382	98.1678	60.7003	51.7824	77.6653	72.1776	0.755055
A_09_P101305	CG42235	FBtr0290140	fly|CG42235 [Source:FlyBase;GeneId:FBgn0250757] [FBtr0290140]	1309.7	1545.1	1794.9	1628.1	929.6	1020.5	892.8	1086.8	0.68		A_09_P208825	ths	FBtr0088030	fly|CG12443 [Source:FlyBase;GeneId:FBgn0033652] [FBtr0088030]	389.927	287.102	450.56	409.36	196.071	226.262	218.939	269.554	0.754821
A_09_P206305	TC248109	TC248109	tc|Rep: GRA2 protein - Neospora caninum, partial (9%) [TC248109]	3716.2	3075	2857.4	3070.1	1790	1877.9	1929.9	2364.3	0.68		A_09_P189340	IP16232	IP16232	gb|Drosophila melanogaster IP16232 full insert cDNA. [BT029939]	230.729	248.442	255.587	272.322	164.349	146.91	139.654	146.105	0.754333
A_09_P025186	Cyp6a13	FBtr0088690	fly|CG2397 [Source:FlyBase;GeneId:FBgn0033304] [FBtr0088690]	9161.6	9031.1	8302.2	9263.9	5993.3	5451.1	5019.2	5957.1	0.67		A_09_P014646	CG32115	FBtr0075904	fly|CG32115 [Source:FlyBase;GeneId:FBgn0052115] [FBtr0075904]	377.33	362.539	333.001	328.138	234.32	196.572	195.104	204.732	0.754017
A_09_P002691	CG17672	FBtr0110982	fly|CG17672 [Source:FlyBase;GeneId:FBgn0083978] [FBtr0110982]	4627.7	4338.4	3813.3	4246.5	2937.9	2842.3	2559.3	2345.2	0.67		A_09_P213115	CG1621	FBtr0088984	fly|CG1621 [Source:FlyBase;GeneId:FBgn0033182] [FBtr0088984]	783.481	817.783	722.171	858.679	498.979	426.902	466.281	496.05	0.752965
A_09_P019356	CG2837	FBtr0113021	fly|CG2837 [Source:FlyBase;GeneId:FBgn0031646] [FBtr0113021]	1783.7	1975.8	2345.7	2114.7	1161.8	1377.4	1432.2	1189.6	0.67		A_09_P070461	CG17244	FBtr0084340	fly|CG17244 [Source:FlyBase;GeneId:FBgn0039031] [FBtr0084340]	5534.85	5798.83	4381.74	4447.52	3499.88	3028.84	2815.78	2637.66	0.750817
A_09_P226030	pgant8	FBtr0075578	fly|CG7297 [Source:FlyBase;GeneId:FBgn0036529] [FBtr0075578]	809.1	895.1	791.7	851.8	550.3	534.8	462.9	554.2	0.67		A_09_P057496	CG30059	FBtr0087715	fly|CG30059 [Source:FlyBase;GeneId:FBgn0260475] [FBtr0087715]	101.962	95.6296	85.0961	97.5836	64.9884	51.3305	57.1045	52.6573	0.750193
A_09_P060086	CG31538	FBtr0078819	fly|CG31538 [Source:FlyBase;GeneId:FBgn0051538] [FBtr0078819]	193.8	175.2	194	195.3	115.4	121.3	112.6	127	0.67		A_09_P021656	CG7384	FBtr0080135	fly|CG7384 [Source:FlyBase;GeneId:FBgn0032262] [FBtr0080135]	677.465	613.84	601.353	578.104	406.59	343.88	398.635	319.835	0.75018
A_09_P074741	CG14375	FBtr0082762	fly|CG14375 [Source:FlyBase;GeneId:FBgn0038147] [FBtr0082762]	6391.3	6935.7	6105.3	5918.6	4425.9	3933.9	3857	3708.3	0.67		A_09_P202445	TC243721	TC243721	tc|Rep: CG9621-PA - Drosophila melanogaster (Fruit fly), partial (9%) [TC243721]	60.5763	69.5189	70.447	67.1899	34.7551	38.6665	48.2048	37.5746	0.749941
A_09_P021716	CG7296	FBtr0080129	fly|CG7296 [Source:FlyBase;GeneId:FBgn0032283] [FBtr0080129]	8501.1	7642	7824.4	6656.2	5504.4	4154.4	5060	4530.1	0.67		A_09_P020586	CG7367	FBtr0301128	fly|CG7367 [Source:FlyBase;GeneId:FBgn0031976] [FBtr0301128]	102.382	133.187	97.5395	96.0009	78.021	73.7785	45.3118	58.3555	0.748212
A_09_P053401	CG14823	FBtr0076905	fly|CG14823 [Source:FlyBase;GeneId:FBgn0035734] [FBtr0076905]	3912	3873.6	3738.4	3855.4	2725.9	2296.4	2230.9	2418.8	0.67		A_09_P031126	Dot	FBtr0077532	fly|CG2788 [Source:FlyBase;GeneId:FBgn0015663] [FBtr0077532]	394.233	449.532	382.233	392.927	255.756	233.975	239.405	235.931	0.746335
A_09_P046026	GRHR	FBtr0079310	fly|CG11325 [Source:FlyBase;GeneId:FBgn0025595] [FBtr0079310]	1362	1987.7	2004.3	1988.4	1062.3	1098.7	1076.1	1386	0.67		A_09_P145400	nimB3	FBtr0100058	fly|CG34003 [Source:FlyBase;GeneId:FBgn0054003] [FBtr0100058]	1496.81	1117.66	1181.29	1050.03	716.724	627.13	773.487	772.191	0.745897
A_09_P150770	TC239128	TC239128	tc|Rep: RH63170p - Drosophila melanogaster (Fruit fly), partial (95%) [TC239128]	141.7	147.1	131.9	142.1	115.2	75.2	80.3	83.8	0.67		A_09_P064106	Prat2	FBtr0076945	fly|CG10078 [Source:FlyBase;GeneId:FBgn0041194] [FBtr0076945]	19268.1	21533.9	20343.2	19742.6	13213.9	11335.5	12051.1	11666.9	0.744872
A_09_P010336	T48	FBtr0085065	fly|CG5507 [Source:FlyBase;GeneId:FBgn0004359] [FBtr0085065]	1362.4	1186.3	1452.3	1239.3	855.8	844.2	834.5	769.6	0.67		A_09_P070416	CG4723	FBtr0084318	fly|CG4723 [Source:FlyBase;GeneId:FBgn0039023] [FBtr0084318]	2542.82	2426.73	2299.64	2258.77	1505.56	1425.08	1367.19	1389.87	0.74432
A_09_P143990	CG9531	FBtr0079270	fly|CG9531 [Source:FlyBase;GeneId:FBgn0031817] [FBtr0079270]	99.1	95.6	120.8	101.9	69.5	57.1	77.5	59.3	0.66		A_09_P112020	CG42269	FBtr0299610	fly|CG42269 [Source:FlyBase;GeneId:FBgn0259164] [FBtr0299610]	1013.57	1025.44	1380.49	1216.26	621.914	588.673	814.044	745.803	0.742695
A_09_P185370	TC246119	TC246119	tc|Rep: Probable medium-chain specific acyl-CoA dehydrogenase, mitochondrial precursor - Drosophila melanogaster (Fruit fly), partial (35%) [TC246119]	3521.1	3577.7	3582	3769.9	2221	2074.2	2443.9	2382.5	0.66		A_09_P010986	fs(1)h	FBtr0071119	fly|CG2252 [Source:FlyBase;GeneId:FBgn0004656] [FBtr0071119]	1738.34	1794.06	1573.43	1591.48	1002.2	1036.48	891.704	1072.75	0.742454
A_09_P140095	GM02605	GM02605	gb|Drosophila melanogaster GM02605 full insert cDNA. [AY119560]	9161.4	7587.5	7332	6970.5	4958.3	4459.3	5359.9	4826.6	0.66		A_09_P034901	CG7328	FBtr0074864	fly|CG7328 [Source:FlyBase;GeneId:FBgn0036942] [FBtr0074864]	1274.7	1369.58	1261.27	1093.74	793.308	768.718	695.656	732.004	0.741728
A_09_P108050	FI07764	FI07764	gb|Drosophila melanogaster FI07764 full insert cDNA. [BT032662]	2619.4	2335.5	2657.2	2639.1	1660.7	1520	1597	1698.3	0.66		A_09_P058711	stops	FBtr0085781	fly|CG31006 [Source:FlyBase;GeneId:FBgn0086704] [FBtr0085781]	10748.6	10171.3	11362.9	12642.1	7287.81	6594.37	6368.36	6664.53	0.7391
A_09_P029921	Deaf1	FBtr0074882	fly|CG8567 [Source:FlyBase;GeneId:FBgn0013799] [FBtr0074882]	3289.1	3677.4	3128.6	3066	2228.4	2118.1	1970	2001.5	0.66		A_09_P209405	CG42846	FBtr0303931	fly|This gene is referred to in FlyBase by the symbol Dmel\CG42846 (FBgn0262035). It is a protein_coding_gene from Drosophila melanogaster. Its molecular function is unknown. The biological processes in which it is involved are not known. No alleles are r	2768.12	3128.16	2200.17	2171.45	1767.69	1569.66	1359.36	1457.33	0.738534
A_09_P176540	TC238693	TC238693	tc|Rep: Chromosome 3 SCAF15018, whole genome shotgun sequence - Tetraodon nigroviridis (Green puffer), partial (19%) [TC238693]	869.5	826.2	690.4	747.8	494.1	432.6	515.7	538.4	0.66		A_09_P012206	corto	FBtr0078844	fly|CG2530 [Source:FlyBase;GeneId:FBgn0010313] [FBtr0078844]	8893.2	7045.62	9184.28	7633.51	4650.77	4998.05	4888.21	5095.71	0.738525
A_09_P194970	TC249195	TC249195	tc|Rep: CG3376-PA, isoform A - Drosophila melanogaster (Fruit fly), partial (11%) [TC249195]	347.7	325.1	305.2	261.2	232.1	170.2	159	222.2	0.66		A_09_P000976	nimB3	FBtr0100058	fly|CG34003 [Source:FlyBase;GeneId:FBgn0054003] [FBtr0100058]	1558.37	1334.55	1239.76	1188.99	750.684	724.201	828.382	890.722	0.736519
A_09_P080041	MP1	FBtr0078903	fly|CG1102 [Source:FlyBase;GeneId:FBgn0027930] [FBtr0078903]	8635.1	8590.2	8784.3	8610.9	5845.8	6070.9	5222.9	4750	0.66		A_09_P101305	CG42235	FBtr0290140	fly|CG42235 [Source:FlyBase;GeneId:FBgn0250757] [FBtr0290140]	2098.61	1991.04	2119.39	2054.02	1215.82	1285.67	1230.56	1238.4	0.733298
A_09_P030896	sima	FBtr0085565	fly|CG7951 [Source:FlyBase;GeneId:FBgn0015542] [FBtr0085565]	7239.6	6873.9	6463.3	6801.2	4873.3	3808.8	4368.6	4267	0.66		A_09_P078686	CG1979	FBtr0081628	fly|CG1979 [Source:FlyBase;GeneId:FBgn0026563] [FBtr0081628]	1238.09	1181.15	1129.87	939.066	800.163	678.769	613.345	607.95	0.733049
A_09_P021946	Csl4	FBtr0080226	fly|CG6249 [Source:FlyBase;GeneId:FBgn0032346] [FBtr0080226]	409.7	428.6	402.5	375.1	274.9	248.3	231.3	268.1	0.66		A_09_P040616	CG14225	FBtr0074757	fly|CG14225 [Source:FlyBase;GeneId:FBgn0031055] [FBtr0074757]	1047.58	1200.98	1058.14	935.688	546.912	767.785	639.858	597.997	0.732938
A_09_P047136	IP08647	IP08647	gb|Drosophila melanogaster IP08447 full insert cDNA. [BT024355]	876.5	887.2	822.6	869.2	594.9	471.3	527.3	594.4	0.66		A_09_P118265	TC241417	TC241417	tc|Rep: LD29875p - Drosophila melanogaster (Fruit fly), complete [TC241417]	410.542	454.99	398.587	457.882	300.232	268.042	251.31	216.527	0.732906
A_09_P004941	FBtr0114013	FBtr0114013	ens|CG41243 [Source:FlyBase;GeneId:FBgn0085570] [FBtr0114013]	774.5	776	868.9	681.8	486.9	421.6	485.1	570	0.66		A_09_P070411	CG4725	FBtr0084319	fly|CG4725 [Source:FlyBase;GeneId:FBgn0039022] [FBtr0084319]	4764.68	4790.61	4425.1	4143.84	2826.91	2903.55	2689.91	2485.04	0.732876
A_09_P142195	CG6333	FBtr0075224	fly|CG6333 [Source:FlyBase;GeneId:FBgn0036731] [FBtr0075224]	170	179.4	150.3	179.5	98.8	117.2	98.2	116.3	0.66		A_09_P015166	dro2	FBtr0073059	fly|CG32279 [Source:FlyBase;GeneId:FBgn0052279] [FBtr0073059]	74.806	101.833	72.5363	82.5178	53.1884	45.3194	53.6521	47.6141	0.731479
A_09_P193305	MIP07493	MIP07493	gb|Drosophila melanogaster MIP07493 full insert cDNA. [BT081382]	17982	17487	14407.8	15602.6	11021.8	10294.9	11104.6	9094.6	0.66		A_09_P054041	CG6372	FBtr0076638	fly|CG6372 [Source:FlyBase;GeneId:FBgn0035915] [FBtr0076638]	323.881	339.722	294.187	321.711	202.955	202.021	171.388	194.388	0.73124
A_09_P035476	Est-Q	FBtr0078354	fly|CG7529 [Source:FlyBase;GeneId:FBgn0037090] [FBtr0078354]	8964.9	8588.7	7222.3	7845.5	5239.3	5085.5	5066.5	5327.3	0.65		A_09_P160455	BG632781	BG632781	gb|GH13786.5prime GH Drosophila melanogaster head pOT2 Drosophila melanogaster cDNA clone GH13786 5, mRNA sequence [BG632781]	89.8155	114.317	77.5942	88.6258	58.4369	52.3702	56.0658	56.2948	0.730769
A_09_P038831	dob	FBtr0073961	fly|CG5560 [Source:FlyBase;GeneId:FBgn0030607] [FBtr0073961]	3914.6	3908.4	2677.3	3375.7	2004.3	2361.6	2180.4	2286.2	0.65		A_09_P021716	CG7296	FBtr0080129	fly|CG7296 [Source:FlyBase;GeneId:FBgn0032283] [FBtr0080129]	7131.12	7862.63	7392.92	5952.11	4352.39	4272.96	4265.77	4188.54	0.730499
A_09_P039961	GS	FBtr0300973	fly|CG6835 [Source:FlyBase;GeneId:FBgn0030882] [FBtr0300973]	14333.9	13020.3	11743.8	12587.6	8649.3	8616.4	8028.8	7639.6	0.65		A_09_P039631	CG4880	FBtr0074342	fly|CG4880 [Source:FlyBase;GeneId:FBgn0030803] [FBtr0074342]	214.53	203.685	136.984	176.261	125.409	104.675	98.6652	113.105	0.727206
A_09_P052511	GH13458	GH13458	gb|D.melanogaster mRNA for elastin-like protein. [X85998]	17385.2	17448.9	13382.4	14240.2	10912.3	9203.8	9642.2	10044.1	0.65		A_09_P063896	CG14933	FBtr0080274	fly|CG14933 [Source:FlyBase;GeneId:FBgn0040968] [FBtr0080274]	503.147	544.533	395.955	388.572	315.781	273.011	240.181	278.894	0.725797
A_09_P169570	TC242947	TC242947	tc|Rep: GH14032p - Drosophila melanogaster (Fruit fly), partial (58%) [TC242947]	251.4	207.2	184.6	208.7	140	123.9	137.8	141.5	0.65		A_09_P038121	CG11138	FBtr0073662	fly|CG11138 [Source:FlyBase;GeneId:FBgn0030400] [FBtr0073662]	4682.66	4975.48	5457.04	3934.93	2397.81	3527.85	2632.97	2969.49	0.724641
A_09_P057911	CG30197	FBtr0087494	fly|CG30197 [Source:FlyBase;GeneId:FBgn0050197] [FBtr0087494]	10845.9	10365.4	9295.5	8927.6	6932.3	5710	6120	6409.5	0.65		A_09_P075991	CG3590	FBtr0083373	fly|CG3590 [Source:FlyBase;GeneId:FBgn0038467] [FBtr0083373]	759.721	784.972	698.491	652.851	478.954	409.112	444.715	421.094	0.723532
A_09_P189845	CG34417	FBtr0301324	fly|CG34417 [Source:FlyBase;GeneId:FBgn0085446] [FBtr0301324]	13734.6	12771.5	13504.8	11889.5	8460.4	8830.7	9734.2	6108.7	0.65		A_09_P195760	TC245844	TC245844	tc|Rep: F-element protein - Drosophila melanogaster (Fruit fly), partial (11%) [TC245844]	511.722	390.164	469.197	454.465	214.3	288.036	292.839	310.747	0.72308
A_09_P217970	CG4335	FBtr0083894	fly|CG4335 [Source:FlyBase;GeneId:FBgn0038795] [FBtr0083894]	1619.7	1670.4	1543.6	1847	1060.4	945.5	1095	1164.3	0.65		A_09_P171905	RH16194	RH16194	gb|Drosophila melanogaster RH16194 full insert cDNA. [BT011177]	8160.33	7161.87	7911.96	9186.89	5362.59	5723.14	5784.17	2808.44	0.720322
A_09_P027086	CG5532	FBtr0072091	fly|CG5532 [Source:FlyBase;GeneId:FBgn0034902] [FBtr0072091]	4043.2	4150.1	3923.6	3694.5	2831.1	2296.3	2616.7	2359.7	0.65		A_09_P142195	CG6333	FBtr0075224	fly|CG6333 [Source:FlyBase;GeneId:FBgn0036731] [FBtr0075224]	198.068	170.524	188.813	177.528	114.293	97.1166	112.591	122.218	0.719862
A_09_P063111	CG12547	FBtr0111273	fly|CG12547 [Source:FlyBase;GeneId:FBgn0250830] [FBtr0111273]	1582.6	1607.1	1595.5	1519.4	1002.5	988.8	1014.1	1024.5	0.65		A_09_P109315	RH17470	RH17470	gb|Drosophila melanogaster RH17470 full insert cDNA. [AY113571]	7314.34	7694.34	6058.62	6048.93	4526.49	4119.93	3794.16	4026.03	0.719613
A_09_P070026	CG17843	FBtr0084150	fly|CG17843 [Source:FlyBase;GeneId:FBgn0038919] [FBtr0084150]	436.4	353.1	423.5	485.5	262.4	276	258	290.4	0.64		A_09_P027426	CG3376	FBtr0072265	fly|CG3376 [Source:FlyBase;GeneId:FBgn0034997] [FBtr0072265]	8766.11	9419.95	8285.25	7935.82	5029.58	5084.51	5619.63	5187.25	0.717758
A_09_P017496	MIP21818	MIP21818	gb|Drosophila melanogaster MIP21818 full insert cDNA. [BT124775]	4312.1	4227.4	3784.7	3505.7	3001	2519.7	2291.1	2323.1	0.64		A_09_P010336	T48	FBtr0085065	fly|CG5507 [Source:FlyBase;GeneId:FBgn0004359] [FBtr0085065]	1668.28	1630.35	1622.93	1629.5	993.532	1015.95	1013.05	962.091	0.717286
A_09_P199445	CG33307	FBtr0080565	fly|CG33307 [Source:FlyBase;GeneId:FBgn0053307] [FBtr0080565]	7826	7592.3	6539.2	6510.3	5094.7	4347.2	4054.7	4731.4	0.64		A_09_P090400	SD01877	SD01877	gb|Drosophila melanogaster SD01877 full insert cDNA. [AY084200]	2202.79	2022.83	2110.16	2170.81	1294.52	1262.89	1308.61	1317.49	0.714649
A_09_P100875	AI945974	AI945974	gb|bs19a04.y1 Drosophila melanogaster adult testis library Drosophila melanogaster cDNA clone bs19a04 5', mRNA sequence [AI945974]	325.9	369.4	307.5	328.7	198	204.3	215.6	235.4	0.64		A_09_P222570	TC249073	TC249073	Unknown	778.667	528.413	823.638	904.069	425.62	466.714	487.216	471.404	0.713325
A_09_P032366	fau	FBtr0082306	fly|CG6544 [Source:FlyBase;GeneId:FBgn0020439] [FBtr0082306]	2060.6	1829.2	1526.5	2122.2	1322.1	1018.7	1224.3	1267.2	0.64		A_09_P034026	CG6333	FBtr0075224	fly|CG6333 [Source:FlyBase;GeneId:FBgn0036731] [FBtr0075224]	111.007	137.663	127.436	119.456	77.6016	84.1289	75.1004	65.461	0.713124
A_09_P056121	Or71a	FBtr0075659	fly|CG17871 [Source:FlyBase;GeneId:FBgn0036474] [FBtr0075659]	114.6	141.3	140.5	134.5	95.9	72.5	84.7	87.8	0.64		A_09_P053401	CG14823	FBtr0076905	fly|CG14823 [Source:FlyBase;GeneId:FBgn0035734] [FBtr0076905]	5491.94	5536.88	5078.33	4985.67	3441.81	3296.4	3110	3019.55	0.71299
A_09_P021011	CG13101	FBtr0079784	fly|CG13101 [Source:FlyBase;GeneId:FBgn0032084] [FBtr0079784]	395.7	372.6	421.7	381.5	280.3	210.4	280.8	238.3	0.64		A_09_P053161	CG42269	FBtr0299610	fly|CG42269 [Source:FlyBase;GeneId:FBgn0259164] [FBtr0299610]	206.353	236.04	303.498	248.141	133.209	136.095	179.154	158.068	0.712722
A_09_P001441	CG40160	FBtr0113813	fly|CG40160 [Source:FlyBase;GeneId:FBgn0058160] [FBtr0113813]	4150.7	4375.2	4227.8	4314.4	2714.5	2616.2	2700.9	2939	0.64		A_09_P207970	IP07037	IP07037	gb|IP07037.5prime IP Drosophila melanogaster iPCR Amplified Library Drosophila melanogaster cDNA clone IP07037 5, mRNA sequence [EL877091]	2164.67	1984.24	1791.36	2050.75	1256.1	1267.51	1115.49	1239.12	0.712024
A_09_P015206	CG42303	FBtr0299683	fly|CG42303 [Source:FlyBase;GeneId:FBgn0259199] [FBtr0299683]	528	527	536.4	489.8	342.8	318.8	307	373.3	0.63		A_09_P142995	TC238219	TC238219	tc|Rep: IP04757p - Drosophila melanogaster (Fruit fly), complete [TC238219]	65.994	66.4168	69.1127	73.6746	43.2227	45.8069	37.6869	41.4888	0.710247
A_09_P038696	CG5321	FBtr0290021	fly|CG5321 [Source:FlyBase;GeneId:FBgn0030575] [FBtr0290021]	489.2	472.9	478.7	497.3	327	301.2	366.4	255.9	0.63		A_09_P073971	CG6908	FBtr0082437	fly|CG6908 [Source:FlyBase;GeneId:FBgn0037936] [FBtr0082437]	3955.98	3996.93	4347.23	4531.38	2627.59	2341.63	2778.57	2541.58	0.71001
A_09_P104310	Hf	FBtr0081306	fly|CG10658 [Source:FlyBase;GeneId:FBgn0014000] [FBtr0081306]	4337.6	4709.7	4070.8	4414.8	3046.6	2657.5	2853.9	2762	0.63		A_09_P167121	TC242231	TC242231	tc|Rep: Kinesin-like protein Nod - Drosophila melanogaster (Fruit fly), partial (16%) [TC242231]	218.254	233.368	226.104	233.684	127.315	124.985	146.47	158.468	0.709808
A_09_P007766	CG12858	FBtr0087476	fly|CG12858 [Source:FlyBase;GeneId:FBgn0033958] [FBtr0087476]	11259.4	12109.7	11846.5	11417.2	7154.1	7939	7963.4	7059.9	0.63		A_09_P217500	CG9449	FBtr0273417	fly|CG9449 [Source:FlyBase;GeneId:FBgn0036875] [FBtr0273417]	741.874	739.667	679.604	706.064	434.068	413.984	470.21	435.475	0.709215
A_09_P183605	TC239290	TC239290	tc|Rep: CG31072-PA, isoform A - Drosophila melanogaster (Fruit fly), partial (6%) [TC239290]	281.4	283.5	304.9	344	210.5	206.8	176.6	190.5	0.63		A_09_P220360	CG18135	FBtr0075045	fly|CG18135 [Source:FlyBase;GeneId:FBgn0036837] [FBtr0075045]	2593.68	2746.64	2869.6	2665.82	1581.04	1725.76	1794.85	1555.83	0.708064
A_09_P193160	TC238693	TC238693	tc|Rep: Chromosome 3 SCAF15018, whole genome shotgun sequence - Tetraodon nigroviridis (Green puffer), partial (19%) [TC238693]	871	1024.8	796.5	837.7	546.4	493	611.6	630.9	0.63		A_09_P007766	CG12858	FBtr0087476	fly|CG12858 [Source:FlyBase;GeneId:FBgn0033958] [FBtr0087476]	10257	10397.3	11761.6	10954.4	6671.44	6577.95	6740.05	6560.94	0.707976
A_09_P040981	bves	FBtr0077246	fly|CG32513 [Source:FlyBase;GeneId:FBgn0031150] [FBtr0077246]	380.1	479.4	514.8	507.6	311.2	321.1	283.1	302.4	0.63		A_09_P063111	CG12547	FBtr0111273	fly|CG12547 [Source:FlyBase;GeneId:FBgn0250830] [FBtr0111273]	1716.67	1755.7	1598.39	1655.57	1016.84	1023.21	961.639	1125.98	0.70449
A_09_P015676	CG32485	FBtr0072985	fly|CG32485 [Source:FlyBase;GeneId:FBgn0052485] [FBtr0072985]	3055.3	3208.9	3230	3093.8	2076	2007.4	2012.7	2066.4	0.62		A_09_P160030	FBtr0304629	FBtr0304629	fly|This gene is referred to in FlyBase by the symbol Dmel\CG43051 (FBgn0262353). It is a protein_coding_gene from Drosophila melanogaster. Its molecular function is unknown. The biological processes in which it is involved are not known. No alleles are r	2146.01	2389.74	2132.89	1542.89	1446.61	1233.25	1212.23	1151.96	0.703071
A_09_P023286	CG10621	FBtr0081191	fly|CG10621 [Source:FlyBase;GeneId:FBgn0032726] [FBtr0081191]	18472.1	20238.1	20823.4	21637.7	15101.7	10246.7	14155.2	13164.3	0.62		A_09_P080041	MP1	FBtr0078903	fly|CG1102 [Source:FlyBase;GeneId:FBgn0027930] [FBtr0078903]	7999.32	7899.87	7318.8	7372.65	4920.18	4776	4695.51	4405.18	0.702597
A_09_P001571	TC241422	TC241422	tc|Rep: CG40244-PA - Drosophila melanogaster (Fruit fly), complete [TC241422]	322	363.1	296.3	331.4	202.5	218	218.4	213.6	0.62		A_09_P216740	CG15199	FBtr0073473	fly|CG15199 [Source:FlyBase;GeneId:FBgn0030270] [FBtr0073473]	1221.03	1282.24	1169.82	1138.46	913.737	720.99	607.458	723.189	0.698287
A_09_P145445	A_09_P145445	A_09_P145445	Unknown	1019	927.2	930.1	779.4	637.1	681.5	569.9	487.9	0.62		A_09_P042861	ImpE1	FBtr0076606	fly|CG32356 [Source:FlyBase;GeneId:FBgn0001253] [FBtr0076606]	298.897	376.015	337.36	373.11	201.701	196.04	226.165	230.561	0.697186
A_09_P045556	AF175223	AF175223	gb|Drosophila melanogaster SANT domain protein SMRTER (Smrter) mRNA, complete cds. [AF175223]	11024.6	10334.6	10376.6	8671.6	7445.9	6781.6	7219.3	4832.6	0.62		A_09_P006391	TC233537	TC233537	tc|Rep: CG13214-PB, isoform B - Drosophila melanogaster (Fruit fly), complete [TC233537]	364.532	369.004	374.27	377.026	244.032	249.914	204.954	217.678	0.69597
A_09_P008991	LD29875	LD29875	gb|Drosophila melanogaster LD29875 full length cDNA. [AY058606]	567.6	699.1	641.5	618	391.9	378.6	391	482.9	0.62		A_09_P037756	PGRP-SA	FBtr0073509	fly|CG11709 [Source:FlyBase;GeneId:FBgn0030310] [FBtr0073509]	5809.5	5652.28	4521.27	3995.21	3236.01	3115.94	2892.03	3107.24	0.693778
A_09_P074556	yellow-f2	FBtr0082722	fly|CG8063 [Source:FlyBase;GeneId:FBgn0038105] [FBtr0082722]	16441.6	16499.3	15296.9	17737.2	12043.8	9363	10244.8	11305.5	0.62		A_09_P003306	CG34227	FBtr0112420	fly|CG34227 [Source:FlyBase;GeneId:FBgn0085256] [FBtr0112420]	36282.8	44864	35139.2	33095.5	27213.6	22967.3	20957.7	21233.2	0.693476
A_09_P112320	FBtr0306206	FBtr0306206	fly|The gene axotactin is referred to in FlyBase by the symbol Dmel\axo (CG43225, FBgn0262870). It is a protein_coding_gene from Drosophila melanogaster. An electronic pipeline based on InterPro domains suggests that it has the molecular function</span>:	335.1	380	295.3	398.8	214.9	247.5	197.9	258.5	0.62		A_09_P034606	CG9449	FBtr0273417	fly|CG9449 [Source:FlyBase;GeneId:FBgn0036875] [FBtr0273417]	3276.33	3312.99	3239.2	3474.47	1965.47	2053.71	2294.68	1918.34	0.6924
A_09_P028926	CG11537	FBtr0073116	fly|CG11537 [Source:FlyBase;GeneId:FBgn0035400] [FBtr0073116]	12731.3	12562.3	11991.6	11850.6	7988.5	7342.5	8291.7	8418.2	0.62		A_09_P162155	TC253920	TC253920	tc|Rep: CG13886-PA - Drosophila melanogaster (Fruit fly), partial (24%) [TC253920]	83.6225	93.2066	80.9352	82.1922	56.8076	57.6771	44.8067	51.5162	0.689423
A_09_P057791	Cpr60D	FBtr0072334	fly|CG30163 [Source:FlyBase;GeneId:FBgn0050163] [FBtr0072334]	1037.3	1112.6	1147.7	1042.6	703.8	706.1	676.9	745.5	0.62		A_09_P207650	CG1640	FBtr0073774	fly|CG1640 [Source:FlyBase;GeneId:FBgn0030478] [FBtr0073774]	729.148	961.454	937.704	823.131	527.44	558.313	547.479	507.57	0.689046
A_09_P175490	BP541665	BP541665	gb|BP541665 Drosophila melanogaster embryonic gonads cDNA (pDNR-LIB) Drosophila melanogaster cDNA clone FGC004B02 5', mRNA sequence [BP541665]	132.3	132.8	143.5	130.4	91.4	72	74.7	114.2	0.61		A_09_P028731	CG9004	FBtr0072890	fly|CG9004 [Source:FlyBase;GeneId:FBgn0035336] [FBtr0072890]	1122.51	1112.86	1254.8	1315.93	706.931	718.387	762.854	793.154	0.68891
A_09_P213760	CG30424	FBtr0113377	fly|CG30424 [Source:FlyBase;GeneId:FBgn0050424] [FBtr0113377]	827.7	826.1	769.4	835.6	540.2	513.2	477.6	598.6	0.61		A_09_P016071	Pde9	FBtr0300517	fly|CG42276 [Source:FlyBase;GeneId:FBgn0259171] [FBtr0300517]	108.036	100.103	137.715	138.208	65.6089	71.6288	76.545	86.6494	0.688151
A_09_P013801	CG31810	FBtr0080925	fly|CG31810 [Source:FlyBase;GeneId:FBgn0051810] [FBtr0080925]	395.4	335.1	280	324.9	214.5	201.7	220	236.5	0.61		A_09_P147680	CG17737	NM_139535	ref|Drosophila melanogaster CG17737 (CG17737), mRNA [NM_139535]	2007.03	1752.9	2058.78	2096.86	1207.25	1239.66	1243.01	1223.55	0.687948
A_09_P048341	TC244879	TC244879	tc|Rep: Predicted protein - Coccidioides immitis, partial (12%) [TC244879]	3939.3	4305.1	5227	5348.5	2774.4	3253.1	2957.5	3325	0.61		A_09_P059866	CG31445	FBtr0085401	fly|CG31445 [Source:FlyBase;GeneId:FBgn0051445] [FBtr0085401]	4031.86	4433.63	3737.35	3859.83	2406.78	2547.99	2406.47	2609.53	0.687934
A_09_P183865	CG8446	FBtr0303859	fly|This gene is referred to in FlyBase by the symbol Dmel\CG8446 (FBgn0034089). It is a protein_coding_gene from Drosophila melanogaster. Based on sequence similarity, it is predicted to have molecular function</span>: lipoyltransferase activity. An elec	1011.7	908.8	932.2	934.3	618.2	503.9	694.4	663.6	0.61		A_09_P047136	IP08647	IP08647	gb|Drosophila melanogaster IP08447 full insert cDNA. [BT024355]	1000.02	691.142	859.262	1105.03	468.241	563.004	545.058	693.622	0.687405
A_09_P050881	SD08734	SD08734	gb|Drosophila melanogaster SD08734 full length cDNA. [AY075583]	5588.3	5344.7	5764.8	6685.9	3640.1	3591	4174.6	3916.4	0.61		A_09_P041171	ade3	FBtr0079431	fly|CG31628 [Source:FlyBase;GeneId:FBgn0000053] [FBtr0079431]	7550.29	8588.18	7250.78	6898.89	4603.14	4431.41	5168.41	4617.33	0.686465
A_09_P212550	SD08734	SD08734	gb|Drosophila melanogaster SD08734 full length cDNA. [AY075583]	3344.7	3463.6	3531.1	4265.4	2382.1	2139.9	2461.6	2602.6	0.61		A_09_P049631	Nop60B	FBtr0300861	fly|CG3333 [Source:FlyBase;GeneId:FBgn0259937] [FBtr0300861]	535.766	484.631	536.693	554.511	367.309	303.062	313.266	328.698	0.686201
A_09_P213630	IP09828	IP09828	gb|Drosophila melanogaster IP09828 full insert cDNA. [BT023543]	1960.4	1963.4	2044.4	2046.4	1406.4	1335.1	1306	1214.4	0.61		A_09_P165000	Ranbp9	FBtr0082386	fly|CG5252 [Source:FlyBase;GeneId:FBgn0037894] [FBtr0082386]	84.3181	96.7258	98.0863	84.5707	56.9833	62.6442	59.892	46.9798	0.683245
A_09_P065196	CG2930	FBtr0070610	fly|CG2930 [Source:FlyBase;GeneId:FBgn0028491] [FBtr0070610]	8371.6	8472.7	8878.6	8422.9	5364.4	5745	5619.7	5699.9	0.61		A_09_P202800	CG9331	FBtr0302942	fly|This gene is referred to in FlyBase by the symbol Dmel\CG9331 (FBgn0032889). It is a protein_coding_gene from Drosophila melanogaster. An electronic pipeline based on InterPro domains suggests that it has the molecular function</span>: NAD or NADH bin	451.645	512.616	524.007	434.925	301.29	312.901	284.355	299.287	0.683077
A_09_P021871	CG16743	FBtr0080147	fly|CG16743 [Source:FlyBase;GeneId:FBgn0032322] [FBtr0080147]	3160.5	2791.9	2748.3	2650.3	1922.1	1811	1867	1859.8	0.61		A_09_P112710	IP06439	IP06439	gb|Drosophila melanogaster IP06439 full insert cDNA. [BT022517]	1028.59	1143.82	990.867	1065.85	645.298	666.448	669.109	654.103	0.68258
A_09_P050651	Mtor	FBtr0088033	fly|CG8274 [Source:FlyBase;GeneId:FBgn0013756] [FBtr0088033]	964.2	797.6	780.9	742.7	627.1	439.7	507.2	585.8	0.61		A_09_P004381	CG34424	FBtr0112725	fly|CG34424 [Source:FlyBase;GeneId:FBgn0085453] [FBtr0112725]	13034.1	12876.2	11977.8	11157.1	8195.91	8239.43	7164.32	6992.93	0.680928
A_09_P059531	CG31288	FBtr0084860	fly|CG31288 [Source:FlyBase;GeneId:FBgn0051288] [FBtr0084860]	1361.5	1058.3	1152.8	1131.4	745.5	715	854.1	778	0.61		A_09_P015206	CG42303	FBtr0299683	fly|CG42303 [Source:FlyBase;GeneId:FBgn0259199] [FBtr0299683]	572.108	580.4	534.67	486.289	380.08	290.154	323.731	362.347	0.680309
A_09_P020636	Rbsn-5	FBtr0079581	fly|CG8506 [Source:FlyBase;GeneId:FBgn0261064] [FBtr0079581]	2165.1	2173.1	2240.5	2204.7	1509.3	1385	1493.2	1387.5	0.61		A_09_P070726	CG10157	FBtr0084435	fly|CG10157 [Source:FlyBase;GeneId:FBgn0039099] [FBtr0084435]	10434.5	9685.46	8810.09	8763.3	5827.1	5681.48	6131.77	5888.1	0.679905
A_09_P020561	CG7224	FBtr0100151	fly|CG7224 [Source:FlyBase;GeneId:FBgn0031971] [FBtr0100151]	15489.2	15944.9	14466.4	15749.4	10829.1	9649.6	9802.7	10253.8	0.6		A_09_P135145	pnt	FBtr0089717	fly|CG17077 [Source:FlyBase;GeneId:FBgn0003118] [FBtr0089717]	184.77	211.416	210.034	143.032	123.444	111.14	111.159	122.23	0.679026
A_09_P107605	Karl	FBtr0073557	fly|CG4139 [Source:FlyBase;GeneId:FBgn0030334] [FBtr0073557]	1274.1	1240.3	1368.9	1125.2	882.1	742.3	917.5	752.1	0.6		A_09_P068491	CG12119	FBtr0071336	fly|CG12119 [Source:FlyBase;GeneId:FBgn0030102] [FBtr0071336]	817.528	798.498	864.164	969.569	551.252	506.545	560.668	538.066	0.677783
A_09_P112710	IP06439	IP06439	gb|Drosophila melanogaster IP06439 full insert cDNA. [BT022517]	1084.5	889.2	886.3	871.5	641.9	604.7	643.7	564.6	0.6		A_09_P003071	CG34179	FBtr0112372	fly|CG34179 [Source:FlyBase;GeneId:FBgn0085208] [FBtr0112372]	61.7956	61.558	56.0657	64.4333	35.0216	36.0713	37.043	44.3194	0.677623
A_09_P009086	CG18107	FBtr0086663	fly|CG18107 [Source:FlyBase;GeneId:FBgn0034330] [FBtr0086663]	11145.9	8576.7	8060.9	9148.4	6031.8	5918.2	6194.7	6163.5	0.6		A_09_P203565	CG4678	FBtr0300034	fly|CG4678 [Source:FlyBase;GeneId:FBgn0030778] [FBtr0300034]	303.012	292.502	333.951	300.807	186.566	195.273	183.603	203.887	0.677305
A_09_P091155	cry	FBtr0083736	fly|CG3772 [Source:FlyBase;GeneId:FBgn0025680] [FBtr0083736]	4448.7	3807.5	4326.5	3720.6	2412.9	2749.4	3091.8	2477.9	0.6		A_09_P069381	CG4465	FBtr0083851	fly|CG4465 [Source:FlyBase;GeneId:FBgn0038750] [FBtr0083851]	86.5211	80.4298	88.8167	86.8854	63.3401	47.3468	53.9009	49.9119	0.675773
A_09_P166675	TC240720	TC240720	tc|Rep: CG3772-PA - Drosophila melanogaster (Fruit fly), partial (29%) [TC240720]	11153	10031	10882.6	10244.8	6125.3	7107.9	8027.5	6598.7	0.6		A_09_P076816	Sodh-1	FBtr0081627	fly|CG1982 [Source:FlyBase;GeneId:FBgn0024289] [FBtr0081627]	46752	52401.9	47563.9	46089	34447.6	30287	27648.9	28324.8	0.675631
A_09_P049716	Khc	FBtr0087184	fly|CG7765 [Source:FlyBase;GeneId:FBgn0001308] [FBtr0087184]	780.2	798.5	702.7	657.1	479.1	395.2	501	559.5	0.6		A_09_P044816	stwl	FBtr0075728	fly|CG3836 [Source:FlyBase;GeneId:FBgn0003459] [FBtr0075728]	239.716	311.481	251.053	243.88	169.643	159.281	150.911	175.594	0.674552
A_09_P015161	CG32278	FBtr0073033	fly|CG32278 [Source:FlyBase;GeneId:FBgn0052278] [FBtr0073033]	4024.3	4182.1	4435.5	4668.8	2688.1	2911.8	2728.2	3074.6	0.6		A_09_P168703	TC237125	TC237125	tc|Rep: RNA-directed DNA polymerase - Drosophila melanogaster (Fruit fly), complete [TC237125]	3930.04	3851.55	3842.36	4216.33	2364.55	2601.46	2418.64	2539.88	0.674528
A_09_P069831	CG10824	FBtr0084028	fly|CG10824 [Source:FlyBase;GeneId:FBgn0038865] [FBtr0084028]	5965.4	6672.1	5047	5516.4	4675.8	3538.5	3584	3484.5	0.6		A_09_P124805	CG17224	FBtr0077671	fly|CG17224 [Source:FlyBase;GeneId:FBgn0031489] [FBtr0077671]	1218.89	1016.06	809.825	964.247	666.828	671.52	603.448	571.007	0.673954
A_09_P119775	CG40160	FBtr0301802	fly|CG40160 [Source:FlyBase;GeneId:FBgn0058160] [FBtr0301802]	6639.6	6922.5	6797.3	6893.5	4292.5	4280	4155.8	5224.6	0.6		A_09_P071846	CG42235	FBtr0290140	fly|CG42235 [Source:FlyBase;GeneId:FBgn0250757] [FBtr0290140]	451.166	509.806	463.908	407.846	302.447	295.737	277.841	274.757	0.671377
A_09_P090755	Men	FBtr0082660	fly|CG10120 [Source:FlyBase;GeneId:FBgn0002719] [FBtr0082660]	13529.1	17118	15786.2	15654.9	9827	9870.7	10958.7	10303.9	0.6		A_09_P007016	CG42708	FBtr0302979	fly|This gene is referred to in FlyBase by the symbol Dmel\CG42708 (FBgn0261625). It is a protein_coding_gene from Drosophila melanogaster. Based on sequence similarity, it is predicted to have molecular function</span>: glutaminase activity. Based on seq	2723.16	3332.64	3068.59	3067.24	1882.83	1726.98	2011.04	2037.38	0.67081
A_09_P035791	CG14457	FBtr0078517	fly|CG14457 [Source:FlyBase;GeneId:FBgn0037174] [FBtr0078517]	124.5	127.2	114.5	143.5	89.3	90.8	77.4	79	0.6		A_09_P203255	CG42708	FBtr0302979	fly|This gene is referred to in FlyBase by the symbol Dmel\CG42708 (FBgn0261625). It is a protein_coding_gene from Drosophila melanogaster. Based on sequence similarity, it is predicted to have molecular function</span>: glutaminase activity. Based on seq	116.18	128.285	115.785	128.232	73.9445	71.7514	82.6202	78.7104	0.669944
A_09_P035946	DhpD	FBtr0078986	fly|CG18143 [Source:FlyBase;GeneId:FBgn0261436] [FBtr0078986]	10451.7	9036.7	8307.9	7602.1	6295.7	5977.3	5798.8	5297.4	0.6		A_09_P185370	TC246119	TC246119	tc|Rep: Probable medium-chain specific acyl-CoA dehydrogenase, mitochondrial precursor - Drosophila melanogaster (Fruit fly), partial (35%) [TC246119]	3596.43	3939.57	3959.88	3647.64	2354.33	2334.5	2360.64	2472.42	0.669381
A_09_P048326	Ilp6	FBtr0070406	fly|CG14049 [Source:FlyBase;GeneId:FBgn0044047] [FBtr0070406]	1236.7	1407.5	1146.8	1206.4	825.7	793.9	843	837.4	0.6		A_09_P074451	CG6188	FBtr0082651	fly|CG6188 [Source:FlyBase;GeneId:FBgn0038074] [FBtr0082651]	14297.5	12275.3	13627.4	12733.7	9159.88	8269.23	8448.05	7422.92	0.668669
A_09_P058141	CG30345	FBtr0305317	fly|This gene is referred to in FlyBase by the symbol Dmel\CG30345 (FBgn0050345). It is a protein_coding_gene from Drosophila melanogaster. An electronic pipeline based on InterPro domains suggests that it has the molecular function</span>: transporter ac	930.6	964.1	819.8	945.9	578.7	589.4	577.3	672.2	0.6		A_09_P008886	CG6385	FBtr0089560	fly|CG6385 [Source:FlyBase;GeneId:FBgn0034276] [FBtr0089560]	2650.74	2741.47	2516.36	2463.18	1819.27	1655.5	1583.05	1473.98	0.667108
A_09_P073426	CG12817	FBtr0110952	fly|CG12817 [Source:FlyBase;GeneId:FBgn0037798] [FBtr0110952]	1639	1511.3	1600	1669.6	1027.6	1157.1	941.9	1113.7	0.6		A_09_P183865	CG8446	FBtr0303859	fly|This gene is referred to in FlyBase by the symbol Dmel\CG8446 (FBgn0034089). It is a protein_coding_gene from Drosophila melanogaster. Based on sequence similarity, it is predicted to have molecular function</span>: lipoyltransferase activity. An elec	1024.48	1223.97	1273.06	905.193	726.27	691.376	698.508	684.516	0.660459
A_09_P068376	IP20241	IP20241	Unknown	2116.2	2306.8	1793.4	1979.7	1364.7	1227.7	1379.3	1448.6	0.6		A_09_P218025	CG4725	FBtr0084319	fly|CG4725 [Source:FlyBase;GeneId:FBgn0039022] [FBtr0084319]	1556.88	1743.54	1376.19	1346.45	1058.65	987.974	890.116	874.222	0.660342
A_09_P160415	CR32205	NR_001975	ref|Drosophila melanogaster oriT-CR32205 (CR32205), ncRNA [NR_001975]	2049.6	1825	1685.2	1779.8	1235.9	1058.5	1241.8	1318	0.6		A_09_P053511	eco	FBtr0076882	fly|CG8598 [Source:FlyBase;GeneId:FBgn0035766] [FBtr0076882]	2679.69	2468.98	2633.55	2564.69	1615.72	1629.51	1680.7	1624.55	0.659528
A_09_P029961	Ela	FBtr0084708	fly|CG7021 [Source:FlyBase;GeneId:FBgn0013949] [FBtr0084708]	19195.8	20356.6	16734.8	16311.3	13587.5	10776.3	11088.1	12576	0.6		A_09_P005501	Akap200	FBtr0079667	fly|CG13388 [Source:FlyBase;GeneId:FBgn0027932] [FBtr0079667]	261.782	312.167	297.619	285.753	161.033	191.601	178.941	201.433	0.65889
A_09_P166090	Cpr60D	FBtr0072334	fly|CG30163 [Source:FlyBase;GeneId:FBgn0050163] [FBtr0072334]	1035.8	931.7	995.6	914.1	678.4	524	675	688.6	0.6		A_09_P035946	DhpD	FBtr0078986	fly|CG18143 [Source:FlyBase;GeneId:FBgn0261436] [FBtr0078986]	9012.78	10144.7	9582.68	8202.69	5884.49	5967.12	5786.83	5767.46	0.658423
A_09_P111140	CG31288	FBtr0084860	fly|CG31288 [Source:FlyBase;GeneId:FBgn0051288] [FBtr0084860]	1010.7	775.8	802.2	754.7	527.9	503.6	622.7	561.7	0.59		A_09_P039961	GS	FBtr0300973	fly|CG6835 [Source:FlyBase;GeneId:FBgn0030882] [FBtr0300973]	13629.4	12881.2	12280.3	12088.9	8722.2	8041.82	7533.42	7942.08	0.658263
A_09_P125395	pst	FBtr0273399	fly|CG8588 [Source:FlyBase;GeneId:FBgn0035770] [FBtr0273399]	7260.3	6050.2	5857.5	6927	3844.8	4304.6	4741.4	4404.5	0.59		A_09_P035991	CG9780	FBtr0078959	fly|CG9780 [Source:FlyBase;GeneId:FBgn0037230] [FBtr0078959]	23693.4	23259.6	23392.5	22440.1	14949.4	15064.7	15089.3	13766.7	0.656365
A_09_P015881	CG32573	FBtr0074315	fly|CG32573 [Source:FlyBase;GeneId:FBgn0052573] [FBtr0074315]	12072.6	12911.6	10479.1	12384.3	9098.2	6240.5	7998.4	8387.2	0.59		A_09_P136305	TC250273	TC250273	tc|Rep: CG1440-PC, isoform C - Drosophila melanogaster (Fruit fly), complete [TC250273]	6628.57	6612.49	6784.1	6550.17	4331.32	4393.48	3919.15	4258.85	0.652826
A_09_P108000	CG13305	FBtr0273348	fly|CG13305 [Source:FlyBase;GeneId:FBgn0035921] [FBtr0273348]	348	373.4	464.7	379.6	226.8	287.5	282.1	242.1	0.59		A_09_P016251	CG32695	FBtr0071398	fly|CG32695 [Source:FlyBase;GeneId:FBgn0052695] [FBtr0071398]	5973.27	5767.29	5119.96	4901.54	3636.31	3381.91	3348.44	3491.47	0.651081
A_09_P163350	CG6767	FBtr0076416	fly|CG6767 [Source:FlyBase;GeneId:FBgn0036030] [FBtr0076416]	6148.2	5850.2	5494.9	5506.6	4292	3563.2	3976.2	3428.7	0.59		A_09_P020561	CG7224	FBtr0100151	fly|CG7224 [Source:FlyBase;GeneId:FBgn0031971] [FBtr0100151]	15529.8	15579.8	14172.6	15784.5	9721.42	9014.17	9619.79	10537.1	0.650893
A_09_P141690	CG6279	FBtr0076235	fly|CG6279 [Source:FlyBase;GeneId:FBgn0036125] [FBtr0076235]	573.8	516.5	594.2	504.8	342.7	366.3	436.6	307.2	0.59		A_09_P136830	CG7402	FBtr0075143	fly|CG7402 [Source:FlyBase;GeneId:FBgn0036768] [FBtr0075143]	632.254	677.529	836.613	759.993	449.298	422.068	526.808	454.238	0.649823
A_09_P029391	Gip	FBtr0071472	fly|CG2227 [Source:FlyBase;GeneId:FBgn0011770] [FBtr0071472]	14382.8	11886.2	13189.6	11183.4	9512.3	7854.3	8845.3	7418.2	0.59		A_09_P160415	CR32205	NR_001975	ref|Drosophila melanogaster oriT-CR32205 (CR32205), ncRNA [NR_001975]	1890.1	1831.02	1914.28	1860.28	1156.54	1203.74	1215.79	1202.69	0.649421
A_09_P058426	CG30424	FBtr0113377	fly|CG30424 [Source:FlyBase;GeneId:FBgn0050424] [FBtr0113377]	1110.3	1005.6	1005.9	1061.8	743.7	576	736.1	723.7	0.59		A_09_P005101	NP12807558	NP12807558	tc|GB|NM_001110968.1|NP_001104438.1 CG41298 gene product from transcript CG41298-RA [NP12807558]	244.151	274.541	254.122	272.069	170.428	182.68	139.784	173.54	0.648813
A_09_P061681	CG1774	FBtr0085798	fly|CG1774 [Source:FlyBase;GeneId:FBgn0039856] [FBtr0085798]	2482.5	3041.1	3072.4	2731	1740.3	2106.9	1980.9	1713	0.59		A_09_P204100	RH12280	RH12280	gb|Drosophila melanogaster RH12280 full insert cDNA. [BT015972]	81.9602	83.7761	80.7374	93.8433	59.0036	49.7704	58.2942	50.0575	0.648349
A_09_P136305	TC250273	TC250273	tc|Rep: CG1440-PC, isoform C - Drosophila melanogaster (Fruit fly), complete [TC250273]	6837.8	6858.2	6715	7118	4485.6	4232.2	4220	5391.8	0.59		A_09_P058106	CG30334	FBtr0087949	fly|CG30334 [Source:FlyBase;GeneId:FBgn0050334] [FBtr0087949]	82.4995	78.6389	85.7968	90.7904	51.2973	40.7628	59.2994	64.6782	0.644568
A_09_P182950	RE24835	RE24835	gb|Drosophila melanogaster RE24835 full insert cDNA. [BT088960]	783.6	727.7	869.4	813	524.3	543.6	529.5	532.5	0.58		A_09_P007791	CG42254	FBtr0305590	fly|This gene is referred to in FlyBase by the symbol Dmel\CG42254 (FBgn0259112). It is a protein_coding_gene from Drosophila melanogaster. Its molecular function is unknown. The biological processes in which it is involved are not known. 4 alleles are re	310.152	324.637	401.118	329.013	237.725	213.738	195.297	227.019	0.643476
A_09_P003011	CG34166	FBtr0112357	fly|CG34166 [Source:FlyBase;GeneId:FBgn0085195] [FBtr0112357]	2605.5	3259.8	2895.2	2710.4	2468.1	1676	1622.8	1891.3	0.58		A_09_P212255	AT13609	AT13609	gb|Drosophila melanogaster AT13609 full length cDNA. [AY075196]	285.085	348.779	426.986	333.903	216.659	218.569	221.741	236.014	0.643306
A_09_P188415	TC246432	TC246432	tc|Rep: Pol protein - Drosophila melanogaster (Fruit fly), partial (6%) [TC246432]	547.9	609.5	503.9	524.3	392.6	296.7	340	430	0.58		A_09_P038386	CG1673	FBtr0073777	fly|CG1673 [Source:FlyBase;GeneId:FBgn0030482] [FBtr0073777]	6047.11	5594.3	6552.11	5987.44	4238.88	4082.7	4302.35	2857.91	0.643294
A_09_P132690	GNBP3	FBtr0076510	fly|CG5008 [Source:FlyBase;GeneId:FBgn0040321] [FBtr0076510]	18169.6	17859.7	16889.5	16045.1	13403.2	10632.8	11509.1	10555.9	0.58		A_09_P009391	CG10737	FBtr0100282	fly|CG10737 [Source:FlyBase;GeneId:FBgn0034420] [FBtr0100282]	619.303	735.664	794.901	673.19	424.037	445.955	432.974	505.771	0.642277
A_09_P025406	Ance-4	FBtr0088664	fly|CG8196 [Source:FlyBase;GeneId:FBgn0033366] [FBtr0088664]	6149.7	6310.4	6087.9	6159.3	4400.3	3869.1	3971.1	4284.2	0.58		A_09_P002691	CG17672	FBtr0110982	fly|CG17672 [Source:FlyBase;GeneId:FBgn0083978] [FBtr0110982]	4561.69	5082.4	4040.11	4244.26	3120.85	3090.51	2471.46	2807.02	0.641892
A_09_P143270	CG10031	FBtr0077544	fly|CG10031 [Source:FlyBase;GeneId:FBgn0031563] [FBtr0077544]	3988.9	3701.4	3444.3	3461.8	2541.3	2249	2300.3	2682.9	0.58		A_09_P153360	CG16713	CO182572	gb|EC22986.5prime Exelixis FlyTag ML01 pSport-Tag21 Drosophila melanogaster cDNA clone EC22986 5, mRNA sequence [CO182572]	2110.34	1540.75	2015.91	1863.37	1142.77	1315.51	1186.69	1181.61	0.641717
A_09_P018571	CG9886	FBtr0077770	fly|CG9886 [Source:FlyBase;GeneId:FBgn0031428] [FBtr0077770]	1758.3	1518.2	1399.7	1311.5	1117.2	1047.1	987.4	858.4	0.58		A_09_P189845	CG34417	FBtr0301324	fly|CG34417 [Source:FlyBase;GeneId:FBgn0085446] [FBtr0301324]	14746.6	13046.8	13167.6	15074.1	7914.38	9097.17	9860.16	9051.33	0.641422
A_09_P177255	Hn	FBtr0100225	fly|CG7399 [Source:FlyBase;GeneId:FBgn0001208] [FBtr0100225]	22179.2	24169.7	21457.2	21171.3	16335.7	13859.7	14699.9	14743.9	0.58		A_09_P090515	CG32214	FBtr0273411	fly|CG32214 [Source:FlyBase;GeneId:FBgn0052214] [FBtr0273411]	2368.5	2274.03	2307.54	2360.09	1441.29	1561.44	1522.29	1447.81	0.640393
A_09_P196630	grh	FBtr0300539	fly|CG42311 [Source:FlyBase;GeneId:FBgn0259211] [FBtr0300539]	300.2	304.2	297	294.2	194.7	183.1	209.5	214.1	0.58		A_09_P004941	FBtr0114013	FBtr0114013	ens|CG41243 [Source:FlyBase;GeneId:FBgn0085570] [FBtr0114013]	793.701	1041.58	958.774	707.451	639.397	515.995	541.43	550.547	0.639738
A_09_P111885	CG15546	FBtr0085718	fly|CG15546 [Source:FlyBase;GeneId:FBgn0039807] [FBtr0085718]	2199.1	1936.9	2396.5	2135.9	1289	1625.2	1622	1274.3	0.58		A_09_P108050	FI07764	FI07764	gb|Drosophila melanogaster FI07764 full insert cDNA. [BT032662]	2321.46	2497.61	2565.46	2410.78	1539.75	1513.3	1562.43	1676.04	0.638681
A_09_P042861	ImpE1	FBtr0076606	fly|CG32356 [Source:FlyBase;GeneId:FBgn0001253] [FBtr0076606]	317.8	422.7	417.6	412.9	217.2	252.5	292.5	291.2	0.58		A_09_P029956	Eip93F	FBtr0112874	fly|CG18389 [Source:FlyBase;GeneId:FBgn0013948] [FBtr0112874]	9403.61	7656.03	8644.83	8106.55	4759.25	5496.77	5420.75	6044.79	0.638367
A_09_P072411	CG5590	FBtr0085215	fly|CG5590 [Source:FlyBase;GeneId:FBgn0039537] [FBtr0085215]	15540.7	14240.4	13811.4	14444	9583.4	9488.8	9887.1	9962.9	0.58		A_09_P145170	TC238949	TC238949	tc|Rep: CG9449-PC, isoform C - Drosophila melanogaster (Fruit fly), complete [TC238949]	2384.36	2385.18	2211.13	2431.47	1473.8	1499.32	1611.82	1463.13	0.638046
A_09_P221045	TC242459	TC242459	tc|Rep: CG30015-PC, isoform C - Drosophila melanogaster (Fruit fly), partial (6%) [TC242459]	351.9	377.8	345.1	305.4	241.7	203.3	286.8	194.3	0.58		A_09_P112105	CG13283	FBtr0080928	fly|CG13283 [Source:FlyBase;GeneId:FBgn0032613] [FBtr0080928]	4324.11	4848.26	3574.92	4056.79	2807.45	2767.52	2704.79	2518.57	0.638004
A_09_P006176	CG12338	FBtr0088256	fly|CG12338 [Source:FlyBase;GeneId:FBgn0033543] [FBtr0088256]	14917.6	13634.6	14258	14772.1	9688.6	9102.5	9970.4	9887.7	0.58		A_09_P090905	IP05917	IP05917	gb|Drosophila melanogaster IP05917 full insert cDNA. [BT022458]	62.5879	66.809	80.8011	80.5248	51.8682	48.3938	46.1108	40.5675	0.637067
A_09_P066211	AlstR	FBtr0070575	fly|CG2872 [Source:FlyBase;GeneId:FBgn0028961] [FBtr0070575]	1003	1119.7	1265.8	1064	718.4	740.6	729.4	800.2	0.58		A_09_P051106	rgr	FBtr0301542	fly|CG8643 [Source:FlyBase;GeneId:FBgn0033310] [FBtr0301542]	1905.99	1720.53	2192.9	2207.5	1133.79	1272.43	1466.75	1289.16	0.63688
A_09_P224550	TC240406	TC240406	tc|Rep: RH66770p - Drosophila melanogaster (Fruit fly), partial (86%) [TC240406]	6803.5	7138.9	7265.1	6286	4953	4725.5	4632.7	4147.4	0.57		A_09_P068921	CG7695	FBtr0083694	fly|CG7695 [Source:FlyBase;GeneId:FBgn0038631] [FBtr0083694]	4065.62	4380.86	4172.56	3636.26	2627.04	2379.06	2818.91	2636.22	0.635857
A_09_P043541	Men	FBtr0082660	fly|CG10120 [Source:FlyBase;GeneId:FBgn0002719] [FBtr0082660]	14937.7	17792.7	15515	17426.1	10607	10463.4	11903.8	11168.9	0.57		A_09_P007846	Cyp6a21	FBtr0087456	fly|CG10247 [Source:FlyBase;GeneId:FBgn0033981] [FBtr0087456]	5201.91	5549.38	5404.84	5281.47	4059.23	3676.7	3579.62	2486.36	0.635275
A_09_P191640	CG30197	FBtr0087494	fly|CG30197 [Source:FlyBase;GeneId:FBgn0050197] [FBtr0087494]	19757.4	19599.9	17952.1	18789	13140	13018.7	11419.2	13654.5	0.57		A_09_P070026	CG17843	FBtr0084150	fly|CG17843 [Source:FlyBase;GeneId:FBgn0038919] [FBtr0084150]	412.374	484.732	473.073	471.954	288.332	286.938	307.82	304.025	0.633917
A_09_P180500	CG8709	FBtr0303580	fly|The gene Lipin is referred to in FlyBase by the symbol Dmel\Lpin (CG8709, FBgn0033269). It is a protein_coding_gene from Drosophila melanogaster. Its molecular function is unknown. The biological processes in which it is involved are not known. 6 alle	752	691.6	651.9	677.5	532.7	404	441.8	489.8	0.57		A_09_P039981	CG12672	FBtr0074539	fly|CG12672 [Source:FlyBase;GeneId:FBgn0030886] [FBtr0074539]	385.811	481.115	399.143	481.647	352.337	259.722	267.725	246.518	0.633876
A_09_P029701	l(3)82Fd	NM_169047	ref|Drosophila melanogaster l(3)82Fd (l(3)82Fd), transcript variant D, mRNA [NM_169047]	2887.6	3042.5	2836.6	2900.9	2086.2	1810.2	1965	2007.1	0.57		A_09_P130780	CG6188	FBtr0082651	fly|CG6188 [Source:FlyBase;GeneId:FBgn0038074] [FBtr0082651]	17557.9	14796.7	14941.7	15988.2	11676	10100.3	10367.6	8664.71	0.63298
A_09_P038286	CG15717	FBtr0073723	fly|CG15717 [Source:FlyBase;GeneId:FBgn0030451] [FBtr0073723]	5236.2	4482.7	4301.5	4322.1	3258.9	2981	3176.3	2955.1	0.57		A_09_P055301	CG9760	FBtr0273438	fly|CG9760 [Source:FlyBase;GeneId:FBgn0036259] [FBtr0273438]	128.92	149.556	151.185	171.843	86.5904	91.6038	94.895	114.851	0.632743
A_09_P090515	CG32214	FBtr0273411	fly|CG32214 [Source:FlyBase;GeneId:FBgn0052214] [FBtr0273411]	2397.8	2277.6	2290.4	2263.6	1595.8	1456.1	1599.3	1577.6	0.57		A_09_P176245	BP549115	BP549115	gb|BP549115 Drosophila melanogaster embryonic gonads cDNA (pGEM-T Easy) Drosophila melanogaster cDNA clone FGM003G04 5', mRNA sequence [BP549115]	1954.28	1774.64	1972.5	1750.28	1181.29	1198.48	1039.84	1386.53	0.632686
A_09_P136450	CG6767	FBtr0076416	fly|CG6767 [Source:FlyBase;GeneId:FBgn0036030] [FBtr0076416]	10397.9	9138.7	9025.2	7873	6375.5	6037.9	6152.6	6049.1	0.57		A_09_P001441	CG40160	FBtr0113813	fly|CG40160 [Source:FlyBase;GeneId:FBgn0058160] [FBtr0113813]	4598.77	4752.31	4473.14	4156.56	3094.07	2881.63	2751.53	2874.9	0.632066
A_09_P146525	A_09_P146525	A_09_P146525	Unknown	7310.6	7819	8255.4	8242.2	5004.1	4813.6	5439.1	6112	0.57		A_09_P053696	CG7409	FBtr0076810	fly|CG7409 [Source:FlyBase;GeneId:FBgn0035817] [FBtr0076810]	9879.03	10643.9	12856.2	12289.9	6824.95	6791.21	8203.16	7674.84	0.630789
A_09_P061506	CG15545	FBtr0085719	fly|CG15545 [Source:FlyBase;GeneId:FBgn0039806] [FBtr0085719]	298	239.6	254.4	241.2	165.1	213	176	143.9	0.57		A_09_P001651	CG40298	FBtr0111169	fly|CG40298 [Source:FlyBase;GeneId:FBgn0058298] [FBtr0111169]	217.48	246.537	304.931	214.767	152.366	138.592	176.733	168.28	0.62928
A_09_P016136	CG32667	FBtr0073474	fly|CG32667 [Source:FlyBase;GeneId:FBgn0052667] [FBtr0073474]	19308	18820.8	16223.1	14895.1	13022.7	10744.3	11986.6	11062.4	0.56		A_09_P042701	Hex-C	FBtr0087399	fly|CG8094 [Source:FlyBase;GeneId:FBgn0001187] [FBtr0087399]	12569.4	13543.1	12294.6	12696.9	8312.01	8570.77	8312.87	7847.64	0.629081
A_09_P189515	TC225381	TC225381	tc|Rep: CG12296-PA - Drosophila melanogaster (Fruit fly), complete [TC225381]	301.1	254.6	280	210.2	180.3	181.3	183.2	162.9	0.56		A_09_P107605	Karl	FBtr0073557	fly|CG4139 [Source:FlyBase;GeneId:FBgn0030334] [FBtr0073557]	1167.46	1389.75	1389.86	1202.41	864.541	753.118	877.703	835.603	0.628487
A_09_P186585	Fs(2)Ket	FBtr0305586	fly|The gene Female sterile (2) Ketel is referred to in FlyBase by the symbol Dmel\Fs(2)Ket (CG2637, FBgn0262743). It is a protein_coding_gene from Drosophila melanogaster. Based on sequence similarity, it is predicted to have molecular function</span>: p	1152.6	962.4	1037	846.3	720.8	719.1	580.6	684.7	0.56		A_09_P058426	CG30424	FBtr0113377	fly|CG30424 [Source:FlyBase;GeneId:FBgn0050424] [FBtr0113377]	1173.76	1101.15	1000.79	1140.41	788.704	722.785	701.608	645.349	0.627543
A_09_P050296	LD38749	LD38749	gb|Drosophila melanogaster LD38749 full insert cDNA. [AY089554]	1292.9	1164.5	1267.7	1139.4	822	899.3	748.3	822.7	0.56		A_09_P032356	Idgf1	FBtr0080860	fly|CG4472 [Source:FlyBase;GeneId:FBgn0020416] [FBtr0080860]	6693.65	7076.66	5597.49	5443.8	4127.71	4037.18	4010.35	3893.91	0.626722
A_09_P045336	CG15067	FBtr0300844	fly|CG15067 [Source:FlyBase;GeneId:FBgn0034331] [FBtr0300844]	34037.3	38716	28033.4	35115.2	26344.8	21572.6	21313.9	22810.7	0.56		A_09_P146525	A_09_P146525	A_09_P146525	Unknown	7677.86	7866.8	7249.53	8492.33	5092.48	5162.12	4975.99	5035.4	0.62648
A_09_P191615	A_09_P191615	A_09_P191615	Unknown	4273.5	3943.4	4141.5	4004.4	2837	2793.1	2713	2743.8	0.56		A_09_P067231	CG16756	FBtr0070776	fly|CG16756 [Source:FlyBase;GeneId:FBgn0029765] [FBtr0070776]	8400.17	7796.4	7794.97	7999.9	5458.27	5101.55	5180.03	4985.83	0.626267
A_09_P165580	Tis11	FBtr0073683	fly|CG4070 [Source:FlyBase;GeneId:FBgn0011837] [FBtr0073683]	1173.5	1270.8	1150.9	1288.7	749.8	782.4	814.1	965.3	0.56		A_09_P054066	CG13305	FBtr0273348	fly|CG13305 [Source:FlyBase;GeneId:FBgn0035921] [FBtr0273348]	1081.05	1187.82	1279.11	1189.02	746.912	638.15	851.82	833.462	0.625572
A_09_P184790	mbl	FBtr0306605	fly|The gene muscleblind is referred to in FlyBase by the symbol Dmel\mbl (CG33197, FBgn0261642). It is a protein_coding_gene from Drosophila melanogaster. It is reported to have molecular function</span>: DNA binding; nucleic acid binding. There is exper	3603.6	3587	3304.3	3166.1	2510	2088	2363.2	2303.2	0.56		A_09_P006246	CG11919	FBtr0100498	fly|CG11919 [Source:FlyBase;GeneId:FBgn0033564] [FBtr0100498]	15711.2	17325.2	12980.9	14544.1	9997.09	10049.5	10353.9	8858.56	0.625371
A_09_P054391	CG3552	FBtr0076463	fly|CG3552 [Source:FlyBase;GeneId:FBgn0035999] [FBtr0076463]	1761.4	1764.4	1615.8	1569.1	1120.3	1175.9	1092.4	1163.5	0.56		A_09_P072411	CG5590	FBtr0085215	fly|CG5590 [Source:FlyBase;GeneId:FBgn0039537] [FBtr0085215]	15596.2	15863.5	16095.8	15617.4	10419.4	10724	9956.82	9857.38	0.625177
A_09_P005501	Akap200	FBtr0079667	fly|CG13388 [Source:FlyBase;GeneId:FBgn0027932] [FBtr0079667]	361	332.8	316.5	283.5	191.4	212.6	250.2	223.6	0.56		A_09_P032301	pug	FBtr0082264	fly|CG4067 [Source:FlyBase;GeneId:FBgn0020385] [FBtr0082264]	37598.3	39682.8	37404	38491.6	24882.6	24710.5	26019.3	23802.2	0.623668
A_09_P037816	CG2444	FBtr0073531	fly|CG2444 [Source:FlyBase;GeneId:FBgn0030326] [FBtr0073531]	911.4	792.4	1076.1	850.9	677.5	532.3	599.6	659.9	0.56		A_09_P161090	GH25527	GH25527	gb|Drosophila melanogaster GH25527 full insert cDNA. [BT001442]	759.72	669.984	883.478	848.597	374.896	511.871	497.579	668.259	0.623281
A_09_P015171	CG32280	FBtr0073032	fly|CG32280 [Source:FlyBase;GeneId:FBgn0052280] [FBtr0073032]	3316.6	2897.9	3130.2	2918.6	2067.8	2003.1	2181.6	2089.5	0.56		A_09_P119775	CG40160	FBtr0301802	fly|CG40160 [Source:FlyBase;GeneId:FBgn0058160] [FBtr0301802]	7100.01	6994.3	6567	6673.85	4544.27	4317.18	4311.59	4588.38	0.622011
A_09_P052296	Ace	FBtr0082780	fly|CG17907 [Source:FlyBase;GeneId:FBgn0000024] [FBtr0082780]	2705.1	3248.6	2801.1	2441.5	2154.8	1671.3	1784.1	2013	0.55		A_09_P019076	CG10031	FBtr0077544	fly|CG10031 [Source:FlyBase;GeneId:FBgn0031563] [FBtr0077544]	5078.02	5340.08	4887.87	4730.49	3306.73	3225.35	3228.77	3263.93	0.621369
A_09_P016436	CG42541	FBtr0301099	fly|CG42541 [Source:FlyBase;GeneId:FBgn0260658] [FBtr0301099]	3800.9	4593.9	4503.3	4550.5	2997.3	2987	2675.3	3223.1	0.55		A_09_P218030	CG4723	FBtr0084318	fly|CG4723 [Source:FlyBase;GeneId:FBgn0039023] [FBtr0084318]	2784.09	2944.74	2522.6	2415.17	1962.26	1744.31	1557.3	1672.1	0.62093
A_09_P179635	TC237329	TC237329	tc|Rep: RH42867p - Drosophila melanogaster (Fruit fly), partial (50%) [TC237329]	215.3	234.7	185.7	232.4	154.5	131.6	140.2	165	0.55		A_09_P148450	CG2604	FBtr0078829	fly|CG2604 [Source:FlyBase;GeneId:FBgn0037298] [FBtr0078829]	18516.6	18751.6	20380.6	19074	12512.5	12398.8	12827	12180.6	0.620069
A_09_P177400	TC235766	TC235766	tc|Rep: HL04994p - Drosophila melanogaster (Fruit fly), complete [TC235766]	817.4	887	828.9	796.9	569.1	553.5	589	556.6	0.55		A_09_P076186	CG5840	FBtr0083455	fly|CG5840 [Source:FlyBase;GeneId:FBgn0038516] [FBtr0083455]	16647	17244.9	14708.8	15482.2	10542.5	10460.5	11212.8	9506.11	0.619133
A_09_P037386	CG1628	FBtr0071510	fly|CG1628 [Source:FlyBase;GeneId:FBgn0030218] [FBtr0071510]	2812.9	3376	3281.4	3033.4	1896.4	2151.7	2127.6	2342.5	0.55		A_09_P030311	CG13397	FBtr0079711	fly|CG13397 [Source:FlyBase;GeneId:FBgn0014417] [FBtr0079711]	2781.89	3083.14	2996.75	2857.33	1871.8	1955.01	1957.81	1850.7	0.618101
A_09_P055731	CG10732	FBtr0075852	fly|CG10732 [Source:FlyBase;GeneId:FBgn0036365] [FBtr0075852]	6503.8	6346.6	6450.8	7221.2	4025	4415.4	4794.6	4856.8	0.55		A_09_P113945	CG13022	FBtr0273313	fly|CG13022 [Source:FlyBase;GeneId:FBgn0036679] [FBtr0273313]	206.617	195.529	198.182	196.962	142.182	129.079	123.799	124.498	0.617818
A_09_P075121	CG3505	FBtr0082966	fly|CG3505 [Source:FlyBase;GeneId:FBgn0038250] [FBtr0082966]	7959.3	7080.4	6143.7	5829	4916.6	4536.4	4843.2	4137.5	0.55		A_09_P065196	CG2930	FBtr0070610	fly|CG2930 [Source:FlyBase;GeneId:FBgn0028491] [FBtr0070610]	7830.66	7790.03	8264.24	7907.73	5156.18	5191.8	5426.49	4944.01	0.617775
A_09_P016956	CG33155	FBtr0100453	fly|CG33155 [Source:FlyBase;GeneId:FBgn0053155] [FBtr0100453]	4460.2	4425.1	4568.6	4766.6	3193.1	3296.7	2920.6	3027.9	0.55		A_09_P030316	CG11899	FBtr0085390	fly|CG11899 [Source:FlyBase;GeneId:FBgn0014427] [FBtr0085390]	14914.7	13736.5	12506.2	12970.9	9266.98	8595.72	9067.26	8353.35	0.617398
A_09_P042586	Got1	FBtr0087232	fly|CG8430 [Source:FlyBase;GeneId:FBgn0001124] [FBtr0087232]	17373	15756	15270.2	14631	11343	10899.3	10578.4	10264	0.55		A_09_P048781	su(r)	FBtr0071338	fly|CG2194 [Source:FlyBase;GeneId:FBgn0086450] [FBtr0071338]	2009.85	1955.22	2166.65	1693	1323.43	1243.77	1262.83	1272.91	0.616711
A_09_P019201	CG15439	FBtr0077455	fly|CG15439 [Source:FlyBase;GeneId:FBgn0031606] [FBtr0077455]	829.8	860.9	847.5	830.7	569.6	515	593.9	625.5	0.55		A_09_P135205	MIP10547	MIP10547	gb|Drosophila melanogaster MIP10547 full insert cDNA. [BT088791]	1714.73	2045.01	1599.12	1604.27	1189.27	1065.65	1145.01	1141.34	0.616642
A_09_P145305	TC246963	TC246963	tc|Rep: CG16807-PA - Drosophila melanogaster (Fruit fly), complete [TC246963]	856.3	823.7	733.9	822.1	567.8	487.7	549	609.2	0.55		A_09_P063696	CG15213	FBtr0077182	fly|CG15213 [Source:FlyBase;GeneId:FBgn0040843] [FBtr0077182]	203.522	206.237	208.141	166.625	139.349	99.9481	127.783	144.665	0.616399
A_09_P009841	trx	FBtr0100277	fly|CG8651 [Source:FlyBase;GeneId:FBgn0003862] [FBtr0100277]	7878.5	8074.6	7093.1	7635.6	5473.8	4259.7	5455.5	5803.1	0.55		A_09_P074741	CG14375	FBtr0082762	fly|CG14375 [Source:FlyBase;GeneId:FBgn0038147] [FBtr0082762]	7209.23	7420.04	6710.19	6154.69	5033.88	4524.77	4205.07	4171.93	0.616295
A_09_P212105	AT16856	AT16856	gb|Drosophila melanogaster AT16856 full insert cDNA. [AY089351]	1556.1	1632.1	1471.1	1507.2	974.1	1206.4	1003	1036.2	0.55		A_09_P032371	fau	FBtr0082307	fly|CG6544 [Source:FlyBase;GeneId:FBgn0020439] [FBtr0082307]	294.475	324.301	341.956	275.038	190.569	182.981	202.735	230.046	0.615967
A_09_P072956	CG16749	FBtr0082057	fly|CG16749 [Source:FlyBase;GeneId:FBgn0037678] [FBtr0082057]	1023.2	962.5	883.2	1091.7	683	764.4	642.3	622.7	0.55		A_09_P052511	GH13458	GH13458	gb|D.melanogaster mRNA for elastin-like protein. [X85998]	15584.5	15414.7	14101.3	13226.7	10200.1	9492.99	9262.61	9115.18	0.615481
A_09_P224020	TC252534	TC252534	Unknown	2435.7	2216.2	1915.4	1872.2	1639.6	1420.3	1467.9	1258.7	0.54		A_09_P016136	CG32667	FBtr0073474	fly|CG32667 [Source:FlyBase;GeneId:FBgn0052667] [FBtr0073474]	17892.5	18650.3	16556.7	17742.5	12602.8	11908.3	11021.9	10770	0.613498
A_09_P075686	CG10407	FBtr0083237	fly|CG10407 [Source:FlyBase;GeneId:FBgn0038395] [FBtr0083237]	549.6	555.1	537.4	525.8	380.9	382.2	352.1	374	0.54		A_09_P008991	LD29875	LD29875	gb|Drosophila melanogaster LD29875 full length cDNA. [AY058606]	562.28	602.21	575.477	524.679	401.037	342.795	366.565	370.754	0.612568
A_09_P181540	CG3246	FBtr0077572	fly|CG3246 [Source:FlyBase;GeneId:FBgn0031538] [FBtr0077572]	2896.4	3182.4	2545.4	2645.6	2052.7	1873.5	1988.1	1828.6	0.54		A_09_P026486	CG4752	FBtr0071832	fly|CG4752 [Source:FlyBase;GeneId:FBgn0034733] [FBtr0071832]	2846.53	3134.15	3411.46	3167.12	2085.28	2008.67	2038.51	2086.1	0.611792
A_09_P167690	CG15211	FBtr0112976	fly|CG15211 [Source:FlyBase;GeneId:FBgn0030234] [FBtr0112976]	340.7	375.2	401.5	417.4	239.7	268.9	263.3	283.2	0.54		A_09_P054746	Aps	FBtr0076251	fly|CG6391 [Source:FlyBase;GeneId:FBgn0036111] [FBtr0076251]	4237.45	3575.32	3856.85	4321.62	2388.66	2679	2648.46	2757.51	0.61052
A_09_P192985	TC247460	TC247460	tc|Rep: YlbA - Bacillus licheniformis (strain DSM 13 / ATCC 14580), partial (11%) [TC247460]	296.6	268	229.3	241.6	173.4	186.6	188.6	163.2	0.54		A_09_P033341	mRpS31	FBtr0075519	fly|CG5904 [Source:FlyBase;GeneId:FBgn0036557] [FBtr0075519]	5729.38	5565.65	5724.38	5635.65	3795.22	3686.19	3615.32	3745.03	0.610172
A_09_P065306	CG5888	FBtr0080880	fly|CG5888 [Source:FlyBase;GeneId:FBgn0028523] [FBtr0080880]	2013.8	2013.3	2242.7	2105.2	1442	1368.3	1524.9	1426.4	0.54		A_09_P145445	A_09_P145445	A_09_P145445	Unknown	1041.9	1041.6	925.811	913.475	710.244	614.899	608.25	636.561	0.610137
A_09_P017211	CG33229	FBtr0072499	fly|CG33229 [Source:FlyBase;GeneId:FBgn0053229] [FBtr0072499]	1250.5	1163.8	1275.4	1251.6	932.3	807.1	792.5	869.4	0.54		A_09_P056581	CG30427	FBtr0072413	fly|CG30427 [Source:FlyBase;GeneId:FBgn0043792] [FBtr0072413]	2572.91	3026.47	2847.8	2759.69	2005.65	1788.07	1884.47	1666.56	0.609598
A_09_P017746	CG12576	FBtr0077365	fly|CG12576 [Source:FlyBase;GeneId:FBgn0031190] [FBtr0077365]	1074.2	1021.3	991.7	1030.9	785.8	795.7	636.3	617.3	0.54		A_09_P038831	dob	FBtr0073961	fly|CG5560 [Source:FlyBase;GeneId:FBgn0030607] [FBtr0073961]	4251.85	4043.19	3271.81	4085.78	2565.42	2538.87	2566.52	2588.84	0.609425
A_09_P104535	CG15211	FBtr0112976	fly|CG15211 [Source:FlyBase;GeneId:FBgn0030234] [FBtr0112976]	670.9	719.6	755.5	670.1	462.6	496.6	526.4	454.3	0.54		A_09_P125395	pst	FBtr0273399	fly|CG8588 [Source:FlyBase;GeneId:FBgn0035770] [FBtr0273399]	7380.16	7040.8	7891.92	7222.53	4507.24	4891.58	4986.61	4976.38	0.609232
A_09_P037431	CG15211	FBtr0112976	fly|CG15211 [Source:FlyBase;GeneId:FBgn0030234] [FBtr0112976]	752.2	758.6	787.7	737.8	504.3	494	557.7	538.7	0.54		A_09_P042371	fj	FBtr0086754	fly|CG10917 [Source:FlyBase;GeneId:FBgn0000658] [FBtr0086754]	293.295	328.714	390.185	329.143	201.803	232.716	243.648	201.598	0.608483
A_09_P212645	RH24125	RH24125	gb|Drosophila melanogaster RH24125 full insert cDNA. [BT001790]	968.6	898.6	945.3	766	605.7	642.4	628.8	594.2	0.53		A_09_P182205	pst	FBtr0273399	fly|CG8588 [Source:FlyBase;GeneId:FBgn0035770] [FBtr0273399]	3876.8	4238.05	3675.81	3738.47	2557.97	2579.74	2591.91	2457.21	0.608273
A_09_P162120	CO295375	CO295375	gb|EK209707.5prime Exelixis FlyTag CK01 pCDNA-SK+ Drosophila melanogaster cDNA clone EK209707 5, mRNA sequence [CO295375]	1376.1	1496.5	1402.7	1382.4	990.3	945.8	960.8	1011	0.53		A_09_P204885	TC244916	TC244916	tc|Rep: HDC19173 - Drosophila melanogaster (Fruit fly), partial (15%) [TC244916]	6062.27	6481.51	5882.76	6122.41	4177.21	4488.76	3485.99	3981.94	0.605566
A_09_P033341	mRpS31	FBtr0075519	fly|CG5904 [Source:FlyBase;GeneId:FBgn0036557] [FBtr0075519]	5777.2	5467.9	5737.5	5682.1	3669.9	4102.1	3773.4	4112.9	0.53		A_09_P132690	GNBP3	FBtr0076510	fly|CG5008 [Source:FlyBase;GeneId:FBgn0040321] [FBtr0076510]	18047.3	18922.1	18122.6	18430.6	12813.5	12268.3	11918	11326	0.605389
A_09_P076631	Mct1	FBtr0070393	fly|CG3456 [Source:FlyBase;GeneId:FBgn0023549] [FBtr0070393]	1932.5	1667.7	1571.5	1684.1	1249.8	1058.8	1258	1172.2	0.53		A_09_P058141	CG30345	FBtr0305317	fly|This gene is referred to in FlyBase by the symbol Dmel\CG30345 (FBgn0050345). It is a protein_coding_gene from Drosophila melanogaster. An electronic pipeline based on InterPro domains suggests that it has the molecular function</span>: transporter ac	899.339	1057.18	983.143	814.915	615.553	565.956	662.362	626.809	0.603741
A_09_P028191	mwh	FBtr0072632	fly|CG13913 [Source:FlyBase;GeneId:FBgn0260963] [FBtr0072632]	1681.7	2061.9	1781.6	1900.3	1285	1298.1	1173.5	1376.4	0.53		A_09_P204635	TC241658	TC241658	Unknown	129.102	136.083	150.286	175.276	88.0209	97.1397	95.7054	107.993	0.603293
A_09_P050371	LD46618	LD46618	gb|Drosophila melanogaster LD46618 full length cDNA. [AY060438]	1950.8	1779.3	2109	2461.2	1300.7	1389.3	1483.5	1565.4	0.53		A_09_P150565	su(r)	FBtr0071338	fly|CG2194 [Source:FlyBase;GeneId:FBgn0086450] [FBtr0071338]	11339.5	10851.4	12156.5	9963.17	7942.4	7091.42	7378.09	6764.08	0.602867
A_09_P007061	Cyp9h1	FBtr0087820	fly|CG17577 [Source:FlyBase;GeneId:FBgn0033775] [FBtr0087820]	7728	7147.3	6145.4	6867.4	5448.3	4378	4129.9	5347.1	0.53		A_09_P203240	CG17224	FBtr0077672	fly|CG17224 [Source:FlyBase;GeneId:FBgn0031489] [FBtr0077672]	938.309	909.38	670.648	654.484	571.848	521.872	454.121	542.217	0.602223
A_09_P061261	CG7950	FBtr0085564	fly|CG7950 [Source:FlyBase;GeneId:FBgn0260468] [FBtr0085564]	1471.5	1571.3	1899.1	1787.6	1122.1	1211.7	1225	1099.3	0.53		A_09_P013551	CG31728	FBtr0305556	fly|This gene is referred to in FlyBase by the symbol Dmel\CG31728 (FBgn0051728). It is a protein_coding_gene from Drosophila melanogaster. It is reported to have molecular function</span>: serine-type endopeptidase activity. It is reported to be involved	64.8373	77.458	80.8323	78.8188	50.2974	40.4932	58.2403	49.9074	0.601972
A_09_P160430	AI064437	AI064437	gb|GH04865.5prime GH Drosophila melanogaster head pOT2 Drosophila melanogaster cDNA clone GH04865 5, mRNA sequence [AI064437]	579.6	501.6	589.1	496.4	346.9	362.1	396	394.9	0.53		A_09_P100055	CO193780	CO193780	gb|EC36788.5prime Exelixis FlyTag ML01 pSport-Tag21 Drosophila melanogaster cDNA clone EC36788 5, mRNA sequence [CO193780]	598.543	497.807	499.755	431.358	403.756	322.655	334.183	275.918	0.601202
A_09_P053531	pst	FBtr0273399	fly|CG8588 [Source:FlyBase;GeneId:FBgn0035770] [FBtr0273399]	27251.9	27176.6	23878	22844.1	15287.1	18447.4	18642.7	17724.4	0.53		A_09_P066211	AlstR	FBtr0070575	fly|CG2872 [Source:FlyBase;GeneId:FBgn0028961] [FBtr0070575]	1133.12	1074.37	1165.7	1300.58	728.898	740.77	843.058	769.599	0.600567
A_09_P029486	Tis11	FBtr0073683	fly|CG4070 [Source:FlyBase;GeneId:FBgn0011837] [FBtr0073683]	5311	6245.4	5568.3	6099.2	4427.6	3949.8	3923	3807.7	0.53		A_09_P181540	CG3246	FBtr0077572	fly|CG3246 [Source:FlyBase;GeneId:FBgn0031538] [FBtr0077572]	3415.63	3722.12	3453.85	3416.08	2243.65	2260.62	2276.65	2458.8	0.600297
A_09_P182205	pst	FBtr0273399	fly|CG8588 [Source:FlyBase;GeneId:FBgn0035770] [FBtr0273399]	4577.4	4057.9	3542.2	3663.1	2400.5	2941.6	2802.7	2847.4	0.53		A_09_P013801	CG31810	FBtr0080925	fly|CG31810 [Source:FlyBase;GeneId:FBgn0051810] [FBtr0080925]	458.406	474.676	413.441	470.93	313.809	283.597	283.701	318.074	0.599868
A_09_P073126	CG9427	FBtr0082104	fly|CG9427 [Source:FlyBase;GeneId:FBgn0037721] [FBtr0082104]	5692.8	5951.5	6782.2	6561.8	4511.2	4246.3	4559.8	4052.8	0.52		A_09_P018811	CG17224	FBtr0077671	fly|CG17224 [Source:FlyBase;GeneId:FBgn0031489] [FBtr0077671]	7399.59	7237.76	5273.01	5856.34	4832.38	4299.66	3930.56	3940.81	0.599685
A_09_P019351	CG3036	FBtr0077391	fly|CG3036 [Source:FlyBase;GeneId:FBgn0031645] [FBtr0077391]	12338	12737.4	13926.5	9939.6	8567.6	8029.5	8866	8561.4	0.52		A_09_P018591	Cyp309a1	FBtr0077749	fly|CG9964 [Source:FlyBase;GeneId:FBgn0031432] [FBtr0077749]	14423.3	16114.6	11821.2	11978.1	10881.4	9562.23	7555.39	7867.25	0.599315
A_09_P035851	CG11241	FBtr0078536	fly|CG11241 [Source:FlyBase;GeneId:FBgn0037186] [FBtr0078536]	1412.6	1667.5	1605.7	1415.1	1134.4	1168.9	994.5	945.9	0.52		A_09_P173370	GH14618	GH14618	gb|Drosophila melanogaster GH14618 full insert cDNA. [AY113346]	538.909	438.474	477.98	547.671	285.311	297.418	370.904	369.428	0.598309
A_09_P207650	CG1640	FBtr0073774	fly|CG1640 [Source:FlyBase;GeneId:FBgn0030478] [FBtr0073774]	657.3	672	709.2	738.9	452	451.9	514.8	513.3	0.52		A_09_P126775	TC236237	TC236237	tc|Rep: Isoform Indirect flight muscle of P06742 - Drosophila melanogaster (Fruit fly), complete [TC236237]	5713.57	5763.01	6909.45	6895.96	3649.65	3848.65	5027.73	NA	0.598144
A_09_P220360	CG18135	FBtr0075045	fly|CG18135 [Source:FlyBase;GeneId:FBgn0036837] [FBtr0075045]	3277.8	3308.5	3187.5	3743.1	2014.3	1906.6	2524.2	2959.8	0.52		A_09_P101030	CG9760	FBtr0273438	fly|CG9760 [Source:FlyBase;GeneId:FBgn0036259] [FBtr0273438]	154.698	155.327	160.302	184.424	113.224	110.462	95.9454	113.079	0.597545
A_09_P210300	Sp212	FBtr0300406	fly|CG33329 [Source:FlyBase;GeneId:FBgn0053329] [FBtr0300406]	1583.5	1569.7	1559.4	1690.9	1011.1	1293.9	1037.8	NA	0.52		A_09_P028546	Cpr62Bb	FBtr0072786	fly|CG13935 [Source:FlyBase;GeneId:FBgn0035280] [FBtr0072786]	1114.96	1297.39	1495.78	1197.58	735.117	719.685	902.374	1017.8	0.597235
A_09_P052481	Nrg	FBtr0305914	fly|The gene Neuroglian is referred to in FlyBase by the symbol Dmel\Nrg (CG1634, FBgn0002968). It is a protein_coding_gene from Drosophila melanogaster. There is experimental evidence that it has the molecular function</span>: calcium ion binding. There	4938.8	5391.8	4781.8	5357.7	3400.9	3394.7	3626.7	3827.9	0.52		A_09_P220415	MIP08166	MIP08166	gb|Drosophila melanogaster MIP08166 full insert cDNA. [BT099740]	174.872	157.792	191.587	150.792	97.2373	113.113	114.847	121.109	0.596943
A_09_P148450	CG2604	FBtr0078829	fly|CG2604 [Source:FlyBase;GeneId:FBgn0037298] [FBtr0078829]	16447.9	16237.5	16918	17297.2	11123.3	10688.1	12118.9	12680.2	0.52		A_09_P069831	CG10824	FBtr0084028	fly|CG10824 [Source:FlyBase;GeneId:FBgn0038865] [FBtr0084028]	6377.4	7670.29	5408.32	5351.13	4601.89	4148.19	3789.58	3868.54	0.596338
A_09_P020051	CG9596	FBtr0079332	fly|CG9596 [Source:FlyBase;GeneId:FBgn0031832] [FBtr0079332]	1080.6	966.3	960.8	1029.1	678.4	689.9	685.9	759.4	0.52		A_09_P016846	CG33111	FBtr0084529	fly|CG33111 [Source:FlyBase;GeneId:FBgn0053111] [FBtr0084529]	2173.55	2195.16	2228.77	2292.06	1416.73	1443.89	1443.17	1581.22	0.595064
A_09_P220070	TC242039	TC242039	tc|Rep: CG10516-PA - Drosophila melanogaster (Fruit fly), partial (59%) [TC242039]	1931.3	1772.3	1547	1609.2	1158.4	1023.9	1361.2	1237.9	0.52		A_09_P036021	CG1103	FBtr0078909	fly|CG1103 [Source:FlyBase;GeneId:FBgn0037235] [FBtr0078909]	326.751	336.73	301.423	325.92	262.513	228.855	226.233	137.012	0.59495
A_09_P079776	CG8611	FBtr0074440	fly|CG8611 [Source:FlyBase;GeneId:FBgn0027602] [FBtr0074440]	681.4	561.3	591.2	596.2	384.7	446.2	451.2	413.3	0.52		A_09_P025186	Cyp6a13	FBtr0088690	fly|CG2397 [Source:FlyBase;GeneId:FBgn0033304] [FBtr0088690]	9675.35	9149.68	8639.07	9458.51	6443.8	6618.29	5596.93	5827	0.592546
A_09_P034466	CG18135	FBtr0075045	fly|CG18135 [Source:FlyBase;GeneId:FBgn0036837] [FBtr0075045]	20620.9	22725.1	21644.6	20620.5	15052.4	15096.5	16143.3	13492	0.52		A_09_P073411	CG12420	FBtr0082222	fly|CG12420 [Source:FlyBase;GeneId:FBgn0037797] [FBtr0082222]	101.971	86.3871	97.8702	104.406	56.5959	63.0217	63.6844	75.8604	0.591962
A_09_P127555	CG9444	FBtr0082099	fly|CG9444 [Source:FlyBase;GeneId:FBgn0037730] [FBtr0082099]	1004.6	972.4	959.9	1084.5	678.6	653.1	779.1	697.8	0.52		A_09_P030081	Rac2	FBtr0076867	fly|CG8556 [Source:FlyBase;GeneId:FBgn0014011] [FBtr0076867]	1219.88	1067.19	1158.88	1112.19	727.824	737.17	713.552	845.953	0.591749
A_09_P003076	CG34180	FBtr0300048	fly|CG34180 [Source:FlyBase;GeneId:FBgn0085209] [FBtr0300048]	332.3	350.8	397.8	368.6	283.1	266	258.1	205.3	0.52		A_09_P111780	CG15213	FBtr0077182	fly|CG15213 [Source:FlyBase;GeneId:FBgn0040843] [FBtr0077182]	353.896	287.915	350.296	297.566	225.321	184.696	231.477	214.827	0.59078
A_09_P217095	nimB5	FBtr0080586	fly|CG16873 [Source:FlyBase;GeneId:FBgn0028936] [FBtr0080586]	759.4	674.5	721.4	698.6	539.3	447.5	482.3	524.3	0.52		A_09_P064451	CG3267	FBtr0086126	fly|CG3267 [Source:FlyBase;GeneId:FBgn0042083] [FBtr0086126]	1972.96	2112.93	2018.91	2030.1	1344.77	1400.64	1304.05	1355.2	0.589923
A_09_P205500	TC241149	TC241149	Unknown	378.1	315	339.3	298.5	262.7	214.4	208.1	246.1	0.52		A_09_P050741	RH57193	RH57193	gb|Drosophila melanogaster RH57193 full insert cDNA. [AY113603]	3939.77	3683.16	3535.94	3721.66	2377.27	2484.47	2411.43	2617.25	0.589323
A_09_P026486	CG4752	FBtr0071832	fly|CG4752 [Source:FlyBase;GeneId:FBgn0034733] [FBtr0071832]	2811.6	2820.2	3005.9	2717.9	2077.7	1856.1	1906	2107.2	0.51		A_09_P126650	TC256330	TC256330	tc|Rep: Fork head domain-containing protein FD5 - Drosophila melanogaster (Fruit fly), complete [TC256330]	315.432	408.993	294.517	277.916	201.932	211.451	201.88	246.712	0.589303
A_09_P166495	vir-1	FBtr0080391	fly|CG31764 [Source:FlyBase;GeneId:FBgn0043841] [FBtr0080391]	2636.3	2198.9	2282.4	2383.5	1597	1629.9	1656.3	1768.8	0.51		A_09_P029961	Ela	FBtr0084708	fly|CG7021 [Source:FlyBase;GeneId:FBgn0013949] [FBtr0084708]	18619.3	18546	17535.2	16304.7	13182.5	12051.1	11810.5	10152.5	0.589243
A_09_P044786	sm	FBtr0100232	fly|CG9218 [Source:FlyBase;GeneId:FBgn0003435] [FBtr0100232]	7971.2	8243.7	7516.1	6743.1	6012	4466.8	5701.2	5161.2	0.51		A_09_P163115	BP557403	BP557403	gb|BP557403 Drosophila melanogaster embryonic gonads cDNA (pGEM-T Easy) Drosophila melanogaster cDNA clone FGM309B04 3', mRNA sequence [BP557403]	1394.2	1877.37	1430.88	1255.8	1079.82	995.272	906.08	980.845	0.588653
A_09_P116195	CG15547	FBtr0085715	fly|CG15547 [Source:FlyBase;GeneId:FBgn0039809] [FBtr0085715]	3121.5	3793.7	3209.5	3425.2	2168.3	2533.3	2247.8	2547.4	0.51		A_09_P145915	CG42319	FBtr0299739	fly|CG42319 [Source:FlyBase;GeneId:FBgn0259219] [FBtr0299739]	7843.18	7608.58	8472.53	8973.49	4629.84	5427.93	6370.54	5454.11	0.588218
A_09_P026406	CG5819	FBtr0071812	fly|CG5819 [Source:FlyBase;GeneId:FBgn0034717] [FBtr0071812]	4559.5	4143.5	3351.9	3867	2907.9	2751.6	2667.5	2834.9	0.51		A_09_P012901	Bsg	FBtr0079571	fly|CG31605 [Source:FlyBase;GeneId:FBgn0011219] [FBtr0079571]	2740.45	2569.34	2522.41	2307.85	1700.14	1670.9	1651.06	1730.05	0.586642
A_09_P009391	CG10737	FBtr0100282	fly|CG10737 [Source:FlyBase;GeneId:FBgn0034420] [FBtr0100282]	510.8	619.2	569.1	661.9	389.5	389.2	413.7	462.9	0.51		A_09_P068931	CG14303	FBtr0083659	fly|CG14303 [Source:FlyBase;GeneId:FBgn0038633] [FBtr0083659]	144.603	137	164.903	192.624	98.9569	102.332	113.374	110.958	0.586542
A_09_P118500	CG3376	FBtr0072265	fly|CG3376 [Source:FlyBase;GeneId:FBgn0034997] [FBtr0072265]	5497	5103.7	4293.8	4166.7	3648.2	3454.8	3398.4	2872.7	0.51		A_09_P055731	CG10732	FBtr0075852	fly|CG10732 [Source:FlyBase;GeneId:FBgn0036365] [FBtr0075852]	6012.26	6294.96	6402.99	6132.34	3843.77	3986.57	4353.54	4361.45	0.586389
A_09_P091145	IP15808	IP15808	gb|Drosophila melanogaster IP15808 full insert cDNA. [BT030414]	1728.1	1732.7	1904.7	1571.8	1229.4	1241.3	1184.5	1215.8	0.51		A_09_P065516	aralar1	FBtr0085693	fly|CG2139 [Source:FlyBase;GeneId:FBgn0028646] [FBtr0085693]	6922.51	7382.13	7957.49	6434.48	4897.42	4710.28	4839.6	4686.1	0.584786
A_09_P030146	Spat	FBtr0070913	fly|CG3926 [Source:FlyBase;GeneId:FBgn0014031] [FBtr0070913]	37033.9	37588.4	31135.5	32432.6	26749.4	22983.2	23871.9	23431.9	0.51		A_09_P141245	Cyp309a1	FBtr0077749	fly|CG9964 [Source:FlyBase;GeneId:FBgn0031432] [FBtr0077749]	9677.72	10583.8	7759.06	8543.6	7228.31	6614.95	5194.9	5342.97	0.584665
A_09_P019521	Cyp4ac1	FBtr0079066	fly|CG14032 [Source:FlyBase;GeneId:FBgn0031693] [FBtr0079066]	5302.5	5096.2	4671.7	5096.5	3953.8	2989.1	3598.4	3636.1	0.51		A_09_P017496	MIP21818	MIP21818	gb|Drosophila melanogaster MIP21818 full insert cDNA. [BT124775]	3780.7	3684.38	3252.18	3322.67	2346.84	2407.52	2309.45	2300.91	0.584229
A_09_P072206	CG14258	FBtr0085103	fly|CG14258 [Source:FlyBase;GeneId:FBgn0039482] [FBtr0085103]	513.8	673.8	619.4	636.6	387.6	404.2	452.9	473.2	0.51		A_09_P169570	TC242947	TC242947	tc|Rep: GH14032p - Drosophila melanogaster (Fruit fly), partial (58%) [TC242947]	201.664	233.083	240.352	244.042	154.618	124.238	160.498	173.723	0.584217
A_09_P194625	TC247331	TC247331	tc|Rep: Ethylene-responsive transcription factor ERF038 - Arabidopsis thaliana (Mouse-ear cress), partial (8%) [TC247331]	342.7	333	293.5	284.4	237.5	190.1	222.8	231	0.51		A_09_P073426	CG12817	FBtr0110952	fly|CG12817 [Source:FlyBase;GeneId:FBgn0037798] [FBtr0110952]	1611.79	1512.02	1443.96	1546.41	1031.38	1019.99	964.984	1062.4	0.584028
A_09_P204885	TC244916	TC244916	tc|Rep: HDC19173 - Drosophila melanogaster (Fruit fly), partial (15%) [TC244916]	5061.7	5462.7	5737.8	5197.6	4781.7	3212.3	3726.3	3370.8	0.51		A_09_P115025	CG10399	FBtr0079351	fly|CG10399 [Source:FlyBase;GeneId:FBgn0031877] [FBtr0079351]	1468.08	1421.48	1521.05	1395.28	992.875	1017.11	978.435	885.358	0.583774
A_09_P137635	Cyp9h1	FBtr0087820	fly|CG17577 [Source:FlyBase;GeneId:FBgn0033775] [FBtr0087820]	3945	3517.2	3196.9	3956.1	2790.9	2497.5	2207.6	2789.8	0.51		A_09_P019521	Cyp4ac1	FBtr0079066	fly|CG14032 [Source:FlyBase;GeneId:FBgn0031693] [FBtr0079066]	5955.82	5988.23	6354.54	5416.37	4322.36	4089.91	3617.87	3792.99	0.583762
A_09_P184025	Asx	AJ001164	gb|Drosophila melanogaster additional sex combs cDNA sequence. [AJ001164]	3651	3620.7	4098.9	3725	2464.9	2888.7	2583.3	2695.9	0.51		A_09_P017746	CG12576	FBtr0077365	fly|CG12576 [Source:FlyBase;GeneId:FBgn0031190] [FBtr0077365]	980.294	907.258	931.708	1001	617.439	636.651	657.829	NA	0.583611
A_09_P049486	Npc2h	FBtr0306292	fly|The gene Niemann-Pick type C-2h is referred to in FlyBase by the symbol Dmel\Npc2h (CG11315, FBgn0039801). It is a protein_coding_gene from Drosophila melanogaster. Based on sequence similarity, it is predicted to have molecular function</span>: stero	15591.8	19404.5	18567.3	19876.7	13698.3	12215.9	10875.4	14945	0.51		A_09_P112320	FBtr0306206	FBtr0306206	fly|The gene axotactin is referred to in FlyBase by the symbol Dmel\axo (CG43225, FBgn0262870). It is a protein_coding_gene from Drosophila melanogaster. An electronic pipeline based on InterPro domains suggests that it has the molecular function</span>:	318.763	363.219	286.007	302.344	209.207	195.603	195.374	248.098	0.58259
A_09_P132065	Mp20	FBtr0087745	fly|CG4696 [Source:FlyBase;GeneId:FBgn0002789] [FBtr0087745]	8944.4	7865.6	8603.9	10005.1	6076.6	5988.2	7273.9	5647.2	0.5		A_09_P140790	cu	FBtr0113220	fly|CG31299 [Source:FlyBase;GeneId:FBgn0037872] [FBtr0113220]	11384.8	10284.9	9261.32	10944.7	7004.33	6965.23	7008.47	7007.42	0.581439
A_09_P150775	CG11241	FBtr0078536	fly|CG11241 [Source:FlyBase;GeneId:FBgn0037186] [FBtr0078536]	5737.7	5454.1	6323.2	5758.1	4255.6	3804	4325.5	4034.1	0.5		A_09_P130760	RhoGAP54D	FBtr0086900	fly|CG6477 [Source:FlyBase;GeneId:FBgn0034249] [FBtr0086900]	90.4173	100.691	95.494	94.6209	71.8847	61.9209	55.8452	65.3724	0.580008
A_09_P028496	CG7995	FBtr0072767	fly|CG7995 [Source:FlyBase;GeneId:FBgn0035266] [FBtr0072767]	3862.1	3785.5	4506.8	3949.8	2707.8	3151.3	2890.5	2612.4	0.5		A_09_P057746	CG30148	FBtr0086266	fly|CG30148 [Source:FlyBase;GeneId:FBgn0050148] [FBtr0086266]	1116.72	1122.49	915.872	890.884	738.766	652.432	633.325	682.366	0.579849
A_09_P195230	TC251887	TC251887	tc|Rep: CG9238-PB, isoform B - Drosophila melanogaster (Fruit fly), partial (92%) [TC251887]	7172.7	6662.3	5634.5	5936.4	4209.4	4419.7	5192.9	4112.4	0.5		A_09_P020051	CG9596	FBtr0079332	fly|CG9596 [Source:FlyBase;GeneId:FBgn0031832] [FBtr0079332]	1019.4	995.558	1128.05	1008.34	723.205	654.591	730.085	670.376	0.5794
A_09_P002051	Idgf5	FBtr0086668	fly|CG5154 [Source:FlyBase;GeneId:FBgn0064237] [FBtr0086668]	3835.1	4652.2	4172.8	3913	3255.1	2776.6	2878.6	2789.3	0.5		A_09_P091370	AJ001721	AJ001721	gb|Drosophila melanogaster mRNA for phenylalanine hydroxylase, Henna recessive 3 allele, type I (Henna gene). [AJ001721]	12573.8	15370.1	13140.8	12159.9	9322.64	9026.65	8587.88	8702.25	0.579162
A_09_P056581	CG30427	FBtr0072413	fly|CG30427 [Source:FlyBase;GeneId:FBgn0043792] [FBtr0072413]	2359.7	2631.3	2842.8	2684.4	1804.6	1665.3	1985.2	1973	0.5		A_09_P010831	zfh1	FBtr0085701	fly|CG1322 [Source:FlyBase;GeneId:FBgn0004606] [FBtr0085701]	158.259	135.867	151.833	142.797	104.296	104.107	87.6988	98.3745	0.577734
A_09_P204330	A_09_P204330	A_09_P204330	Unknown	1753.4	1814.8	1837.7	1832.7	1243.5	1286.5	1270.8	1311.9	0.5		A_09_P025406	Ance-4	FBtr0088664	fly|CG8196 [Source:FlyBase;GeneId:FBgn0033366] [FBtr0088664]	8436.39	8396.58	7161.98	7394.45	5579.33	5333.8	5059.17	5091.26	0.575528
A_09_P041211	Ald	FBtr0114544	fly|CG6058 [Source:FlyBase;GeneId:FBgn0000064] [FBtr0114544]	17371.7	13192.9	14775	14575.6	9663.5	10222.9	12215.9	10227.8	0.5		A_09_P179635	TC237329	TC237329	tc|Rep: RH42867p - Drosophila melanogaster (Fruit fly), partial (50%) [TC237329]	224.44	267.534	214.885	234.257	185.791	148.427	145.35	152.484	0.57433
A_09_P045821	Strn-Mlck	FBtr0087271	fly|CG18255 [Source:FlyBase;GeneId:FBgn0013988] [FBtr0087271]	12738.7	13351	12004.2	12069.5	8680.6	7206.8	9700.9	9908.8	0.5		A_09_P153445	Syn	FBtr0089475	fly|CG3985 [Source:FlyBase;GeneId:FBgn0004575] [FBtr0089475]	14048	11962	12734.7	15351.9	8163.2	9765.02	7642.54	10776.4	0.573694
A_09_P061071	CG7834	FBtr0085535	fly|CG7834 [Source:FlyBase;GeneId:FBgn0039697] [FBtr0085535]	15689.6	17397.4	17334.8	16710.4	12307	12207	11566.5	11426.8	0.5		A_09_P018481	CG4267	FBtr0077751	fly|CG4267 [Source:FlyBase;GeneId:FBgn0031405] [FBtr0077751]	1576.27	1692.75	1252.33	1298.58	958.055	933.072	1005.03	1016.55	0.572834
A_09_P038041	Ten-a	FBtr0299859	fly|CG42338 [Source:FlyBase;GeneId:FBgn0259240] [FBtr0299859]	724.3	591.6	631.7	627.9	492.7	388.9	431.4	511.5	0.5		A_09_P206360	TC243103	TC243103	tc|Rep: Cytochrome b5-related protein - Drosophila melanogaster (Fruit fly), partial (32%) [TC243103]	7630.87	8415.14	7282.1	7496.4	4657.45	5303.91	5672.07	5092.71	0.572626
A_09_P187865	fbp	FBtr0081322	fly|CG31692 [Source:FlyBase;GeneId:FBgn0032820] [FBtr0081322]	3104.9	3161.6	2959.8	3094.3	2428.2	2131.9	2106.1	2063.5	0.5		A_09_P041166	ade2	FBtr0079219	fly|CG9127 [Source:FlyBase;GeneId:FBgn0000052] [FBtr0079219]	14959.9	14707.6	13342.7	12517.5	9512.14	9253.42	9565.83	9019.55	0.572062
A_09_P023851	LP17834	LP17834	gb|Drosophila melanogaster LP17834 full insert cDNA. [BT099559]	19819.3	20138.4	17648.9	16715	14870.1	12231.1	13285.2	12284.8	0.5		A_09_P192985	TC247460	TC247460	tc|Rep: YlbA - Bacillus licheniformis (strain DSM 13 / ATCC 14580), partial (11%) [TC247460]	300.315	250.225	242.648	226.465	184.619	143.391	174.275	183.712	0.571802
A_09_P001971	GstE7	FBtr0086675	fly|CG17531 [Source:FlyBase;GeneId:FBgn0063493] [FBtr0086675]	1977.3	1743.8	1614.5	1954.6	1320	1124.3	1222.1	1501.3	0.5		A_09_P166090	Cpr60D	FBtr0072334	fly|CG30163 [Source:FlyBase;GeneId:FBgn0050163] [FBtr0072334]	901.033	990.088	988.84	827.802	689.074	625.331	635.666	546.313	0.570709
A_09_P068491	CG12119	FBtr0071336	fly|CG12119 [Source:FlyBase;GeneId:FBgn0030102] [FBtr0071336]	760.8	670.6	781	872.1	628.1	548.5	502.4	507.6	0.5		A_09_P050016	CR42549	NR_033167	ref|Drosophila melanogaster oriT-CR42549 (CR42549), ncRNA [NR_033167]	1843	1702.4	1971.8	2219.01	1214.55	1333.48	1403.22	1257.86	0.570591
A_09_P030046	Hf	FBtr0081306	fly|CG10658 [Source:FlyBase;GeneId:FBgn0014000] [FBtr0081306]	6527.2	7583.6	7399.1	7998.4	4924.7	5265.9	4713.2	6017.8	0.5		A_09_P019061	CG16713	FBtr0077547	fly|CG16713 [Source:FlyBase;GeneId:FBgn0031560] [FBtr0077547]	2516.39	2027.62	2508.06	2528.64	1529.64	1749.41	1651.77	1522.91	0.57
A_09_P053511	eco	FBtr0076882	fly|CG8598 [Source:FlyBase;GeneId:FBgn0035766] [FBtr0076882]	2955.1	2382.6	2328.6	2425.8	1950.8	1626.3	1852.2	1726.1	0.5		A_09_P057081	CG12880	FBtr0085217	fly|CG12880 [Source:FlyBase;GeneId:FBgn0046258] [FBtr0085217]	177.927	189.682	181.929	185.01	130.961	120.195	123.516	120.148	0.569952
A_09_P056211	CG7255	FBtr0100360	fly|CG7255 [Source:FlyBase;GeneId:FBgn0036493] [FBtr0100360]	355.9	325.5	320.1	328	189.9	277.6	235.5	240	0.5		A_09_P061521	CG15547	FBtr0085715	fly|CG15547 [Source:FlyBase;GeneId:FBgn0039809] [FBtr0085715]	187.711	203.137	185.863	179.633	116.879	138.768	127.178	126.774	0.569682
A_09_P005621	CG8046	FBtr0088621	fly|CG8046 [Source:FlyBase;GeneId:FBgn0033388] [FBtr0088621]	271.6	238.2	237.4	251.5	186.6	165	190.5	166.5	0.49		A_09_P078591	Ndg	FBtr0088350	fly|CG12908 [Source:FlyBase;GeneId:FBgn0026403] [FBtr0088350]	180.156	167.455	201.054	173.325	113.578	124.714	115.966	132.243	0.56954
A_09_P115680	Ilp6	FBtr0070406	fly|CG14049 [Source:FlyBase;GeneId:FBgn0044047] [FBtr0070406]	527.2	576.1	502.1	457	358.8	366.9	395.1	343.7	0.49		A_09_P013806	CG31812	FBtr0290062	fly|CG31812 [Source:FlyBase;GeneId:FBgn0051812] [FBtr0290062]	142.233	137.865	130.769	142.283	92.6881	94.3705	87.4633	98.2152	0.569511
A_09_P079656	CG14526	FBtr0301945	fly|CG14526 [Source:FlyBase;GeneId:FBgn0027578] [FBtr0301945]	15419.3	14718.6	13669.8	12227.8	11322.8	9651.8	10663.9	8164.8	0.49		A_09_P139960	CG6750	FBtr0080122	fly|CG6750 [Source:FlyBase;GeneId:FBgn0032292] [FBtr0080122]	1600.54	1448.92	1558.28	1446.61	1056.7	1086.71	982.019	955.634	0.569023
A_09_P116780	Nrg	FBtr0305914	fly|The gene Neuroglian is referred to in FlyBase by the symbol Dmel\Nrg (CG1634, FBgn0002968). It is a protein_coding_gene from Drosophila melanogaster. There is experimental evidence that it has the molecular function</span>: calcium ion binding. There	4194.4	4077.7	4215.1	4470.4	2847.5	2934.3	3231.9	3052.5	0.49		A_09_P008701	veil	FBtr0086926	fly|CG4827 [Source:FlyBase;GeneId:FBgn0034225] [FBtr0086926]	284.876	335.108	401.003	361.109	247.706	214.995	233.505	236.038	0.568078
A_09_P042741	Hn	FBtr0100225	fly|CG7399 [Source:FlyBase;GeneId:FBgn0001208] [FBtr0100225]	7013.9	7482.1	7073.4	6436.3	5411	4593.6	4970.4	4954.3	0.49		A_09_P032451	ade5	FBtr0073705	fly|CG3989 [Source:FlyBase;GeneId:FBgn0020513] [FBtr0073705]	36279.3	34843.7	32351.3	34254.4	22792.5	21700.3	24631.8	23836.3	0.567133
A_09_P176520	RhoGAP18B	FBtr0299624	fly|CG42274 [Source:FlyBase;GeneId:FBgn0261461] [FBtr0299624]	1144.9	1140.6	941.7	960.7	897.7	712.5	750.6	621.2	0.49		A_09_P165435	ap	FBtr0300504	fly|CG8376 [Source:FlyBase;GeneId:FBgn0000099] [FBtr0300504]	245.945	254.532	306.855	306.166	174.919	171.703	194.264	210.9	0.566706
A_09_P007711	CG12868	FBtr0301735	fly|CG12868 [Source:FlyBase;GeneId:FBgn0033945] [FBtr0301735]	1503.7	1376.1	1241.5	1599.2	995.5	966.3	1021.1	1093	0.49		A_09_P054391	CG3552	FBtr0076463	fly|CG3552 [Source:FlyBase;GeneId:FBgn0035999] [FBtr0076463]	1732.39	1722.31	1678.32	1724.31	1215.36	1210.42	1190.85	1014.28	0.566352
A_09_P079296	RecQ5	FBtr0075714	fly|CG4879 [Source:FlyBase;GeneId:FBgn0027375] [FBtr0075714]	1428.2	1421.2	1328.9	1369.5	1044.8	1044.9	975.4	890.3	0.49		A_09_P001241	CG40006	FBtr0111230	fly|CG40006 [Source:FlyBase;GeneId:FBgn0058006] [FBtr0111230]	3013.13	3467.95	3092.67	2911.56	2249.26	2031.66	2300.74	1850.88	0.566192
A_09_P001241	CG40006	FBtr0111230	fly|CG40006 [Source:FlyBase;GeneId:FBgn0058006] [FBtr0111230]	2772.9	3359.2	3467.7	3113	2232.9	2223.7	2403.6	2207.3	0.49		A_09_P011886	GstD3	FBtr0082570	fly|CG4381 [Source:FlyBase;GeneId:FBgn0010039] [FBtr0082570]	1857.8	1805.45	1998.06	1825.34	1169.5	1295.46	1173.96	1419.11	0.565747
A_09_P059211	CG31174	FBtr0084154	fly|CG31174 [Source:FlyBase;GeneId:FBgn0051174] [FBtr0084154]	303	300.4	303.4	256.4	202.5	208.7	219.4	199.1	0.49		A_09_P056371	pgant8	FBtr0075578	fly|CG7297 [Source:FlyBase;GeneId:FBgn0036529] [FBtr0075578]	750.816	764.667	739.261	785.335	512.821	520.413	506.965	513.713	0.565734
A_09_P027806	CG3829	FBtr0072396	fly|CG3829 [Source:FlyBase;GeneId:FBgn0035091] [FBtr0072396]	9201.7	8594.8	9295.7	8343.5	6150.2	6280.6	6630.9	6229.8	0.49		A_09_P212645	RH24125	RH24125	gb|Drosophila melanogaster RH24125 full insert cDNA. [BT001790]	844.145	895.342	913.117	757.218	615.813	579.391	575.7	533.847	0.565086
A_09_P056266	CG7841	FBtr0075604	fly|CG7841 [Source:FlyBase;GeneId:FBgn0036502] [FBtr0075604]	666.1	688.8	659.6	627.6	510.9	462	492.6	420.9	0.49		A_09_P057791	Cpr60D	FBtr0072334	fly|CG30163 [Source:FlyBase;GeneId:FBgn0050163] [FBtr0072334]	979.648	1071.7	1077.57	941.419	732.532	672.971	687.624	658.697	0.564759
A_09_P072816	CG11967	FBtr0081958	fly|CG11967 [Source:FlyBase;GeneId:FBgn0037646] [FBtr0081958]	2419.2	2276.1	2309.6	2338.5	1713.2	1495.2	1666	1803.2	0.48		A_09_P192825	CG1718	FBtr0306679	fly|This gene is referred to in FlyBase by the symbol Dmel\CG1718 (FBgn0031170). It is a protein_coding_gene from Drosophila melanogaster. Based on sequence similarity, it is predicted to have molecular function</span>: ATPase activity, coupled to transme	1439.93	1463.35	1484.92	1519.84	962.378	935.568	988.84	1111	0.563477
A_09_P065396	TC229257	TC229257	tc|Rep: CG31839-PA - Drosophila melanogaster (Fruit fly), complete [TC229257]	18477.6	16798.2	15059	15789	11930.1	12205.8	11824.2	11344.3	0.48		A_09_P020636	Rbsn-5	FBtr0079581	fly|CG8506 [Source:FlyBase;GeneId:FBgn0261064] [FBtr0079581]	2354.85	2426.91	2278.05	2415.08	1692.3	1601.12	1516.78	NA	0.562977
A_09_P067446	CG3011	FBtr0070827	fly|CG3011 [Source:FlyBase;GeneId:FBgn0029823] [FBtr0070827]	35461.9	28953	27363.9	30155.1	22516.4	19319.5	22041.2	23430.7	0.48		A_09_P061681	CG1774	FBtr0085798	fly|CG1774 [Source:FlyBase;GeneId:FBgn0039856] [FBtr0085798]	2968.49	3231.1	2967.33	3358.71	2035.86	2322.32	2125.76	1997.68	0.56247
A_09_P013321	Mef2	FBtr0088443	fly|CG1429 [Source:FlyBase;GeneId:FBgn0011656] [FBtr0088443]	3438.8	3107.5	2972.5	2831.1	2452.5	1830.8	2118.5	2449.3	0.48		A_09_P177245	TC235644	TC235644	tc|Rep: RNA-directed DNA polymerase - Drosophila melanogaster (Fruit fly), complete [TC235644]	217.233	257.95	224.062	210.231	175.56	186.345	104.956	149.231	0.561888
A_09_P144640	Spn1	FBtr0086163	fly|CG9456 [Source:FlyBase;GeneId:FBgn0028988] [FBtr0086163]	224.9	225.6	224.9	236.7	169.5	128.5	154.6	201.3	0.48		A_09_P006176	CG12338	FBtr0088256	fly|CG12338 [Source:FlyBase;GeneId:FBgn0033543] [FBtr0088256]	14515.2	14992.1	14815.9	13862	9434.13	10114.3	10059.7	9823.62	0.561291
A_09_P135800	CG32043	FBtr0076466	fly|CG32043 [Source:FlyBase;GeneId:FBgn0052043] [FBtr0076466]	2125.7	2072.8	2243.9	2222.4	1529.9	1688.3	1649.7	1348.5	0.48		A_09_P015881	CG32573	FBtr0074315	fly|CG32573 [Source:FlyBase;GeneId:FBgn0052573] [FBtr0074315]	11693.7	12415.2	10702.5	11370.1	8580.49	8059.98	7518.78	7151.68	0.560649
A_09_P150090	Dl	FBtr0083740	fly|CG3619 [Source:FlyBase;GeneId:FBgn0000463] [FBtr0083740]	236.7	263.6	276.3	249.7	163.8	161.1	197.9	213.5	0.48		A_09_P143788	TC238387	TC238387	Unknown	13098.8	13937.1	12576.7	13222.5	9347.27	9055.28	8414.13	9014.99	0.560259
A_09_P057921	CG30217	FBtr0071925	fly|CG30217 [Source:FlyBase;GeneId:FBgn0050217] [FBtr0071925]	491.8	401.1	432.3	523.2	320.7	319	369.6	318	0.48		A_09_P016956	CG33155	FBtr0100453	fly|CG33155 [Source:FlyBase;GeneId:FBgn0053155] [FBtr0100453]	4950.25	4945.18	4834.2	4564.57	3335.43	3077.97	3173.26	3498.78	0.560204
A_09_P196625	CG32553	FBtr0302988	fly|This gene is referred to in FlyBase by the symbol Dmel\CG32553 (FBgn0052553). It is a protein_coding_gene from Drosophila melanogaster. Its molecular function is unknown. The biological processes in which it is involved are not known. No alleles are r	1230.2	1499.9	1442.1	1688.6	1147.6	1019.5	929.1	1113.1	0.48		A_09_P052146	Cyp9b2	FBtr0089055	fly|CG4486 [Source:FlyBase;GeneId:FBgn0015039] [FBtr0089055]	10546.4	12568.6	10149.1	9295.88	8582.83	7275.04	6354.66	6665.57	0.559523
A_09_P017531	Sp212	FBtr0300406	fly|CG33329 [Source:FlyBase;GeneId:FBgn0053329] [FBtr0300406]	3972.4	3591.4	3126.4	3840.9	2495.4	2606.5	2352.7	2984.4	0.48		A_09_P035476	Est-Q	FBtr0078354	fly|CG7529 [Source:FlyBase;GeneId:FBgn0037090] [FBtr0078354]	9818.02	10074.5	8215.11	8870.27	6848.57	6372.86	6226.71	5643.12	0.559477
A_09_P112105	CG13283	FBtr0080928	fly|CG13283 [Source:FlyBase;GeneId:FBgn0032613] [FBtr0080928]	2468.1	2614.9	2241.5	2521.8	2150.1	1669.6	1526	1728.2	0.48		A_09_P148635	TC236063	TC236063	tc|Rep: AT18611p - Drosophila melanogaster (Fruit fly), complete [TC236063]	912.165	970.075	754.793	676.415	639.3	551.451	521.406	537.892	0.558377
A_09_P070076	CG5778	FBtr0084182	fly|CG5778 [Source:FlyBase;GeneId:FBgn0038930] [FBtr0084182]	38084.7	36549.4	35436.6	30762.4	28450.3	25666.7	27230.3	19839.8	0.48		A_09_P113565	Ugt86Dd	FBtr0113321	fly|CG6633 [Source:FlyBase;GeneId:FBgn0040256] [FBtr0113321]	880.121	968.863	825.652	891.816	626.009	646.681	609.082	541.7	0.557414
A_09_P049266	CG11727	FBtr0073547	fly|CG11727 [Source:FlyBase;GeneId:FBgn0030299] [FBtr0073547]	3901.4	4247.7	4204.4	4219.1	2925.4	2997.9	2906.9	3077.1	0.48		A_09_P199445	CG33307	FBtr0080565	fly|CG33307 [Source:FlyBase;GeneId:FBgn0053307] [FBtr0080565]	6508.43	6635.99	5416.68	5778.56	4328.09	4059.62	4019.61	4134.38	0.557202
A_09_P006596	MCPH1	FBtr0301429	fly|CG42572 [Source:FlyBase;GeneId:FBgn0260959] [FBtr0301429]	210.6	180.9	191.9	193.1	122.6	145	137.5	153.1	0.48		A_09_P049486	Npc2h	FBtr0306292	fly|The gene Niemann-Pick type C-2h is referred to in FlyBase by the symbol Dmel\Npc2h (CG11315, FBgn0039801). It is a protein_coding_gene from Drosophila melanogaster. Based on sequence similarity, it is predicted to have molecular function</span>: stero	20362.3	20582.4	18751.6	20356.6	15346.5	13725.5	12175.4	13161	0.557126
A_09_P030481	Ahcy89E	FBtr0083379	fly|CG8956 [Source:FlyBase;GeneId:FBgn0015011] [FBtr0083379]	2522.1	2713.5	3078.1	3109.9	1900.1	1959.1	2019.6	2342.6	0.47		A_09_P042586	Got1	FBtr0087232	fly|CG8430 [Source:FlyBase;GeneId:FBgn0001124] [FBtr0087232]	20263.9	20180.9	19790.6	19016	13915.9	13439	13378	13197.3	0.555341
A_09_P073091	CG9396	FBtr0082111	fly|CG9396 [Source:FlyBase;GeneId:FBgn0037714] [FBtr0082111]	5553.9	5010.7	4726.3	4717.2	3993.4	3179.1	3958.5	3268.7	0.47		A_09_P046026	GRHR	FBtr0079310	fly|CG11325 [Source:FlyBase;GeneId:FBgn0025595] [FBtr0079310]	1500.34	2009.01	1634.96	1661.44	1186.62	1104.69	1049.14	1292.91	0.554695
A_09_P029066	ZnT63C	FBtr0073057	fly|CG17723 [Source:FlyBase;GeneId:FBgn0035432] [FBtr0073057]	2547.3	2342.3	2337.2	2306.6	1774.2	1800.2	1758.4	1530.4	0.47		A_09_P037816	CG2444	FBtr0073531	fly|CG2444 [Source:FlyBase;GeneId:FBgn0030326] [FBtr0073531]	729.146	703.98	858.78	735.493	559.859	508.52	477.985	515.26	0.554298
A_09_P067471	CG6067	FBtr0070864	fly|CG6067 [Source:FlyBase;GeneId:FBgn0029828] [FBtr0070864]	8333.6	9145.2	7882.2	8291.6	5863.5	6028.8	6402.8	5935.2	0.47		A_09_P182200	SD21514	SD21514	gb|Drosophila melanogaster SD21514 full insert cDNA. [BT001900]	582.165	554.129	445.299	536.142	352.146	342.715	392.342	355.415	0.553832
A_09_P054966	Fuca	FBtr0100588	fly|CG6128 [Source:FlyBase;GeneId:FBgn0036169] [FBtr0100588]	533.2	675.7	675.1	623.4	481.1	410.1	459.4	454.8	0.47		A_09_P075496	CG14872	FBtr0083156	fly|CG14872 [Source:FlyBase;GeneId:FBgn0038346] [FBtr0083156]	5879.66	5633.56	5259.62	4633.8	3827.94	3812.62	3562.5	3379.58	0.553805
A_09_P050741	RH57193	RH57193	gb|Drosophila melanogaster RH57193 full insert cDNA. [AY113603]	3912.2	3517.8	3181.9	3436.7	2551.1	2607.7	2521.6	2437.1	0.47		A_09_P006751	CG13168	FBtr0087998	fly|CG13168 [Source:FlyBase;GeneId:FBgn0033705] [FBtr0087998]	252.295	332.935	337.432	326.934	186.786	180.358	225.669	258.808	0.553178
A_09_P180055	CG9331	FBtr0302945	fly|This gene is referred to in FlyBase by the symbol Dmel\CG9331 (FBgn0032889). It is a protein_coding_gene from Drosophila melanogaster. An electronic pipeline based on InterPro domains suggests that it has the molecular function</span>: NAD or NADH bin	25548.2	25671.2	21920.4	22092.4	19852.4	15526.8	16552.3	16662	0.47		A_09_P067791	CG14434	FBtr0071040	fly|CG14434 [Source:FlyBase;GeneId:FBgn0029915] [FBtr0071040]	452.441	431.596	427.748	462.181	318.026	281.02	291.541	318.495	0.553067
A_09_P065876	CG4587	FBtr0112944	fly|CG4587 [Source:FlyBase;GeneId:FBgn0028863] [FBtr0112944]	605.2	703.1	623.5	616.4	406	472.5	495.6	462.4	0.47		A_09_P038286	CG15717	FBtr0073723	fly|CG15717 [Source:FlyBase;GeneId:FBgn0030451] [FBtr0073723]	4729.44	4611.43	4362.17	4093.29	3194.03	3055.04	3012.28	2868.3	0.553042
A_09_P043101	Sop2	FBtr0080570	fly|CG8978 [Source:FlyBase;GeneId:FBgn0001961] [FBtr0080570]	10383.2	9740.4	9629.5	11048.7	7259.4	7576.6	6997.9	7574.1	0.47		A_09_P181675	TC238487	TC238487	Unknown	1625.24	1378.63	1674.33	1553.39	864.253	1017.63	1107.78	1259.47	0.552432
A_09_P213130	CG8112	FBtr0081904	fly|CG8112 [Source:FlyBase;GeneId:FBgn0037612] [FBtr0081904]	6450	7240.5	5646.8	6348.6	5501.1	4160	3963.3	4891.6	0.47		A_09_P010631	DNApol-alpha180	FBtr0084115	fly|CG6349 [Source:FlyBase;GeneId:FBgn0259113] [FBtr0084115]	331.411	322.379	396.659	306.377	250.023	210.794	242.632	222.168	0.551747
A_09_P069686	CG17272	FBtr0083992	fly|CG17272 [Source:FlyBase;GeneId:FBgn0038830] [FBtr0083992]	2055	1773.7	1966.6	1753	1312.1	1351.7	1523	1255.3	0.47		A_09_P042896	in	FBtr0078183	fly|CG16993 [Source:FlyBase;GeneId:FBgn0001259] [FBtr0078183]	138.951	114.665	148.114	107.042	86.5177	87.712	87.4985	85.3767	0.551646
A_09_P066286	Spn4	FBtr0086204	fly|CG9453 [Source:FlyBase;GeneId:FBgn0028985] [FBtr0086204]	3175.4	3309.7	2572.1	2649.2	2200.8	2007.2	2111.8	2120.8	0.47		A_09_P031526	Aph-4	FBtr0085733	fly|CG1462 [Source:FlyBase;GeneId:FBgn0016123] [FBtr0085733]	6570.48	6401.35	6972.33	6971.36	4807.15	4416.69	4652.86	4492.78	0.551128
A_09_P031526	Aph-4	FBtr0085733	fly|CG1462 [Source:FlyBase;GeneId:FBgn0016123] [FBtr0085733]	6253.9	5833.8	6730.9	6272.4	4793.8	4412.9	4796	4107.8	0.47		A_09_P057376	CG30026	FBtr0300922	fly|CG30026 [Source:FlyBase;GeneId:FBgn0050026] [FBtr0300922]	4279.74	4174.05	3277.41	3265.59	2902.58	2610.86	2430.77	2293.45	0.550767
A_09_P056011	mop	FBtr0075700	fly|CG9311 [Source:FlyBase;GeneId:FBgn0036448] [FBtr0075700]	6085.9	7152.3	7198.8	6495.5	4841.5	5135.6	4643.5	4819.2	0.47		A_09_P034176	CG7402	FBtr0075143	fly|CG7402 [Source:FlyBase;GeneId:FBgn0036768] [FBtr0075143]	817.226	871.125	1050.6	924.452	601.005	518.953	661.072	720.32	0.550479
A_09_P054921	CG7560	FBtr0076173	fly|CG7560 [Source:FlyBase;GeneId:FBgn0036157] [FBtr0076173]	2052.6	1962.5	2009.1	1833	1535.6	1364	1348.1	1430.2	0.47		A_09_P052871	CG10672	FBtr0077179	fly|CG10672 [Source:FlyBase;GeneId:FBgn0035588] [FBtr0077179]	9671.36	9487.63	9944.01	9673.06	7435.74	7174.6	7056.15	4834.14	0.54914
A_09_P024401	CG11211	FBtr0086005	fly|CG11211 [Source:FlyBase;GeneId:FBgn0033067] [FBtr0086005]	13015.8	13091.2	13878	12654	10476.3	8247.5	9524.2	9829.3	0.47		A_09_P026726	TC234606	TC234606	tc|Rep: AT31332p - Drosophila melanogaster (Fruit fly), complete [TC234606]	185.44	195.873	157.999	183.449	136.719	113.814	115.593	127.928	0.548852
A_09_P044516	ry	FBtr0082704	fly|CG7642 [Source:FlyBase;GeneId:FBgn0003308] [FBtr0082704]	8348.9	7752.5	6786.9	7442.8	5495.8	4368.6	5498.7	6584	0.47		A_09_P073701	cu	FBtr0113219	fly|CG31299 [Source:FlyBase;GeneId:FBgn0037872] [FBtr0113219]	2607.64	2618.56	2220.93	2168.91	1730.5	1711.59	1606.23	1524.92	0.548837
A_09_P178965	AI108852	AI108852	gb|GH08149.5prime GH Drosophila melanogaster head pOT2 Drosophila melanogaster cDNA clone GH08149 5prime, mRNA sequence [AI108852]	1550.9	1653.4	1502.4	1681.7	1171.8	1142.3	1112.9	1195.5	0.47		A_09_P213760	CG30424	FBtr0113377	fly|CG30424 [Source:FlyBase;GeneId:FBgn0050424] [FBtr0113377]	870.779	908.738	841.995	839.533	676.258	591.983	549.845	547.962	0.548728
A_09_P012611	wal	FBtr0088082	fly|CG8996 [Source:FlyBase;GeneId:FBgn0010516] [FBtr0088082]	9689.7	8349.8	8123.8	9209.3	6408.9	7040.2	6390.5	5758.6	0.47		A_09_P129835	CG18547	FBtr0082506	fly|CG18547 [Source:FlyBase;GeneId:FBgn0037973] [FBtr0082506]	1728.57	1940.55	1541.46	1477.74	1340.41	1126.57	1072.77	1032.76	0.548655
A_09_P177375	TC247308	TC247308	tc|Rep: Phosphatidylinositol 3-kinase - Chlamydomonas reinhardtii, partial (5%) [TC247308]	1301.4	1147.3	1105.2	1006.8	800.8	753.4	779	973.1	0.46		A_09_P126145	CG13004	FBtr0112996	fly|CG13004 [Source:FlyBase;GeneId:FBgn0030797] [FBtr0112996]	346.674	352.19	329.708	364.535	214.252	240.721	230.316	267.464	0.548133
A_09_P031631	Reg-2	FBtr0072561	fly|CG3200 [Source:FlyBase;GeneId:FBgn0016715] [FBtr0072561]	7729.8	6772.3	6497	6787.2	5556	5227.2	4626.4	4741.2	0.46		A_09_P141730	RE29555	RE29555	gb|Drosophila melanogaster LD10347 full insert cDNA. [BT030439]	33325.1	30970.2	31006.5	28751.6	20755.5	20408.6	23145.4	20560	0.547643
A_09_P054186	CG5288	FBtr0076554	fly|CG5288 [Source:FlyBase;GeneId:FBgn0035950] [FBtr0076554]	14887.3	13948.7	13624.2	13090.9	10330.8	9482.7	10291	10201.4	0.46		A_09_P061261	CG7950	FBtr0085564	fly|CG7950 [Source:FlyBase;GeneId:FBgn0260468] [FBtr0085564]	1832	1836.33	1922.8	1797.33	1302.71	1287.62	1278.83	1185.88	0.54755
A_09_P009171	CG5493	FBtr0086713	fly|CG5493 [Source:FlyBase;GeneId:FBgn0034364] [FBtr0086713]	16002.6	15849	14222.3	15437.7	11818.2	10603.1	10528.3	11698.6	0.46		A_09_P050371	LD46618	LD46618	gb|Drosophila melanogaster LD46618 full length cDNA. [AY060438]	2124.65	1773.83	2489.92	2303.71	1404.58	1439.62	1470.45	1634.77	0.546956
A_09_P000016	CG33493	FBtr0089606	fly|CG33493 [Source:FlyBase;GeneId:FBgn0053493] [FBtr0089606]	8588	9443.8	8493	8555.7	7113.5	5760	6194.7	6403.5	0.46		A_09_P058586	TC229456	TC229456	tc|Rep: CG30475-PA - Drosophila melanogaster (Fruit fly), complete [TC229456]	329.996	323.731	371.119	366.478	236.104	234.9	226.29	255.051	0.546903
A_09_P066116	nimB5	FBtr0080586	fly|CG16873 [Source:FlyBase;GeneId:FBgn0028936] [FBtr0080586]	2528.5	2250.2	2139.6	2052.9	1914.4	1443	1579.4	1578	0.46		A_09_P028241	CG2277	FBtr0072729	fly|CG2277 [Source:FlyBase;GeneId:FBgn0035204] [FBtr0072729]	2567.33	2507.11	2682.2	2873.57	1691.46	1750.92	1820.73	2017.45	0.54605
A_09_P176685	BP541126	BP541126	gb|BP541126 Drosophila melanogaster embryonic gonads cDNA (pDNR-LIB) Drosophila melanogaster cDNA clone FGA010G10 3', mRNA sequence [BP541126]	2237.5	2111.4	2105.5	2374.9	1706	1463.3	1471.8	1772.7	0.46		A_09_P065306	CG5888	FBtr0080880	fly|CG5888 [Source:FlyBase;GeneId:FBgn0028523] [FBtr0080880]	2022.99	2243.56	2271.59	2317.67	1506.54	1424.34	1566.27	1573.9	0.544678
A_09_P101105	mwh	FBtr0072632	fly|CG13913 [Source:FlyBase;GeneId:FBgn0260963] [FBtr0072632]	7089.7	7281.4	7441.7	8422.3	5232.3	5774	5055.6	5912	0.46		A_09_P021326	Spn31A	FBtr0079938	fly|CG4804 [Source:FlyBase;GeneId:FBgn0032178] [FBtr0079938]	426.169	436.965	459.463	440.135	284.291	263.847	318.425	343.784	0.542392
A_09_P054256	CG4484	FBtr0076503	fly|CG4484 [Source:FlyBase;GeneId:FBgn0035968] [FBtr0076503]	1923.3	1873.3	2167.3	2083.9	1405.1	1515.9	1477	1452.4	0.46		A_09_P052471	TpnC73F	FBtr0089585	fly|CG7930 [Source:FlyBase;GeneId:FBgn0010424] [FBtr0089585]	290.345	309.35	360.138	308.638	194.915	213.188	199.662	263.387	0.542095
A_09_P070156	CG7069	FBtr0084215	fly|CG7069 [Source:FlyBase;GeneId:FBgn0038952] [FBtr0084215]	258.8	273.9	256.4	245.5	197.4	179.9	185.5	189.7	0.46		A_09_P048341	TC244879	TC244879	tc|Rep: Predicted protein - Coccidioides immitis, partial (12%) [TC244879]	4351.77	3932.47	4246.07	4940.74	2714.99	2917.84	3004.88	3362.01	0.541965
A_09_P165435	ap	FBtr0300504	fly|CG8376 [Source:FlyBase;GeneId:FBgn0000099] [FBtr0300504]	273.8	351	280.9	292.4	202.5	219.7	240.9	208.5	0.46		A_09_P043211	CG10561	FBtr0081155	fly|CG10561 [Source:FlyBase;GeneId:FBgn0002036] [FBtr0081155]	5378.53	5398.87	5122.69	5019.39	3529.77	3577.17	3733.55	3529.45	0.541794
A_09_P071296	CG7016	FBtr0084707	fly|CG7016 [Source:FlyBase;GeneId:FBgn0039238] [FBtr0084707]	9800.3	8388.2	7947.6	8016.4	6019.9	6557	6439.4	5860.4	0.46		A_09_P070936	Npc2f	FBtr0084548	fly|CG6164 [Source:FlyBase;GeneId:FBgn0039154] [FBtr0084548]	216.805	203.279	190.765	199.218	152.013	125.013	144.041	135.536	0.541394
A_09_P041881	Cyt-b5-r	FBtr0080932	fly|CG13279 [Source:FlyBase;GeneId:FBgn0000406] [FBtr0080932]	40292.1	44912.4	45850.3	52919	31724.5	34319.6	33647.9	34360.6	0.46		A_09_P104310	Hf	FBtr0081306	fly|CG10658 [Source:FlyBase;GeneId:FBgn0014000] [FBtr0081306]	4718.36	5132.57	4303.98	4408.49	3308.51	3236.89	3085.16	3132.17	0.540524
A_09_P128790	CG11293	FBtr0301508	fly|CG11293 [Source:FlyBase;GeneId:FBgn0034889] [FBtr0301508]	3054.4	2981.6	3552	3336.5	2340.6	2301.2	2517	2264.1	0.46		A_09_P074556	yellow-f2	FBtr0082722	fly|CG8063 [Source:FlyBase;GeneId:FBgn0038105] [FBtr0082722]	16316.7	16997	15695.8	15078.1	12027.5	11386.3	11085.7	9568.69	0.540309
A_09_P061046	CG1972	FBtr0085476	fly|CG1972 [Source:FlyBase;GeneId:FBgn0039691] [FBtr0085476]	2981.9	2676.1	2648.5	2538.1	1984.2	1967.3	1971.5	1988.4	0.45		A_09_P220070	TC242039	TC242039	tc|Rep: CG10516-PA - Drosophila melanogaster (Fruit fly), partial (59%) [TC242039]	1473.8	1677.13	1912.27	1404.26	1279.28	1085.64	1013.85	1071.54	0.539292
A_09_P192825	CG1718	FBtr0306679	fly|This gene is referred to in FlyBase by the symbol Dmel\CG1718 (FBgn0031170). It is a protein_coding_gene from Drosophila melanogaster. Based on sequence similarity, it is predicted to have molecular function</span>: ATPase activity, coupled to transme	1229.7	1351	1262.4	1282.9	872.2	930	946.2	991.3	0.45		A_09_P022846	CG13283	FBtr0080928	fly|CG13283 [Source:FlyBase;GeneId:FBgn0032613] [FBtr0080928]	2921.94	3669.35	2522.03	2917.47	2214.5	2068.12	1925.21	2072	0.539059
A_09_P005561	CG8080	FBtr0088633	fly|CG8080 [Source:FlyBase;GeneId:FBgn0033373] [FBtr0088633]	8989.1	8861.1	8881	8906.7	6633.9	6335.9	5799.7	7233.6	0.45		A_09_P200005	CO334963	CO334963	gb|EK315640.5prime Exelixis FlyTag CK01 pCDNA-SK+ Drosophila melanogaster cDNA clone EK315640 5, mRNA sequence [CO334963]	8711.21	9716.89	8624.89	10563.8	8092.13	5575.94	7240.84	4984.71	0.538779
A_09_P020431	CG13793	FBtr0302518	fly|CG13793 [Source:FlyBase;GeneId:FBgn0031935] [FBtr0302518]	938.2	877.5	983.4	995.4	783.5	612.2	679.5	695.1	0.45		A_09_P110270	CG5969	FBtr0078198	fly|CG5969 [Source:FlyBase;GeneId:FBgn0036998] [FBtr0078198]	792.95	640.559	673.239	659.356	511.324	449.993	489.13	454.802	0.537876
A_09_P020681	CG8360	FBtr0089935	fly|CG8360 [Source:FlyBase;GeneId:FBgn0032001] [FBtr0089935]	8736.4	7076.3	6740.2	6914.1	5626.4	5166.7	5364.2	5356.2	0.45		A_09_P210115	CG14483	BP553892	gb|BP553892 Drosophila melanogaster embryonic gonads cDNA (pGEM-T Easy) Drosophila melanogaster cDNA clone FGM226H02 3', mRNA sequence [BP553892]	314.594	250.791	235.732	248.81	217.527	159.686	163.896	182.333	0.53734
A_09_P187160	unc-5	FBtr0087382	fly|CG8166 [Source:FlyBase;GeneId:FBgn0034013] [FBtr0087382]	594	639.5	597.4	610.5	406.6	456.7	427.2	495.1	0.45		A_09_P052816	CG13708	FBtr0073358	fly|CG13708 [Source:FlyBase;GeneId:FBgn0035577] [FBtr0073358]	167.434	178.847	157.871	157.882	121.308	106.914	100.69	127.317	0.537145
A_09_P178310	TC236456	TC236456	Unknown	4214.8	4013.6	3794.8	3434.6	2707.3	2777.8	2480.7	3348	0.45		A_09_P132065	Mp20	FBtr0087745	fly|CG4696 [Source:FlyBase;GeneId:FBgn0002789] [FBtr0087745]	9100.67	9279.72	9359.46	9979.7	5986.26	6268.11	7305.14	6458.82	0.535784
A_09_P173130	dsh	FBtr0073454	fly|CG18361 [Source:FlyBase;GeneId:FBgn0000499] [FBtr0073454]	266.6	292.6	293.7	315.9	235.9	194.5	204.2	220.8	0.45		A_09_P059621	CG31326	FBtr0082901	fly|CG31326 [Source:FlyBase;GeneId:FBgn0051326] [FBtr0082901]	6426.18	6242.58	5383.48	6469.73	3933.6	4686.59	4039.87	4259.01	0.535425
A_09_P030951	alpha-Est1	FBtr0081544	fly|CG1031 [Source:FlyBase;GeneId:FBgn0015568] [FBtr0081544]	1941.7	1724.2	1650.8	1570.4	1219.3	1246.6	1391.2	1184.2	0.45		A_09_P217095	nimB5	FBtr0080586	fly|CG16873 [Source:FlyBase;GeneId:FBgn0028936] [FBtr0080586]	720.647	785.923	726.203	722.322	549.227	493.666	537.333	458.797	0.535327
A_09_P075961	CG18622	FBtr0083377	fly|CG18622 [Source:FlyBase;GeneId:FBgn0038460] [FBtr0083377]	3641.2	3620	4106.8	4606	2843.6	3135.3	2868	2849.6	0.45		A_09_P041211	Ald	FBtr0114544	fly|CG6058 [Source:FlyBase;GeneId:FBgn0000064] [FBtr0114544]	19108	21014.8	21220.1	19362.4	13297.1	13543.3	14321.2	14525.7	0.535313
A_09_P046041	Hn	FBtr0100225	fly|CG7399 [Source:FlyBase;GeneId:FBgn0001208] [FBtr0100225]	2895.2	2979.5	2683.2	2586.3	2142.3	1802.7	2130.6	2085.7	0.45		A_09_P072956	CG16749	FBtr0082057	fly|CG16749 [Source:FlyBase;GeneId:FBgn0037678] [FBtr0082057]	899.803	854.204	837.392	980.013	622.982	598.994	620.33	622.759	0.53487
A_09_P016216	CG32687	FBtr0071458	fly|CG32687 [Source:FlyBase;GeneId:FBgn0052687] [FBtr0071458]	10837.1	10492.7	10169.6	10767.5	7730.6	7155	8236.4	7836.5	0.45		A_09_P029346	B-H1	FBtr0074430	fly|CG5529 [Source:FlyBase;GeneId:FBgn0011758] [FBtr0074430]	392.056	354.707	381.953	399.27	265.462	245.816	269.501	274.252	0.534346
A_09_P049831	MTA1-like	FBtr0078733	fly|CG2244 [Source:FlyBase;GeneId:FBgn0027951] [FBtr0078733]	1515.7	1472.8	1269.6	1378.9	1123.1	930.9	874.7	1201.2	0.45		A_09_P004566	CG34459	FBtr0112765	fly|CG34459 [Source:FlyBase;GeneId:FBgn0085488] [FBtr0112765]	341.356	348.041	298.112	308.731	255.249	205.33	204.15	230.363	0.534226
A_09_P190956	TC242200	TC242200	tc|Rep: Nmo protein - Drosophila melanogaster (Fruit fly), complete [TC242200]	671.5	772.5	773.9	702.1	519.9	474.2	536.1	610.5	0.45		A_09_P049231	GH07418	GH07418	gb|Drosophila melanogaster GH07418 full length cDNA. [AY075318]	383.194	512.106	545.188	419.725	304.04	303.982	345.025	332.281	0.533332
A_09_P066926	CG6428	FBtr0070625	fly|CG6428 [Source:FlyBase;GeneId:FBgn0029689] [FBtr0070625]	1768.3	1633.5	1474.4	1587.3	1279.4	1157.6	1122.7	1180.4	0.45		A_09_P179615	CG7458	FBtr0078475	fly|CG7458 [Source:FlyBase;GeneId:FBgn0037144] [FBtr0078475]	108.537	116.362	144.114	143.41	91.2779	83.8881	94.3006	84.6074	0.533282
A_09_P077911	Mgstl	FBtr0077243	fly|CG1742 [Source:FlyBase;GeneId:FBgn0025814] [FBtr0077243]	1967.4	1740	1730.8	1731.4	1315.4	1148.8	1353.4	1441.8	0.45		A_09_P030546	Cyp9b2	FBtr0089055	fly|CG4486 [Source:FlyBase;GeneId:FBgn0015039] [FBtr0089055]	11866.2	14645.8	11435.3	10850.4	9757.82	8624.26	7434.31	7902.91	0.533237
A_09_P011761	Cyp4d1	FBtr0070428	fly|CG3656 [Source:FlyBase;GeneId:FBgn0005670] [FBtr0070428]	1500.8	1370.1	1266.4	1373.3	1049.1	1166.3	829.1	1000.3	0.45		A_09_P054476	CG8329	FBtr0076387	fly|CG8329 [Source:FlyBase;GeneId:FBgn0036022] [FBtr0076387]	11682.1	12279.6	9128.56	10388.7	8227.6	7696.7	6848.69	7281.44	0.53274
A_09_P110270	CG5969	FBtr0078198	fly|CG5969 [Source:FlyBase;GeneId:FBgn0036998] [FBtr0078198]	681.8	580.9	612.6	738.4	492.3	507.7	436.8	481.8	0.45		A_09_P010966	fru	FBtr0083647	fly|CG14307 [Source:FlyBase;GeneId:FBgn0004652] [FBtr0083647]	136.919	182.471	147.54	172.534	96.9768	116.887	112.005	116.179	0.532664
A_09_P042701	Hex-C	FBtr0087399	fly|CG8094 [Source:FlyBase;GeneId:FBgn0001187] [FBtr0087399]	12625.3	12123.1	11733.5	9909.6	9453.3	8115.3	8787.5	7699.4	0.45		A_09_P015736	CG32521	FBtr0077236	fly|CG32521 [Source:FlyBase;GeneId:FBgn0052521] [FBtr0077236]	123.619	153.399	158.274	150.55	113.474	99.5376	94.1019	98.0371	0.532054
A_09_P052816	CG13708	FBtr0073358	fly|CG13708 [Source:FlyBase;GeneId:FBgn0035577] [FBtr0073358]	166.5	172.1	144.4	154.4	106.4	117.1	118.4	126	0.45		A_09_P016866	CG33120	FBtr0081118	fly|CG33120 [Source:FlyBase;GeneId:FBgn0053120] [FBtr0081118]	2743.07	2890.54	2661.24	2702.1	2224.6	2084.89	1936.91	1363.27	0.531195
A_09_P023911	CG9272	FBtr0089944	fly|CG9272 [Source:FlyBase;GeneId:FBgn0032907] [FBtr0089944]	410.7	465.7	432.9	458.8	350.2	317	289.6	341.6	0.45		A_09_P136450	CG6767	FBtr0076416	fly|CG6767 [Source:FlyBase;GeneId:FBgn0036030] [FBtr0076416]	9330.64	10901.8	7785.56	8778.23	6859.08	6301.05	6153.86	6155.36	0.530794
A_09_P105360	GH02773	GH02773	gb|Drosophila melanogaster Dreg-2 protein mRNA, complete cds. [U65492]	6980.6	6136.2	5621.8	5989.8	5097.6	4774.2	4080.6	4214	0.44		A_09_P070391	CG6985	FBtr0084308	fly|CG6985 [Source:FlyBase;GeneId:FBgn0039017] [FBtr0084308]	230.898	249.712	190.231	191.217	164.467	142.64	136.58	153.396	0.529858
A_09_P029346	B-H1	FBtr0074430	fly|CG5529 [Source:FlyBase;GeneId:FBgn0011758] [FBtr0074430]	373.5	369.1	362.4	354.1	268.4	283.9	264.2	255.6	0.44		A_09_P029391	Gip	FBtr0071472	fly|CG2227 [Source:FlyBase;GeneId:FBgn0011770] [FBtr0071472]	14681.4	14725.8	13859.6	13695.9	10168.6	10051.8	9561.97	9678.92	0.529579
A_09_P187755	CG11395	FBtr0086987	fly|CG11395 [Source:FlyBase;GeneId:FBgn0034200] [FBtr0086987]	14333.1	15904.9	11963	12515	10773.3	9196.4	9951.8	10283.6	0.44		A_09_P007281	IM10	FBtr0087655	fly|CG18279 [Source:FlyBase;GeneId:FBgn0033835] [FBtr0087655]	4316.76	4507.99	3664.21	3228.68	2723.66	2447.14	2890.47	2835.83	0.52844
A_09_P011756	Cyp4d1	FBtr0070427	fly|CG3656 [Source:FlyBase;GeneId:FBgn0005670] [FBtr0070427]	2582	2382.1	2109.7	2435.9	1830.7	1899.2	1478.4	1780.1	0.44		A_09_P008616	CG11400	FBtr0086985	fly|CG11400 [Source:FlyBase;GeneId:FBgn0034198] [FBtr0086985]	6774.99	6885.33	6007.9	5938.98	4309.91	4495.83	4513.77	4434.89	0.528373
A_09_P073801	Ranbp9	FBtr0082386	fly|CG5252 [Source:FlyBase;GeneId:FBgn0037894] [FBtr0082386]	3469.1	3618.9	3249.8	3657.4	2424.8	2414.2	2431.7	3016	0.44		A_09_P178965	AI108852	AI108852	gb|GH08149.5prime GH Drosophila melanogaster head pOT2 Drosophila melanogaster cDNA clone GH08149 5prime, mRNA sequence [AI108852]	1534.53	1507.42	1588.82	1754.38	1175.35	1106.17	1070.35	1075.36	0.528316
A_09_P008231	CG8446	FBtr0303859	fly|This gene is referred to in FlyBase by the symbol Dmel\CG8446 (FBgn0034089). It is a protein_coding_gene from Drosophila melanogaster. Based on sequence similarity, it is predicted to have molecular function</span>: lipoyltransferase activity. An elec	10790.6	10011.8	10012.8	9288.1	7906.6	6882.1	8404.7	6284.4	0.44		A_09_P040981	bves	FBtr0077246	fly|CG32513 [Source:FlyBase;GeneId:FBgn0031150] [FBtr0077246]	492.464	512.873	503.17	532.031	357.611	400.374	319.283	337.606	0.528275
A_09_P053656	CG7506	FBtr0076822	fly|CG7506 [Source:FlyBase;GeneId:FBgn0035805] [FBtr0076822]	3806.5	3714.3	4196.5	3951.8	3145.3	2765.5	3074.6	2536.6	0.44		A_09_P160465	CG4678	FBtr0300035	fly|CG4678 [Source:FlyBase;GeneId:FBgn0030778] [FBtr0300035]	2979.66	2546.09	2894.74	2405.64	1975.18	1858.65	1874.48	1815.95	0.524895
A_09_P028731	CG9004	FBtr0072890	fly|CG9004 [Source:FlyBase;GeneId:FBgn0035336] [FBtr0072890]	1102.7	1127.1	1136.9	1209.3	745.6	893	889.9	838.4	0.44		A_09_P065796	jhamt	FBtr0080859	fly|CG17330 [Source:FlyBase;GeneId:FBgn0028841] [FBtr0080859]	157.922	177.998	159.754	152.585	123.976	116.882	105.073	104.769	0.524407
A_09_P026706	Gmer	FBtr0071905	fly|CG3495 [Source:FlyBase;GeneId:FBgn0034794] [FBtr0071905]	868.5	864.8	889.8	942.3	640.9	602.1	615.7	764.7	0.44		A_09_P014266	CG32000	FBtr0089447	fly|CG32000 [Source:FlyBase;GeneId:FBgn0052000] [FBtr0089447]	204.235	192.483	191.742	246.989	133.197	139.793	159.998	147.877	0.524349
A_09_P008186	Asph	FBtr0087221	fly|The gene Aspartyl +-Ž-hydroxylase is referred to in FlyBase by the symbol Dmel\Asph (CG8421, FBgn0034075). It is a protein_coding_gene from Drosophila melanogaster. It is reported to have molecular function</span>: peptide-aspartate beta-dioxygenase a	858.2	765	980.6	938.1	629.9	593.7	717.4	665.6	0.44		A_09_P216655	CG4325	FBtr0070342	fly|CG4325 [Source:FlyBase;GeneId:FBgn0026878] [FBtr0070342]	2041.59	2108.06	1919.5	2109.19	1558.05	1470.36	1388.62	1269.6	0.524237
A_09_P005761	CG1827	FBtr0088529	fly|CG1827 [Source:FlyBase;GeneId:FBgn0033431] [FBtr0088529]	5689.3	5279.4	4680.8	4997.1	3769.8	4011.7	3616.6	3804.8	0.44		A_09_P034586	CG12519	FBtr0074930	fly|CG12519 [Source:FlyBase;GeneId:FBgn0036872] [FBtr0074930]	240.075	213.149	215.2	247.915	154.101	167.901	150.379	164.907	0.523938
A_09_P059001	CG31102	FBtr0084862	fly|CG31102 [Source:FlyBase;GeneId:FBgn0051102] [FBtr0084862]	1887.4	1985.9	1778.8	1661.6	1418	1349.9	1351	1267.7	0.44		A_09_P217790	CG31469	FBtr0082844	fly|CG31469 [Source:FlyBase;GeneId:FBgn0051469] [FBtr0082844]	1185.3	1254.43	1071.44	1093.8	796.087	804.433	755.263	847.424	0.523672
A_09_P023441	CG13085	FBtr0081203	fly|CG13085 [Source:FlyBase;GeneId:FBgn0032780] [FBtr0081203]	432.6	396.1	407.6	357.8	341.2	250	286.2	296.7	0.44		A_09_P020211	CG10399	FBtr0079351	fly|CG10399 [Source:FlyBase;GeneId:FBgn0031877] [FBtr0079351]	1493.79	1521.98	1523.86	1482.1	1084.32	1024.24	959.115	1121.85	0.523392
A_09_P139055	IP07694	IP07694	gb|Drosophila melanogaster IP07694 full insert cDNA. [BT022667]	4537.7	4403.7	5311.9	5583.6	3430.5	3377.7	3720.3	4086.4	0.44		A_09_P115080	CG15399	FBtr0077730	fly|CG15399 [Source:FlyBase;GeneId:FBgn0031460] [FBtr0077730]	322.028	338.7	363.451	382.422	264.129	221.667	240.787	252.248	0.523082
A_09_P149410	KdelR	FBtr0080022	fly|CG5183 [Source:FlyBase;GeneId:FBgn0022268] [FBtr0080022]	1512.2	1443.4	1585.5	1739.8	1184	1146	1103.5	1199.5	0.44		A_09_P073801	Ranbp9	FBtr0082386	fly|CG5252 [Source:FlyBase;GeneId:FBgn0037894] [FBtr0082386]	4032.35	3839.27	4247.66	3719.25	2797.03	2596.74	2784.92	2847.08	0.522559
A_09_P067791	CG14434	FBtr0071040	fly|CG14434 [Source:FlyBase;GeneId:FBgn0029915] [FBtr0071040]	400.4	371.5	437.8	407	296.5	291.7	317.6	287.6	0.44		A_09_P056011	mop	FBtr0075700	fly|CG9311 [Source:FlyBase;GeneId:FBgn0036448] [FBtr0075700]	6610.54	7020.86	6740.18	7236.12	4635.12	4784.71	4891.85	4912.81	0.522124
A_09_P166630	TC240694	TC240694	tc|Rep: RH66770p - Drosophila melanogaster (Fruit fly), partial (59%) [TC240694]	1366.5	1221.2	1292.6	1093.2	946.7	800.9	1029.6	898.7	0.44		A_09_P073126	CG9427	FBtr0082104	fly|CG9427 [Source:FlyBase;GeneId:FBgn0037721] [FBtr0082104]	6962.3	6917.21	7174.71	7261.41	5143.17	4735.38	4939.67	4909.23	0.521394
A_09_P090235	GM06913	GM06913	gb|Drosophila melanogaster GM06913 full insert cDNA. [AY070855]	1529.8	1371	1237.6	1421.3	1009.5	1156.9	936.7	1006.9	0.44		A_09_P164420	CG12547	FBtr0111273	fly|CG12547 [Source:FlyBase;GeneId:FBgn0250830] [FBtr0111273]	875.103	847.734	843.838	858.594	592.422	610.502	636.873	547.332	0.520941
A_09_P090725	X98402	X98402	gb|Drosophila melanogaster mRNA for alkaline phosphatase. [X98402]	4565	4352.1	5091.6	4986.8	3621.1	3730.7	3536.2	3160.9	0.44		A_09_P212225	CG3788	FBtr0303465	fly|This gene is referred to in FlyBase by the symbol Dmel\CG3788 (FBgn0034800). It is a protein_coding_gene from Drosophila melanogaster. Based on sequence similarity, it is predicted to have molecular function</span>: uridine phosphorylase activity. An	186.232	203.957	174.236	197.389	136.457	128.849	130.543	135.073	0.52094
A_09_P055311	CG6910	FBtr0290130	fly|CG6910 [Source:FlyBase;GeneId:FBgn0036262] [FBtr0290130]	3776.7	3412.9	3572.8	3033.9	2480.4	2544.9	2740.3	2439.4	0.44		A_09_P025401	CG8170	FBtr0088665	fly|CG8170 [Source:FlyBase;GeneId:FBgn0033365] [FBtr0088665]	265.857	301.82	332.281	316.379	220.522	176.614	213.211	237.417	0.520805
A_09_P036021	CG1103	FBtr0078909	fly|CG1103 [Source:FlyBase;GeneId:FBgn0037235] [FBtr0078909]	337	294.5	308.6	321.8	225.4	223.8	241.5	242.8	0.43		A_09_P026406	CG5819	FBtr0071812	fly|CG5819 [Source:FlyBase;GeneId:FBgn0034717] [FBtr0071812]	3891.3	4632.82	3464.55	3678.04	2682.08	2650.95	2753.43	2834.56	0.520593
A_09_P015711	CG32500	FBtr0077374	fly|CG32500 [Source:FlyBase;GeneId:FBgn0052500] [FBtr0077374]	11321.3	13125.1	12118.4	11830.4	9756.1	8830.6	9006.3	8235	0.43		A_09_P008861	CG6401	FBtr0086882	fly|CG6401 [Source:FlyBase;GeneId:FBgn0034270] [FBtr0086882]	783.663	797.857	803.404	824.663	589.16	535.057	609.73	503.892	0.520282
A_09_P062996	CG14629	FBtr0070179	fly|CG14629 [Source:FlyBase;GeneId:FBgn0040398] [FBtr0070179]	7997.2	8554.2	7607.1	6947	6709.6	5633.6	5161.8	5530.2	0.43		A_09_P218475	Ady43A	FBtr0089050	fly|CG1851 [Source:FlyBase;GeneId:FBgn0026602] [FBtr0089050]	2238.55	2241.48	2395.42	2404.2	1531.96	1665.45	1559.81	1712.92	0.520272
A_09_P219870	DnaJ-1	FBtr0077124	fly|CG10578 [Source:FlyBase;GeneId:FBgn0015657] [FBtr0077124]	4683.5	5173.8	6132.7	5234.6	3965.9	4070.4	3976.9	3714.8	0.43		A_09_P077011	Lip2	FBtr0080123	fly|CG17116 [Source:FlyBase;GeneId:FBgn0024740] [FBtr0080123]	1286.03	1417.09	1115.79	1102.84	1078.14	863.789	741.727	748.144	0.520208
A_09_P075981	Irc	FBtr0083371	fly|CG8913 [Source:FlyBase;GeneId:FBgn0038465] [FBtr0083371]	25591.8	24843.7	20664.1	25677.4	18469.7	17206.5	16404.9	19681.5	0.43		A_09_P027086	CG5532	FBtr0072091	fly|CG5532 [Source:FlyBase;GeneId:FBgn0034902] [FBtr0072091]	4481.22	5063.59	4302.88	3545.49	3312.19	2965.12	2894.82	2957.81	0.519948
A_09_P067726	CG14439	FBtr0070960	fly|CG14439 [Source:FlyBase;GeneId:FBgn0029898] [FBtr0070960]	1784.2	1931.5	2112	2082.5	1498.7	1326.1	1522.8	1519.6	0.43		A_09_P009376	CG15117	FBtr0086593	fly|CG15117 [Source:FlyBase;GeneId:FBgn0034417] [FBtr0086593]	3438.02	3055.96	3539.5	2917.54	2259.23	2207.87	2322.9	2248.56	0.518899
A_09_P034541	CG9629	FBtr0075017	fly|CG9629 [Source:FlyBase;GeneId:FBgn0036857] [FBtr0075017]	5081.3	4887.4	4765.5	5247	3794.8	3229.1	3746.7	4057.2	0.43		A_09_P012481	TpnC73F	FBtr0089586	fly|CG7930 [Source:FlyBase;GeneId:FBgn0010424] [FBtr0089586]	242.633	250.95	193.159	208.857	181.888	148.559	121.68	173.55	0.517433
A_09_P057081	CG12880	FBtr0085217	fly|CG12880 [Source:FlyBase;GeneId:FBgn0046258] [FBtr0085217]	151.1	136.8	153.6	142.8	110.2	120.5	99.1	104.4	0.43		A_09_P052411	Hrb87F	FBtr0300590	fly|CG12749 [Source:FlyBase;GeneId:FBgn0004237] [FBtr0300590]	3920.2	3700.26	4611.33	3359.58	2576.25	2847.35	2473.05	3000.82	0.516753
A_09_P049166	Atx2	FBtr0083099	fly|CG5166 [Source:FlyBase;GeneId:FBgn0041188] [FBtr0083099]	11219.1	10530.8	10107.7	9337.4	8779	6812.8	7689.8	7341.1	0.43		A_09_P005901	CG15863	FBtr0088441	fly|CG15863 [Source:FlyBase;GeneId:FBgn0033467] [FBtr0088441]	837.365	764.365	769.956	851.99	568.014	575.889	521.956	587.815	0.516428
A_09_P007236	CG42319	FBtr0299739	fly|CG42319 [Source:FlyBase;GeneId:FBgn0259219] [FBtr0299739]	8737.7	8647.2	9125.3	9149.5	6199.6	6412.7	7866.8	6053.8	0.43		A_09_P079776	CG8611	FBtr0074440	fly|CG8611 [Source:FlyBase;GeneId:FBgn0027602] [FBtr0074440]	545.34	539.85	625.42	559.737	361.824	391.512	379.622	454.389	0.516296
A_09_P018526	CG3597	FBtr0077792	fly|CG3597 [Source:FlyBase;GeneId:FBgn0031417] [FBtr0077792]	13776.8	12782.3	12025.9	13632	9811.5	10371	10117.3	8561.6	0.43		A_09_P021781	CG17124	FBtr0080117	fly|CG17124 [Source:FlyBase;GeneId:FBgn0032297] [FBtr0080117]	24536.6	24741.2	24349.5	23549.9	18340.7	17212.8	16193.5	16216.4	0.515859
A_09_P140790	cu	FBtr0113220	fly|CG31299 [Source:FlyBase;GeneId:FBgn0037872] [FBtr0113220]	10516.9	8847.5	8191.3	9777.8	7314.4	6824.9	6947.2	6699.1	0.43		A_09_P008851	CG4984	FBtr0086862	fly|CG4984 [Source:FlyBase;GeneId:FBgn0034267] [FBtr0086862]	387.389	447.697	437.498	515.912	352.388	265.937	331.441	302.113	0.51465
A_09_P166035	Ubc-E2H	FBtr0071112	fly|CG2257 [Source:FlyBase;GeneId:FBgn0029996] [FBtr0071112]	1949.1	1777.9	1919	1939.9	1415.3	1210.6	1537.8	1483	0.43		A_09_P039976	CG6847	FBtr0074505	fly|CG6847 [Source:FlyBase;GeneId:FBgn0030884] [FBtr0074505]	438.288	421.361	532.979	498.253	310.522	319.151	363.58	330.66	0.51425
A_09_P066301	Spn1	FBtr0086163	fly|CG9456 [Source:FlyBase;GeneId:FBgn0028988] [FBtr0086163]	13351	11419.7	11531	12096.3	9813.3	8288.9	8973.5	8997.2	0.42		A_09_P041086	abo	FBtr0080168	fly|CG6093 [Source:FlyBase;GeneId:FBgn0000018] [FBtr0080168]	466.178	478.042	438.533	467.233	339.944	316.324	301.677	337.482	0.514086
A_09_P018151	Iris	FBtr0077986	fly|CG4715 [Source:FlyBase;GeneId:FBgn0031305] [FBtr0077986]	9989.9	9951.2	8669.8	8283.7	7958.1	5762.8	6925.1	6862.7	0.42		A_09_P079656	CG14526	FBtr0301945	fly|CG14526 [Source:FlyBase;GeneId:FBgn0027578] [FBtr0301945]	13740.4	15004.1	15257.2	13996	9854.23	10745.9	10019.8	9993.64	0.514036
A_09_P186955	TC242848	TC242848	tc|Rep: Anthranilate phosphoribosyltransferase - Lawsonia intracellularis (strain PHE/MN1-00), partial (5%) [TC242848]	2257.5	2136.5	1977.2	2040.6	1571	1606.8	1571.9	1524.5	0.42		A_09_P029066	ZnT63C	FBtr0073057	fly|CG17723 [Source:FlyBase;GeneId:FBgn0035432] [FBtr0073057]	2462.8	2417.58	2712.85	2288.04	1705.62	1769.87	1776.31	1668.2	0.513924
A_09_P061016	Obp99b	FBtr0085462	fly|CG7592 [Source:FlyBase;GeneId:FBgn0039685] [FBtr0085462]	63868.8	61995.8	60890.5	55477	45731.3	43500.6	45718.4	45808.6	0.42		A_09_P069686	CG17272	FBtr0083992	fly|CG17272 [Source:FlyBase;GeneId:FBgn0038830] [FBtr0083992]	2087.7	2016.02	2089.13	2210.08	1453.77	1466.78	1547.46	1421.17	0.512831
A_09_P060981	Obp99a	FBtr0085450	fly|CG18111 [Source:FlyBase;GeneId:FBgn0039678] [FBtr0085450]	263.8	235.8	298.9	273	217.4	191.8	202.4	189.1	0.42		A_09_P204330	A_09_P204330	A_09_P204330	Unknown	1696.43	1945.96	1712.9	1762.9	1275.57	1189.65	1224.2	1307.14	0.510576
A_09_P019966	CG42369	FBtr0299968	fly|CG42369 [Source:FlyBase;GeneId:FBgn0259715] [FBtr0299968]	45907.4	45107.6	40060.5	47309	34861.8	32576.3	30855.7	35071.4	0.42		A_09_P051261	RE23052	RE23052	gb|Drosophila melanogaster RE23052 full insert cDNA. [BT011467]	4167.77	3518.62	4038.71	4640.21	2745.71	2948.65	2889.41	2905.77	0.51032
A_09_P167045	TC243553	TC243553	tc|Rep: Signal recognition particle-docking protein FtsY - Methanococcus vannielii (strain SB / ATCC 35089 / DSM 1224), partial (5%) [TC243553]	959.4	1198.4	1014.5	954.5	742.6	783	773.9	787.1	0.42		A_09_P090725	X98402	X98402	gb|Drosophila melanogaster mRNA for alkaline phosphatase. [X98402]	4930.27	4539.64	5669.7	5388.21	3405.3	3625.87	3552.6	3829.31	0.510203
A_09_P197095	CG30217	FBtr0071925	fly|CG30217 [Source:FlyBase;GeneId:FBgn0050217] [FBtr0071925]	515.9	478.8	477.2	558.1	383.1	391.6	391.6	353.7	0.42		A_09_P198705	Rh4	FBtr0075338	fly|CG9668 [Source:FlyBase;GeneId:FBgn0003250] [FBtr0075338]	44196.8	49989.4	51521	53054.6	35063.4	34265.2	35327.2	34904	0.510157
A_09_P223840	Glt	FBtr0079727	fly|CG9280 [Source:FlyBase;GeneId:FBgn0001114] [FBtr0079727]	21602.4	23413.5	21179.8	19662.4	17751.5	15154.4	15382.4	15997.7	0.42		A_09_P034541	CG9629	FBtr0075017	fly|CG9629 [Source:FlyBase;GeneId:FBgn0036857] [FBtr0075017]	5437.62	5529.7	6168.02	5562.78	4334.5	4226.91	4039.88	3358.65	0.508118
A_09_P064071	TepII	FBtr0079510	fly|CG7052 [Source:FlyBase;GeneId:FBgn0041182] [FBtr0079510]	20714.5	20567.8	17413.1	17587.9	15613.3	13190.8	13812.7	14536.3	0.42		A_09_P183605	TC239290	TC239290	tc|Rep: CG31072-PA, isoform A - Drosophila melanogaster (Fruit fly), partial (6%) [TC239290]	304.942	313.875	283.177	335.449	212.418	190.765	206.914	260.597	0.507127
A_09_P143788	TC238387	TC238387	Unknown	15543.5	15138.1	14307.2	15381.6	12167.9	9806.9	11451.9	11806.1	0.42		A_09_P032536	Mcm7	FBtr0076585	fly|CG4978 [Source:FlyBase;GeneId:FBgn0020633] [FBtr0076585]	97.4712	113.28	112.032	98.5256	78.3066	58.055	81.0226	79.176	0.506554
A_09_P067711	CG14441	FBtr0070959	fly|CG14441 [Source:FlyBase;GeneId:FBgn0029895] [FBtr0070959]	441.7	409.4	412.3	392.3	318.7	296.9	304.2	321.4	0.42		A_09_P160580	RE02263	RE02263	gb|Drosophila melanogaster RE02263 full insert cDNA. [BT003548]	964.576	923.204	806.495	874.814	615.381	608.932	588.108	700.987	0.505912
A_09_P008711	CG4847	FBtr0086935	fly|CG4847 [Source:FlyBase;GeneId:FBgn0034229] [FBtr0086935]	40957.3	46407.6	48305.9	52149.2	35685.8	32110.2	33078.2	39967.8	0.42		A_09_P078976	CG4325	FBtr0070342	fly|CG4325 [Source:FlyBase;GeneId:FBgn0026878] [FBtr0070342]	1641.08	1801.43	1592.73	1694.89	1363.91	1212.11	1128.69	1034.99	0.505841
A_09_P037846	CG9360	FBtr0073613	fly|CG9360 [Source:FlyBase;GeneId:FBgn0030332] [FBtr0073613]	5375.8	5988.2	5065.9	5285.6	4135.3	3952.3	3867.2	4333.7	0.41		A_09_P008421	CG8317	FBtr0087122	fly|CG8317 [Source:FlyBase;GeneId:FBgn0034140] [FBtr0087122]	10518.2	10766	7754.56	9682.32	6924.3	6811.54	6642.23	6896.3	0.505573
A_09_P031661	Ubp64E	FBtr0077095	fly|CG5486 [Source:FlyBase;GeneId:FBgn0016756] [FBtr0077095]	3519.2	3644.8	3241.9	3507.8	2366.4	2464.1	2473.1	3136.2	0.41		A_09_P054966	Fuca	FBtr0100588	fly|CG6128 [Source:FlyBase;GeneId:FBgn0036169] [FBtr0100588]	582.324	769.351	680.494	676.312	497.897	469.467	448.45	492.357	0.505293
A_09_P012716	l(2)08717	FBtr0086634	fly|CG15095 [Source:FlyBase;GeneId:FBgn0010651] [FBtr0086634]	6716.9	6251.8	6389.1	6520.5	4733.3	4358.9	4975.5	5358.7	0.41		A_09_P119660	TC225428	TC225428	tc|Rep: CG6064-PA - Drosophila melanogaster (Fruit fly), complete [TC225428]	467.736	608.649	492.827	562.088	382.512	364.617	340.105	415.526	0.504119
A_09_P003311	CG34228	FBtr0112421	fly|CG34228 [Source:FlyBase;GeneId:FBgn0085257] [FBtr0112421]	1150	1166.5	1131.7	1150.9	958.1	750.7	886.2	858.1	0.41		A_09_P006126	Cyp49a1	FBtr0088311	fly|CG18377 [Source:FlyBase;GeneId:FBgn0033524] [FBtr0088311]	103.284	116.829	131.486	122.388	88.9762	75.5031	83.2832	86.6444	0.503243
A_09_P033236	aay	FBtr0076457	fly|CG3705 [Source:FlyBase;GeneId:FBgn0023129] [FBtr0076457]	19353.4	18202.1	18704.5	15884.9	13054.4	12688.8	14434.3	14000.4	0.41		A_09_P105340	timeout	FBtr0082712	fly|CG7855 [Source:FlyBase;GeneId:FBgn0038118] [FBtr0082712]	392.124	378.81	407.047	409.754	289.538	272.364	305.11	253.4	0.50294
A_09_P047206	bt	FBtr0301341	fly|CG32019 [Source:FlyBase;GeneId:FBgn0005666] [FBtr0301341]	4253.7	3370.5	4079.5	4433	3097.6	2927.8	3131.5	2963	0.41		A_09_P032611	DNApol-epsilon	FBtr0084408	fly|CG6768 [Source:FlyBase;GeneId:FBgn0020756] [FBtr0084408]	306.104	310.807	362.909	293.583	210.494	224.092	232.242	231.987	0.502592
A_09_P054326	Cpr67B	FBtr0076455	fly|CG3672 [Source:FlyBase;GeneId:FBgn0035985] [FBtr0076455]	14416.7	12905.2	12578	13048.3	9666.5	11128.8	10975.7	8041.3	0.41		A_09_P057911	CG30197	FBtr0087494	fly|CG30197 [Source:FlyBase;GeneId:FBgn0050197] [FBtr0087494]	11496	11815	9963.07	10241.9	8324.66	7544.25	7080.74	7770.13	0.502379
A_09_P007416	CG13339	FBtr0087632	fly|CG13339 [Source:FlyBase;GeneId:FBgn0033871] [FBtr0087632]	1329.2	1250.9	1275.6	1283.9	1105.3	820.7	968.1	970.9	0.41		A_09_P029206	CG12766	FBtr0073172	fly|CG12766 [Source:FlyBase;GeneId:FBgn0035476] [FBtr0073172]	610.478	559.011	514.849	520.825	437.191	376.217	351.243	392.357	0.502109
A_09_P060256	CG31633	FBtr0079325	fly|CG31633 [Source:FlyBase;GeneId:FBgn0051633] [FBtr0079325]	815.3	808.6	751.4	697	591.8	583.3	549.5	586.6	0.41		A_09_P016436	CG42541	FBtr0301099	fly|CG42541 [Source:FlyBase;GeneId:FBgn0260658] [FBtr0301099]	4232.94	4154.55	3907.3	4231.06	2830.2	3052.9	2692.24	3098.08	0.501497
A_09_P182125	GM06913	GM06913	gb|Drosophila melanogaster GM06913 full insert cDNA. [AY070855]	1657.6	1505.4	1401.9	1674.3	1117.2	1293.7	1080	1203.7	0.41		A_09_P212105	AT16856	AT16856	gb|Drosophila melanogaster AT16856 full insert cDNA. [AY089351]	1442.43	1499.2	1433.27	1474.27	1034.95	1059.34	1062.32	976.06	0.501156
A_09_P179260	DnaJ-1	FBtr0077124	fly|CG10578 [Source:FlyBase;GeneId:FBgn0015657] [FBtr0077124]	5605	5264.5	6124.2	5570.9	4199.5	4460.3	4166.7	4154.3	0.41		A_09_P038001	Cyp318a1	FBtr0073623	fly|CG1786 [Source:FlyBase;GeneId:FBgn0030369] [FBtr0073623]	404.3	412.007	464.174	489.518	289.706	296.263	320.669	344.15	0.500911
A_09_P070421	CG4721	FBtr0084317	fly|CG4721 [Source:FlyBase;GeneId:FBgn0039024] [FBtr0084317]	13669.4	12153.6	12006.3	12661.8	9505.3	8576.7	9485.3	10440.6	0.41		A_09_P104000	RanBPM	FBtr0100460	fly|CG42236 [Source:FlyBase;GeneId:FBgn0250861] [FBtr0100460]	4537.65	4189.31	5344.52	4721.61	3034.88	3230.55	3495.18	3525.75	0.500256
A_09_P139960	CG6750	FBtr0080122	fly|CG6750 [Source:FlyBase;GeneId:FBgn0032292] [FBtr0080122]	1411.5	1142.5	1264.2	1359.6	1006.1	936.1	916.4	1040.9	0.41		A_09_P012716	l(2)08717	FBtr0086634	fly|CG15095 [Source:FlyBase;GeneId:FBgn0010651] [FBtr0086634]	5909.39	5813.64	5807.43	6430.59	4209.13	4186.62	4171.91	4375.14	0.500017
A_09_P001901	Ctr1B	FBtr0081835	fly|CG7459 [Source:FlyBase;GeneId:FBgn0062412] [FBtr0081835]	1253.5	1374.6	1215.1	1538.6	973.7	1003.7	959.5	1116.8	0.41		A_09_P013091	l(2)efl	FBtr0072100	fly|CG4533 [Source:FlyBase;GeneId:FBgn0011296] [FBtr0072100]	273.687	281.789	278.215	257.582	191.906	177.249	211.6	191.683	0.498523
A_09_P000021	CG33494	FBtr0089607	fly|CG33494 [Source:FlyBase;GeneId:FBgn0053494] [FBtr0089607]	5716	4959.8	4954.2	5202.1	3937.6	3649.3	3797.1	4314.9	0.41		A_09_P061046	CG1972	FBtr0085476	fly|CG1972 [Source:FlyBase;GeneId:FBgn0039691] [FBtr0085476]	2792.08	2946.61	2827.34	2678.78	1995.16	2001.62	1994.8	1969	0.498313
A_09_P008941	CG5773	FBtr0086813	fly|CG5773 [Source:FlyBase;GeneId:FBgn0034290] [FBtr0086813]	25525.9	27552.9	31237.9	28757	22207.4	19085.2	20860	23059.9	0.41		A_09_P195635	A_09_P195635	A_09_P195635	Unknown	161.779	150.896	156.769	175.584	107.437	113.079	109.416	126.744	0.498187
A_09_P028766	CG16758	FBtr0072963	fly|CG16758 [Source:FlyBase;GeneId:FBgn0035348] [FBtr0072963]	50570	52013.9	50823.1	51938.8	42053	31066.2	39539.1	42101.4	0.41		A_09_P059211	CG31174	FBtr0084154	fly|CG31174 [Source:FlyBase;GeneId:FBgn0051174] [FBtr0084154]	247.718	247.882	231.567	235.551	179.852	153.599	166.554	181.643	0.498089
A_09_P064401	yellow-f	FBtr0082723	fly|CG18550 [Source:FlyBase;GeneId:FBgn0041710] [FBtr0082723]	1979.7	1764.3	1664.9	1902.6	1614.8	1317.1	1319.6	1259.1	0.41		A_09_P069301	CG11453	FBtr0083791	fly|CG11453 [Source:FlyBase;GeneId:FBgn0038734] [FBtr0083791]	297.896	296.322	317.143	375.31	240.603	213.298	220.232	237.466	0.497173
A_09_P014586	CG32103	FBtr0075983	fly|CG32103 [Source:FlyBase;GeneId:FBgn0052103] [FBtr0075983]	17441.8	17282.9	18375.9	17789.7	12777.2	14260.5	13041.7	13391	0.41		A_09_P039361	CG9914	FBtr0074240	fly|CG9914 [Source:FlyBase;GeneId:FBgn0030737] [FBtr0074240]	12812.4	14062.4	12105.1	11404.8	10561	9210.29	8052.56	7880.93	0.49687
A_09_P141255	SD20823	SD20823	gb|Drosophila melanogaster SD20823 full insert cDNA. [AY119246]	2054.3	1895.3	2033.3	1842.6	1437.1	1513.7	1499.6	1453	0.41		A_09_P079256	bgm	FBtr0080590	fly|CG4501 [Source:FlyBase;GeneId:FBgn0027348] [FBtr0080590]	25768.1	23973.3	25271	23775.8	17033	17962.8	19205	15861.4	0.495704
A_09_P090385	LD46351	LD46351	gb|Drosophila melanogaster LD46351 full length cDNA. [AY070890]	3813.3	4197.8	4120.1	4216	2828.4	3461.7	2878.1	3164.1	0.41		A_09_P015171	CG32280	FBtr0073032	fly|CG32280 [Source:FlyBase;GeneId:FBgn0052280] [FBtr0073032]	3757.17	3483.52	3488.61	3357.77	2554.8	2544.74	2471.66	2421	0.495497
A_09_P199285	abs	FBtr0078967	fly|CG14637 [Source:FlyBase;GeneId:FBgn0015331] [FBtr0078967]	868.4	956.4	965.6	955.1	685.4	684.8	668	789.3	0.41		A_09_P026926	CG9815	FBtr0113111	fly|CG9815 [Source:FlyBase;GeneId:FBgn0034861] [FBtr0113111]	1517.84	1462.13	1710.39	1623.96	1067.96	1089.73	1151.31	1170.05	0.495435
A_09_P024911	CG12825	FBtr0088829	fly|CG12825 [Source:FlyBase;GeneId:FBgn0033221] [FBtr0088829]	436.5	430.4	468.4	495	372.8	296	327.2	387.3	0.4		A_09_P019201	CG15439	FBtr0077455	fly|CG15439 [Source:FlyBase;GeneId:FBgn0031606] [FBtr0077455]	889.958	955.486	842.455	812.652	619.544	594.843	643.637	625.168	0.495387
A_09_P176860	GH01566	GH01566	gb|Drosophila melanogaster GH01566 full insert cDNA. [AY060598]	4780.1	4274	4602.6	4644	3354.6	3530.6	3343.4	3611.9	0.4		A_09_P028371	CG12105	FBtr0072824	fly|CG12105 [Source:FlyBase;GeneId:FBgn0035241] [FBtr0072824]	363.773	332.341	413.714	437.312	264.341	249.713	300.669	283.119	0.494932
A_09_P212225	CG3788	FBtr0303465	fly|This gene is referred to in FlyBase by the symbol Dmel\CG3788 (FBgn0034800). It is a protein_coding_gene from Drosophila melanogaster. Based on sequence similarity, it is predicted to have molecular function</span>: uridine phosphorylase activity. An	205.5	215.5	176.1	199.1	137.5	150	155	160.1	0.4		A_09_P187865	fbp	FBtr0081322	fly|CG31692 [Source:FlyBase;GeneId:FBgn0032820] [FBtr0081322]	3548.65	3781.86	3927.4	3411.18	2759.56	2525.81	2640.28	2495.16	0.493312
A_09_P090540	RH42808	RH42808	gb|Drosophila melanogaster RH42808 full insert cDNA. [BT001822]	3305.6	3342.6	3501.2	3332	2242.2	2965.6	2458.8	2537.5	0.4		A_09_P072671	CG8112	FBtr0081904	fly|CG8112 [Source:FlyBase;GeneId:FBgn0037612] [FBtr0081904]	6069.92	6230.67	4412.64	5203.23	4315.1	4199.96	3518.54	3539	0.493004
A_09_P150520	nrv1	FBtr0079384	fly|CG9258 [Source:FlyBase;GeneId:FBgn0015776] [FBtr0079384]	9305.8	9279.5	8987.4	8005.8	6944.5	6658.9	7711.1	5625.7	0.4		A_09_P038696	CG5321	FBtr0290021	fly|CG5321 [Source:FlyBase;GeneId:FBgn0030575] [FBtr0290021]	540.249	548.111	585.166	498.34	379.776	391.376	374.156	398.014	0.492896
A_09_P040096	CG6361	FBtr0113000	fly|CG6361 [Source:FlyBase;GeneId:FBgn0030925] [FBtr0113000]	6981.2	6501.8	5208.7	6197.7	4739.8	4610.6	4490.4	5007.6	0.4		A_09_P018701	CG15399	FBtr0077730	fly|CG15399 [Source:FlyBase;GeneId:FBgn0031460] [FBtr0077730]	322.593	332.496	326.741	327.168	253.368	213.451	222.921	240.731	0.49243
A_09_P042646	GstD1	FBtr0100410	fly|CG10045 [Source:FlyBase;GeneId:FBgn0001149] [FBtr0100410]	28196	23978.3	23022.3	23405.1	18575.5	18240	18291.6	19565.3	0.4		A_09_P013411	RnrL	FBtr0080059	fly|CG5371 [Source:FlyBase;GeneId:FBgn0011703] [FBtr0080059]	624.071	607.458	691.421	516.431	437.928	432.873	456.89	406.344	0.492382
A_09_P009091	CG15067	FBtr0086728	fly|CG15067 [Source:FlyBase;GeneId:FBgn0034331] [FBtr0086728]	51906.1	57639.1	47031.3	52546.7	43645.4	35469	38475.8	40837	0.4		A_09_P015676	CG32485	FBtr0072985	fly|CG32485 [Source:FlyBase;GeneId:FBgn0052485] [FBtr0072985]	3107.19	3085.15	2968.03	3040.55	2217.01	2083.31	2139.53	2234.3	0.492196
A_09_P191180	TC250191	TC250191	tc|Rep: CG5771-PA, isoform A - Drosophila melanogaster (Fruit fly), partial (74%) [TC250191]	3404.6	3048.8	3450.3	3568.7	2444.9	2716.6	2514.1	2534.2	0.4		A_09_P002051	Idgf5	FBtr0086668	fly|CG5154 [Source:FlyBase;GeneId:FBgn0064237] [FBtr0086668]	4134.07	4566.54	3876.7	4197.3	3103.78	2967.36	2967.56	2888.16	0.492065
A_09_P049941	Ubc-E2H	FBtr0071112	fly|CG2257 [Source:FlyBase;GeneId:FBgn0029996] [FBtr0071112]	20835.9	19578.7	18929.6	19074	16789.3	14453.1	15564.6	12624	0.4		A_09_P030951	alpha-Est1	FBtr0081544	fly|CG1031 [Source:FlyBase;GeneId:FBgn0015568] [FBtr0081544]	1813.93	1990.62	1861.29	2100.5	1375.3	1380.58	1444.51	1330	0.48985
A_09_P031686	Stat92E	FBtr0089485	fly|CG4257 [Source:FlyBase;GeneId:FBgn0016917] [FBtr0089485]	23956.6	26342.1	23775.9	26372.7	19722.7	17777.7	17634.9	21056.8	0.4		A_09_P074801	CG9269	FBtr0082794	fly|CG9269 [Source:FlyBase;GeneId:FBgn0038161] [FBtr0082794]	184.047	162.132	136.019	150.958	123.428	110.828	100.07	116.628	0.489581
A_09_P204775	FBtr0304881	FBtr0304881	fly|This gene is referred to in FlyBase by the symbol Dmel\CG43091 (FBgn0262537). It is a protein_coding_gene from Drosophila melanogaster. Its molecular function is unknown. The biological processes in which it is involved are not known. No alleles are r	1344.6	1205.5	1263.4	1430.9	884.5	960.2	1011.8	1124.5	0.4		A_09_P174795	EC262569	EC262569	gb|572775 MN08 Drosophila melanogaster cDNA clone 300264, mRNA sequence [EC262569]	3891.22	4140.56	3899.8	3296.2	2826.19	2933.93	2551.67	2541.04	0.488635
A_09_P224402	TC257073	TC257073	tc|Rep: Elongation factor 1-alpha 1 - Drosophila melanogaster (Fruit fly), partial (41%) [TC257073]	10559.1	10579.5	10071	10631.6	7699.9	8314.5	7571.6	8177.8	0.4		A_09_P066926	CG6428	FBtr0070625	fly|CG6428 [Source:FlyBase;GeneId:FBgn0029689] [FBtr0070625]	1777.92	1611.16	1684.55	1545.2	1148.91	1130.16	1158.31	1280.47	0.488447
A_09_P197940	RH56795	RH56795	gb|Drosophila melanogaster RH56795 full insert cDNA. [AY119175]	866.6	926.1	881.4	906.4	676.6	726.5	623.7	692.4	0.4		A_09_P224015	TC256630	TC256630	tc|Rep: Isoform Indirect flight muscle of P06742 - Drosophila melanogaster (Fruit fly), complete [TC256630]	4584.33	4652.52	5934.56	5449.18	3005.53	3446.92	4200.92	4045.11	0.488418
A_09_P016866	CG33120	FBtr0081118	fly|CG33120 [Source:FlyBase;GeneId:FBgn0053120] [FBtr0081118]	2504.5	2553.4	2346.9	2477.8	1966.7	1731.9	1841.7	1966.7	0.4		A_09_P188135	TC241707	TC241707	Unknown	474.182	406.706	528.369	457.488	286.92	311.765	340.088	392.12	0.48813
A_09_P119885	CG12125	FBtr0071246	fly|CG12125 [Source:FlyBase;GeneId:FBgn0030037] [FBtr0071246]	2183.6	2048.3	2192.5	2220.1	1801.7	1618.3	1562.1	1587.4	0.4		A_09_P018151	Iris	FBtr0077986	fly|CG4715 [Source:FlyBase;GeneId:FBgn0031305] [FBtr0077986]	10031	11053.1	9534.05	9176.65	7740.4	7653.71	6651.67	6331.09	0.487863
A_09_P026901	CG3493	FBtr0072036	fly|CG3493 [Source:FlyBase;GeneId:FBgn0034854] [FBtr0072036]	3955.8	3489.1	3473.6	3442.7	2728.4	2705.6	2926.7	2558.1	0.4		A_09_P029921	Deaf1	FBtr0074882	fly|CG8567 [Source:FlyBase;GeneId:FBgn0013799] [FBtr0074882]	2884.3	2878.68	2658.34	2676.06	1902.34	1957.01	1895.56	2160.45	0.487491
A_09_P069101	Cyp12a4	FBtr0083731	fly|CG6042 [Source:FlyBase;GeneId:FBgn0038681] [FBtr0083731]	16549.1	16533	16127.6	15428.7	12949.4	11727.8	12296	12192.4	0.39		A_09_P028496	CG7995	FBtr0072767	fly|CG7995 [Source:FlyBase;GeneId:FBgn0035266] [FBtr0072767]	4247.82	4250.41	4824.34	4285.1	3142.26	3151.67	3260.26	3005.1	0.48745
A_09_P016761	CG33080	FBtr0070844	fly|CG33080 [Source:FlyBase;GeneId:FBgn0053080] [FBtr0070844]	7230.3	7294.3	6847.3	6654.8	5616.6	5372.3	5065.6	5266.4	0.39		A_09_P035121	CG5955	FBtr0078197	fly|CG5955 [Source:FlyBase;GeneId:FBgn0036997] [FBtr0078197]	2705.24	2491.69	2452.34	2280.84	2055.5	1815.39	1717.11	1497.03	0.487036
A_09_P052871	CG10672	FBtr0077179	fly|CG10672 [Source:FlyBase;GeneId:FBgn0035588] [FBtr0077179]	8900.9	8566.4	9208.8	9272.6	6730.3	7344.9	7052.5	6234.9	0.39		A_09_P030896	sima	FBtr0085565	fly|CG7951 [Source:FlyBase;GeneId:FBgn0015542] [FBtr0085565]	5600.45	4943.46	6986.57	5525.72	3538.5	4186.79	4401.72	4333.15	0.486176
A_09_P100890	CG1722	FBtr0077237	fly|CG1722 [Source:FlyBase;GeneId:FBgn0031168] [FBtr0077237]	3472.9	3939.6	3628.7	4151.7	2779.7	2649.8	2773.1	3363	0.39		A_09_P012611	wal	FBtr0088082	fly|CG8996 [Source:FlyBase;GeneId:FBgn0010516] [FBtr0088082]	11351.3	11252	10127.5	9833.11	7722.55	8169.74	7499.11	7041.39	0.484003
A_09_P004676	Akap200	FBtr0079667	fly|CG13388 [Source:FlyBase;GeneId:FBgn0027932] [FBtr0079667]	1139	1144.1	1016.9	1035.1	753.2	812.4	865.5	869.1	0.39		A_09_P034316	Cyp12c1	FBtr0075091	fly|CG4120 [Source:FlyBase;GeneId:FBgn0036806] [FBtr0075091]	4313.05	4001.62	3974.31	3495.53	3055.83	2918.71	2710.39	2601.24	0.483953
A_09_P052286	Dl	FBtr0083740	fly|CG3619 [Source:FlyBase;GeneId:FBgn0000463] [FBtr0083740]	272.8	304.6	335.7	296.8	231.2	223.7	246.2	220	0.39		A_09_P136645	Ahcy89E	FBtr0083378	fly|CG8956 [Source:FlyBase;GeneId:FBgn0015011] [FBtr0083378]	1865.4	1989.41	1920.52	2190.62	1433.76	1360.61	1561.72	1341.21	0.483569
A_09_P045126	AF045777	AF045777	gb|Drosophila melanogaster titin (Titin) mRNA, partial cds. [AF045777]	322.2	324.3	253.1	326.5	239.5	231.3	239.7	223.4	0.39		A_09_P019966	CG42369	FBtr0299968	fly|CG42369 [Source:FlyBase;GeneId:FBgn0259715] [FBtr0299968]	42507	44544.8	39251.6	43313.8	31670.6	31364.8	29691.3	28603.1	0.483349
A_09_P065316	CG15293	FBtr0080603	fly|CG15293 [Source:FlyBase;GeneId:FBgn0028526] [FBtr0080603]	22427.4	22514	21240.6	21760.8	18679.3	16080.6	16154.4	16082.3	0.39		A_09_P054186	CG5288	FBtr0076554	fly|CG5288 [Source:FlyBase;GeneId:FBgn0035950] [FBtr0076554]	14436	16479.4	15050.6	14705.4	11085.7	10395.1	11348.6	10586.8	0.482781
A_09_P176065	MIP02859	MIP02859	gb|Drosophila melanogaster MIP02859 full insert cDNA. [BT056296]	522.9	516.7	594.8	531.7	438.9	410.5	388.3	NA	0.39		A_09_P191615	A_09_P191615	A_09_P191615	Unknown	4219.21	3978.52	4039.59	3934.68	2903.67	3026.8	2747.14	2897.59	0.482461
A_09_P019066	CG16712	FBtr0077546	fly|CG16712 [Source:FlyBase;GeneId:FBgn0031561] [FBtr0077546]	19470.7	17863	18002.5	17519.9	15858.1	12649.3	13196.7	13817.8	0.39		A_09_P109965	FI03731	FI03731	gb|Drosophila melanogaster SD23260 full insert cDNA. [BT015175]	480.385	508.62	426.614	448.261	401.635	342.684	323.813	265.971	0.48244
A_09_P053731	CG8038	FBtr0076763	fly|CG8038 [Source:FlyBase;GeneId:FBgn0035831] [FBtr0076763]	495.3	472.3	481.8	479.5	402.5	312.8	358.5	396.2	0.39		A_09_P219975	Gel	FBtr0078969	fly|CG1106 [Source:FlyBase;GeneId:FBgn0010225] [FBtr0078969]	1987.12	2253.06	2373.09	2042.09	1454.81	1522.49	1604.47	1613.51	0.482423
A_09_P060901	CG11951	FBtr0085403	fly|CG11951 [Source:FlyBase;GeneId:FBgn0039656] [FBtr0085403]	2699.5	2801.7	2990.7	2921.8	1933.4	2301.4	2239.5	2224.7	0.39		A_09_P139055	IP07694	IP07694	gb|Drosophila melanogaster IP07694 full insert cDNA. [BT022667]	5040.19	5176.76	5102.42	5755.09	3663.57	3653.9	3716.2	4057.19	0.48182
A_09_P019501	Cyp28d1	FBtr0079062	fly|CG10833 [Source:FlyBase;GeneId:FBgn0031689] [FBtr0079062]	40426.7	43046.6	39023.1	41746.6	34152.8	27654.6	28475.2	34938.3	0.39		A_09_P061071	CG7834	FBtr0085535	fly|CG7834 [Source:FlyBase;GeneId:FBgn0039697] [FBtr0085535]	19180.2	18881.9	18501.2	18397.1	13714.8	13276.1	13286.3	13403.8	0.481717
A_09_P010886	Cys	FBtr0082980	fly|CG8050 [Source:FlyBase;GeneId:FBgn0004629] [FBtr0082980]	56644.1	59897.9	55473.3	55024.4	43698.3	40106.9	42636	46734	0.39		A_09_P118500	CG3376	FBtr0072265	fly|CG3376 [Source:FlyBase;GeneId:FBgn0034997] [FBtr0072265]	4388.41	4669.37	4364.56	4615.11	3112.52	3079.43	3476.46	3249.14	0.481664
A_09_P023601	fbp	FBtr0081322	fly|CG31692 [Source:FlyBase;GeneId:FBgn0032820] [FBtr0081322]	15194.8	16458.1	15129.9	14551.5	12705.3	12356.9	11133.1	10590.8	0.39		A_09_P055131	CG11597	FBtr0110780	fly|CG11597 [Source:FlyBase;GeneId:FBgn0036212] [FBtr0110780]	397.943	348.515	406.021	391.69	278.836	254.315	271.648	302.419	0.479892
A_09_P029501	Ance	FBtr0080552	fly|CG8827 [Source:FlyBase;GeneId:FBgn0012037] [FBtr0080552]	6020.3	6843.2	7323.7	7894.8	5152.8	5247	5557.8	5484.9	0.39		A_09_P226030	pgant8	FBtr0075578	fly|CG7297 [Source:FlyBase;GeneId:FBgn0036529] [FBtr0075578]	677.994	643.132	658.295	630.616	520.236	446.042	468.595	439.281	0.477831
A_09_P032371	fau	FBtr0082307	fly|CG6544 [Source:FlyBase;GeneId:FBgn0020439] [FBtr0082307]	291.5	278.6	312.2	325	208.4	241.6	221.4	250.6	0.39		A_09_P023851	LP17834	LP17834	gb|Drosophila melanogaster LP17834 full insert cDNA. [BT099559]	18303.7	20630.7	17862.8	16817.8	14497	13562.8	12578.6	12240.5	0.477307
A_09_P219975	Gel	FBtr0078969	fly|CG1106 [Source:FlyBase;GeneId:FBgn0010225] [FBtr0078969]	1878.7	2099.8	1791.8	1797.2	1344.4	1283.2	1568.3	1598.3	0.39		A_09_P161225	TC241492	TC241492	tc|Rep: CG32745-PB - Drosophila melanogaster, complete [TC241492]	1030.16	1054.5	965.673	1038.89	726.203	747.201	642.16	823.468	0.476487
A_09_P188250	TC244907	TC244907	tc|Rep: CG12582-PA, isoform A - Drosophila melanogaster (Fruit fly), partial (21%) [TC244907]	484	510	579.6	602.6	423.3	396.9	399.6	446.9	0.38		A_09_P173130	dsh	FBtr0073454	fly|CG18361 [Source:FlyBase;GeneId:FBgn0000499] [FBtr0073454]	290.383	260.395	303.148	299.896	189.17	190.97	200.428	248.768	0.476393
A_09_P123065	Aph-4	FBtr0085733	fly|CG1462 [Source:FlyBase;GeneId:FBgn0016123] [FBtr0085733]	8314.5	7774.7	8263.5	8863	6381.4	6926	6643.8	5491.5	0.38		A_09_P090455	SD10607	SD10607	gb|Drosophila melanogaster SD10607 full length cDNA. [AY069865]	643.21	818.151	668.403	644.236	523.672	493.107	475.262	501.915	0.476334
A_09_P074871	CG9288	FBtr0082829	fly|CG9288 [Source:FlyBase;GeneId:FBgn0260464] [FBtr0082829]	6733.2	6253.9	6590.6	6822.6	5246.5	5090.9	4975.6	4924.2	0.38		A_09_P145305	TC246963	TC246963	tc|Rep: CG16807-PA - Drosophila melanogaster (Fruit fly), complete [TC246963]	763.511	649.186	689.944	813.937	462.567	521.777	510.284	602.587	0.475801
A_09_P012391	Nmdar1	FBtr0078763	fly|CG2902 [Source:FlyBase;GeneId:FBgn0010399] [FBtr0078763]	1307.5	1542.4	1676.3	1415.4	1167	1186.5	1166.3	1037.5	0.38		A_09_P016761	CG33080	FBtr0070844	fly|CG33080 [Source:FlyBase;GeneId:FBgn0053080] [FBtr0070844]	7732.52	7464.47	7690.66	8397.97	5405.55	6149.61	5661.15	5281.9	0.475689
A_09_P021736	CG6415	FBtr0080108	fly|CG6415 [Source:FlyBase;GeneId:FBgn0032287] [FBtr0080108]	5214.1	4618.1	4401.6	4226.5	3585.2	3471.5	3759.6	3347.9	0.38		A_09_P001571	TC241422	TC241422	tc|Rep: CG40244-PA - Drosophila melanogaster (Fruit fly), complete [TC241422]	337.19	302.808	354.8	345.68	223.666	240.075	213.075	287.272	0.475512
A_09_P161085	RH44168	RH44168	gb|Drosophila melanogaster RH44168 full insert cDNA. [BT001827]	1665.3	1840.2	1724.4	1683.1	1242.6	1357.2	1376.4	1329.3	0.38		A_09_P069101	Cyp12a4	FBtr0083731	fly|CG6042 [Source:FlyBase;GeneId:FBgn0038681] [FBtr0083731]	16962.2	17844.2	16295.9	15663.4	12851.9	11627.9	11930.4	11621.5	0.475119
A_09_P111300	CG7849	FBtr0085977	fly|CG7849 [Source:FlyBase;GeneId:FBgn0033060] [FBtr0085977]	1058.5	979	1102.5	989.7	814.8	733.1	827.1	795	0.38		A_09_P191640	CG30197	FBtr0087494	fly|CG30197 [Source:FlyBase;GeneId:FBgn0050197] [FBtr0087494]	19929	20100.5	17582.5	17144.8	14504.4	13183.3	12259.7	13838.1	0.474985
A_09_P133305	A_09_P133305	A_09_P133305	Unknown	60783.6	62918.3	59683.5	56059.3	46478.4	44725.4	45019.3	47656.6	0.38		A_09_P124860	TC257054	TC257054	tc|Rep: CG4919-PA - Drosophila melanogaster (Fruit fly), complete [TC257054]	1371.65	1311.31	1424.07	1411.93	1026.34	958.262	997.483	989.446	0.474701
A_09_P006886	CG8525	FBtr0087927	fly|CG8525 [Source:FlyBase;GeneId:FBgn0033735] [FBtr0087927]	6064.5	5812.5	5406.2	5531.4	4449	4183.7	4571.3	4323.1	0.38		A_09_P007236	CG42319	FBtr0299739	fly|CG42319 [Source:FlyBase;GeneId:FBgn0259219] [FBtr0299739]	8046.39	9077.43	8976.04	9721.12	6000.03	5943.12	6990.48	6844.76	0.474644
A_09_P027666	Mmp1	FBtr0306656	fly|The gene Matrix metalloproteinase 1 is referred to in FlyBase by the symbol Dmel\Mmp1 (CG4859, FBgn0035049). It is a protein_coding_gene from Drosophila melanogaster. Based on sequence similarity, it is predicted to have molecular function</span>: met	1648.8	1649.6	1766.6	1501.4	1274.5	1204	1417.9	1150.4	0.38		A_09_P130095	CG9914	FBtr0074240	fly|CG9914 [Source:FlyBase;GeneId:FBgn0030737] [FBtr0074240]	19765.4	21505	20428.1	17918.6	16419.1	15335.2	12967.9	12576	0.474588
A_09_P063901	CG16978	FBtr0080495	fly|CG16978 [Source:FlyBase;GeneId:FBgn0040972] [FBtr0080495]	3832.5	3673.4	4256.6	3952.5	2540.7	2909.1	3439	3199.2	0.38		A_09_P030521	Cyp4e1	FBtr0088746	fly|CG2062 [Source:FlyBase;GeneId:FBgn0015034] [FBtr0088746]	579.291	586.449	601.69	601.409	454.537	384.316	425.567	441.218	0.473868
A_09_P149298	SD08734	SD08734	gb|Drosophila melanogaster SD08734 full length cDNA. [AY075583]	4731.8	5410.6	5279.2	5248.1	3997.7	3493	4293.1	4125.1	0.38		A_09_P019501	Cyp28d1	FBtr0079062	fly|CG10833 [Source:FlyBase;GeneId:FBgn0031689] [FBtr0079062]	40546.9	42707.3	43549.1	38935.8	31775.3	29766.3	30403.2	27425	0.473475
A_09_P058446	CG30431	FBtr0085991	fly|CG30431 [Source:FlyBase;GeneId:FBgn0050431] [FBtr0085991]	4136	4054.8	3528.6	3575.3	3016.1	2766.8	3033.4	2956.4	0.38		A_09_P038851	CG5599	FBtr0073964	fly|CG5599 [Source:FlyBase;GeneId:FBgn0030612] [FBtr0073964]	1312.41	1318.41	1355.49	1273.4	916.394	938.769	992.688	943.619	0.472226
A_09_P204670	A_09_P204670	A_09_P204670	Unknown	676.9	633.1	664.2	737	517.1	560.2	468.4	541.6	0.38		A_09_P026706	Gmer	FBtr0071905	fly|CG3495 [Source:FlyBase;GeneId:FBgn0034794] [FBtr0071905]	901.893	915.911	882.412	849.53	644.429	653.36	604.949	656.985	0.471728
A_09_P033066	Peritrophin-A	FBtr0077336	fly|CG17058 [Source:FlyBase;GeneId:FBgn0022770] [FBtr0077336]	605.2	627.4	664.9	647.5	471.7	494.9	515.6	479.5	0.38		A_09_P176860	GH01566	GH01566	gb|Drosophila melanogaster GH01566 full insert cDNA. [AY060598]	4778.92	4358.78	4908.37	5091.15	3141.55	3400.91	3534.7	3726.72	0.471307
A_09_P010166	Tm2	FBtr0083078	fly|CG4843 [Source:FlyBase;GeneId:FBgn0004117] [FBtr0083078]	11293.7	10540.7	10997.8	11656.3	7529.2	9358.3	9161.4	8241.7	0.38		A_09_P056266	CG7841	FBtr0075604	fly|CG7841 [Source:FlyBase;GeneId:FBgn0036502] [FBtr0075604]	792.225	755.59	753.056	686.481	589.104	549.381	501.913	514.904	0.470977
A_09_P170990	Ptp4E	FBtr0301795	fly|CG6899 [Source:FlyBase;GeneId:FBgn0004368] [FBtr0301795]	2367.5	2231.8	2002.8	2021.3	1644.8	1557.8	1645.1	1799.1	0.38		A_09_P000016	CG33493	FBtr0089606	fly|CG33493 [Source:FlyBase;GeneId:FBgn0053493] [FBtr0089606]	8337.67	8335.64	8497.72	8255.99	6240.53	5857.02	5990.35	6030.06	0.470906
A_09_P009441	CG7461	FBtr0300283	fly|CG7461 [Source:FlyBase;GeneId:FBgn0034432] [FBtr0300283]	5991.2	6256.8	6178.1	6204	4841.8	4419.5	5129.3	4599.7	0.38		A_09_P180505	CG4325	FBtr0070342	fly|CG4325 [Source:FlyBase;GeneId:FBgn0026878] [FBtr0070342]	1411.44	1464.62	1376.83	1405.32	1153.14	988.89	960.294	982.482	0.47008
A_09_P190305	A_09_P190305	A_09_P190305	Unknown	388.7	357.8	396	379.9	287.2	288.5	255.9	342.5	0.37		A_09_P166495	vir-1	FBtr0080391	fly|CG31764 [Source:FlyBase;GeneId:FBgn0043841] [FBtr0080391]	2426.39	2134.39	2247.94	2278.05	1556.88	1568.26	1602.85	1832	0.470076
A_09_P069801	CG5793	FBtr0084013	fly|CG5793 [Source:FlyBase;GeneId:FBgn0038858] [FBtr0084013]	6577.2	5359.7	5301.5	5797.2	4551.1	4198.7	4504	4518.1	0.37		A_09_P199770	CO285508	CO285508	gb|EK169136.5prime Exelixis FlyTag CK01 pCDNA-SK+ Drosophila melanogaster cDNA clone EK169136 5, mRNA sequence [CO285508]	2266.22	2656.43	2614.17	2600.95	1768.05	1832.38	1813.68	1909.29	0.469156
A_09_P104000	RanBPM	FBtr0100460	fly|CG42236 [Source:FlyBase;GeneId:FBgn0250861] [FBtr0100460]	4488.1	4627.7	4557.6	5197.8	3118.2	3818.3	3824.6	3798.4	0.37		A_09_P059941	CG31469	FBtr0082844	fly|CG31469 [Source:FlyBase;GeneId:FBgn0051469] [FBtr0082844]	1964.09	1937.32	1895.6	1842.89	1441.08	1361.24	1389	1328.4	0.468956
A_09_P214920	LD46351	LD46351	gb|Drosophila melanogaster LD46351 full length cDNA. [AY070890]	4159.2	4787.1	4448.8	4608	3197.5	3483.7	3402.4	3810.9	0.37		A_09_P021831	FBtr0305258	FBtr0305258	fly|This gene is referred to in FlyBase by the symbol Dmel\CG43129 (FBgn0262599). It is a protein_coding_gene from Drosophila melanogaster. Its molecular function is unknown. The biological processes in which it is involved are not known. 5 alleles are re	674.41	545.76	724.354	785.122	441.723	494.931	529.388	506.255	0.468837
A_09_P043681	Mp20	FBtr0087745	fly|CG4696 [Source:FlyBase;GeneId:FBgn0002789] [FBtr0087745]	10936	10865.9	10274.8	11524.3	8554.1	8043.6	9342.5	7713.7	0.37		A_09_P020681	CG8360	FBtr0089935	fly|CG8360 [Source:FlyBase;GeneId:FBgn0032001] [FBtr0089935]	8009.04	8215.65	7605.65	6901.02	5805.77	5448.77	5472.21	5491.74	0.467951
A_09_P068826	CG18600	FBtr0083594	fly|CG18600 [Source:FlyBase;GeneId:FBgn0038601] [FBtr0083594]	983.9	870.5	846.3	876.4	692.1	666.1	697	705.9	0.37		A_09_P009441	CG7461	FBtr0300283	fly|CG7461 [Source:FlyBase;GeneId:FBgn0034432] [FBtr0300283]	7840.82	8289.83	7570.32	7664.85	5799.75	5660.05	5865.01	5361.49	0.467373
A_09_P146685	MIP08478	MIP08478	gb|Drosophila melanogaster MIP08478 full insert cDNA. [BT082000]	1130.7	1000.8	1080.4	1108.2	795.5	774.6	813.1	951.4	0.37		A_09_P028191	mwh	FBtr0072632	fly|CG13913 [Source:FlyBase;GeneId:FBgn0260963] [FBtr0072632]	1915.15	2194.08	2043.39	1843.02	1489.05	1424.18	1368.26	1503.2	0.466974
A_09_P050856	gpp	FBtr0303788	fly|The gene grappa is referred to in FlyBase by the symbol Dmel\gpp (CG42803, FBgn0261972). It is a protein_coding_gene from Drosophila melanogaster. There is experimental evidence that it has the molecular function</span>: histone methyltransferase acti	7039	6108.8	5772.9	6243.6	4513.3	4982.6	4517.5	5414.8	0.37		A_09_P069801	CG5793	FBtr0084013	fly|CG5793 [Source:FlyBase;GeneId:FBgn0038858] [FBtr0084013]	10313.7	10539.3	9583.64	9344.17	8166.29	7216.14	6773.7	6642.16	0.466089
A_09_P219880	Gel	FBtr0078969	fly|CG1106 [Source:FlyBase;GeneId:FBgn0010225] [FBtr0078969]	2389.7	2509.8	2164	2084.1	1766.2	1564.9	1849.4	1882.7	0.37		A_09_P197095	CG30217	FBtr0071925	fly|CG30217 [Source:FlyBase;GeneId:FBgn0050217] [FBtr0071925]	483.12	499.895	571.877	536.732	369.064	354.499	407.554	383.108	0.466044
A_09_P075151	FBtr0305694	FBtr0305694	fly|This gene is referred to in FlyBase by the symbol Dmel\CG43162 (FBgn0262718). It is a protein_coding_gene from Drosophila melanogaster. Its molecular function is unknown. The biological processes in which it is involved are not known. 12 alleles are r	4899.7	4633.1	4325.6	4725.5	3693.6	3605.9	3498.5	3554.7	0.37		A_09_P015451	CG32397	FBtr0076985	fly|CG32397 [Source:FlyBase;GeneId:FBgn0052397] [FBtr0076985]	726.785	798.405	794.807	790.026	544.173	552.618	598.197	558.056	0.46505
A_09_P058841	Nha2	FBtr0084367	fly|CG31052 [Source:FlyBase;GeneId:FBgn0051052] [FBtr0084367]	8484.4	7764.6	8319.4	7945.5	6297.3	5856.2	6571	6401.2	0.37		A_09_P011761	Cyp4d1	FBtr0070428	fly|CG3656 [Source:FlyBase;GeneId:FBgn0005670] [FBtr0070428]	1407.06	1208.13	1006.41	1130.81	957.618	922.216	751.028	812.225	0.464955
A_09_P052636	CG1319	FBtr0300775	fly|CG1319 [Source:FlyBase;GeneId:FBgn0035529] [FBtr0300775]	4549.2	4201.5	4263.5	4254.2	3285.2	3082.2	3479	3502.2	0.37		A_09_P117445	TC224487	TC224487	tc|Rep: DNA mismatch repair protein spellchecker 1 - Drosophila melanogaster (Fruit fly), complete [TC224487]	147.261	127.59	133.011	122.554	97.5606	100.081	98.9296	87.7172	0.464933
A_09_P205756	Ef1alpha48D	FBtr0088035	fly|CG8280 [Source:FlyBase;GeneId:FBgn0000556] [FBtr0088035]	3034.9	2952.7	2491.8	2734.7	2246.5	2173.7	2231	2019.2	0.37		A_09_P163350	CG6767	FBtr0076416	fly|CG6767 [Source:FlyBase;GeneId:FBgn0036030] [FBtr0076416]	6528.91	7786.59	5907.02	6119.3	5187.12	4645.84	4623.29	4629.5	0.46486
A_09_P032611	DNApol-epsilon	FBtr0084408	fly|CG6768 [Source:FlyBase;GeneId:FBgn0020756] [FBtr0084408]	267.6	247.2	256.1	265.3	195.1	223.8	190.7	191.9	0.37		A_09_P174425	CG7409	FBtr0076810	fly|CG7409 [Source:FlyBase;GeneId:FBgn0035817] [FBtr0076810]	4508.69	4920.08	5845.02	5194.56	3344.72	3373.37	3922.25	4193.69	0.464484
A_09_P008861	CG6401	FBtr0086882	fly|CG6401 [Source:FlyBase;GeneId:FBgn0034270] [FBtr0086882]	743.9	769.1	721.1	814.3	576.1	559.2	568.6	656.9	0.37		A_09_P105360	GH02773	GH02773	gb|Drosophila melanogaster Dreg-2 protein mRNA, complete cds. [U65492]	6224.94	6099.65	5731.6	5770.02	4610.34	4381.1	4027.15	4252.14	0.464221
A_09_P034756	Cyp305a1	FBtr0074925	fly|CG8733 [Source:FlyBase;GeneId:FBgn0036910] [FBtr0074925]	3254.9	3412.1	3979.5	3865	2766.8	2741.4	2951	2791.7	0.37		A_09_P020431	CG13793	FBtr0302518	fly|CG13793 [Source:FlyBase;GeneId:FBgn0031935] [FBtr0302518]	1205.98	1215.55	1271.17	1087.46	998.502	861.575	814.716	793.589	0.462795
A_09_P065391	nimB4	FBtr0080617	fly|CG33115 [Source:FlyBase;GeneId:FBgn0028542] [FBtr0080617]	4299.4	3977.3	3626.7	3815.9	3048.4	3009.5	3138.5	2995.5	0.37		A_09_P062996	CG14629	FBtr0070179	fly|CG14629 [Source:FlyBase;GeneId:FBgn0040398] [FBtr0070179]	7256.63	7076.51	7030.28	6851.43	5445.1	5385.28	4887.43	4755.68	0.462698
A_09_P105860	rasp	FBtr0073029	fly|CG11495 [Source:FlyBase;GeneId:FBgn0024194] [FBtr0073029]	680.9	696.2	747.1	701.4	577.8	555.1	554.8	504.1	0.37		A_09_P065236	CG12182	FBtr0072955	fly|CG12182 [Source:FlyBase;GeneId:FBgn0028504] [FBtr0072955]	493.916	469.364	500.928	498.913	372.982	345.024	338.672	368.166	0.462346
A_09_P079746	CG10249	FBtr0112929	fly|CG10249 [Source:FlyBase;GeneId:FBgn0027596] [FBtr0112929]	2639.5	2782.3	2816.5	2512.4	2238.8	2056	2205.8	1839.9	0.37		A_09_P162120	CO295375	CO295375	gb|EK209707.5prime Exelixis FlyTag CK01 pCDNA-SK+ Drosophila melanogaster cDNA clone EK209707 5, mRNA sequence [CO295375]	1300.03	1218.84	1492.16	1477.89	855.392	1005.87	1014.66	1110.59	0.461393
A_09_P010411	fwd	FBtr0072516	fly|CG7004 [Source:FlyBase;GeneId:FBgn0004373] [FBtr0072516]	7890.3	7989.2	7634.2	7470.1	5792.4	6135.9	5660.4	6461.1	0.37		A_09_P053656	CG7506	FBtr0076822	fly|CG7506 [Source:FlyBase;GeneId:FBgn0035805] [FBtr0076822]	3705.98	3860.66	3842.63	3840.87	2707.78	2773.18	2738.77	2863.85	0.460398
A_09_P218475	Ady43A	FBtr0089050	fly|CG1851 [Source:FlyBase;GeneId:FBgn0026602] [FBtr0089050]	1812.2	1897.3	1992.8	2250.1	1393.6	1600.9	1589.9	1592.5	0.36		A_09_P020366	CG5958	FBtr0079466	fly|CG5958 [Source:FlyBase;GeneId:FBgn0031913] [FBtr0079466]	20618.7	22494.4	23065.7	19908.8	17361.4	15540	14877.7	14826	0.459527
A_09_P064741	HBS1	FBtr0072866	fly|CG1898 [Source:FlyBase;GeneId:FBgn0042712] [FBtr0072866]	3047	3236.2	3078.9	3279.1	2374.7	2447.7	2449	2551	0.36		A_09_P059531	CG31288	FBtr0084860	fly|CG31288 [Source:FlyBase;GeneId:FBgn0051288] [FBtr0084860]	1107.12	1121.97	1132.4	1080.54	876.551	809.336	767.49	777.486	0.459305
A_09_P014576	CG32100	FBtr0076006	fly|CG32100 [Source:FlyBase;GeneId:FBgn0052100] [FBtr0076006]	213.6	218.7	230.2	203.4	150	191.3	170.4	161.2	0.36		A_09_P017211	CG33229	FBtr0072499	fly|CG33229 [Source:FlyBase;GeneId:FBgn0053229] [FBtr0072499]	1280.43	1277.57	1308.6	1251.22	918.854	898.203	938.396	967.792	0.458967
A_09_P166165	CG15098	FBtr0086629	fly|CG15098 [Source:FlyBase;GeneId:FBgn0034398] [FBtr0086629]	2725.8	3079.4	2914.9	3001.2	2204.7	2253	2172.5	2480.4	0.36		A_09_P030046	Hf	FBtr0081306	fly|CG10658 [Source:FlyBase;GeneId:FBgn0014000] [FBtr0081306]	7383.34	8499.77	7389.86	7064.67	5690.43	5341.39	5413.52	5627.38	0.458844
A_09_P070486	CG13833	FBtr0084362	fly|CG13833 [Source:FlyBase;GeneId:FBgn0039040] [FBtr0084362]	14365.9	14892.8	15389.2	16383.4	12254.4	11719.5	13288.9	10175.7	0.36		A_09_P022166	CG6770	FBtr0080306	fly|CG6770 [Source:FlyBase;GeneId:FBgn0032400] [FBtr0080306]	33978.7	34025.8	32875.9	38107.3	27260.5	28539.7	26609.1	18727.7	0.458646
A_09_P196640	CG12163	FBtr0303994	fly|This gene is referred to in FlyBase by the symbol Dmel\CG12163 (FBgn0260462). It is a protein_coding_gene from Drosophila melanogaster. Based on sequence similarity, it is predicted to have molecular function</span>: cysteine-type endopeptidase activi	395.2	439.7	385.8	359.8	321.7	314.2	304.9	288.7	0.36		A_09_P184025	Asx	AJ001164	gb|Drosophila melanogaster additional sex combs cDNA sequence. [AJ001164]	3411	3402.96	3705.57	3981.02	2314.75	2661.17	2590.2	2987.54	0.458364
A_09_P161550	EC266629	EC266629	gb|525813 MN08 Drosophila melanogaster cDNA clone 292536, mRNA sequence [EC266629]	718.4	842.9	748.9	751.4	530.8	623.3	613.7	615.7	0.36		A_09_P101105	mwh	FBtr0072632	fly|CG13913 [Source:FlyBase;GeneId:FBgn0260963] [FBtr0072632]	9083.53	8704.49	8602.98	8157.77	6535.05	6147.09	6779.54	5691.02	0.457921
A_09_P033156	mth	FBtr0072570	fly|CG6936 [Source:FlyBase;GeneId:FBgn0023000] [FBtr0072570]	1072.9	1061	1282.6	1207.5	888.7	837.6	875.8	999.4	0.36		A_09_P071496	CG11852	FBtr0084809	fly|CG11852 [Source:FlyBase;GeneId:FBgn0039297] [FBtr0084809]	2170.34	2150.49	2162.51	2300.59	1540.94	1519.69	1722.16	1618.02	0.456612
A_09_P108150	fau	FBtr0082307	fly|CG6544 [Source:FlyBase;GeneId:FBgn0020439] [FBtr0082307]	14440.3	12654.9	13989	16165.6	10076.1	12110.2	11220.6	11240	0.36		A_09_P043006	knrl	FBtr0078212	fly|CG4761 [Source:FlyBase;GeneId:FBgn0001323] [FBtr0078212]	263.446	293.849	228.554	270.125	207.628	208.478	160.127	193.601	0.455953
A_09_P028446	RabX5	FBtr0301528	fly|CG7980 [Source:FlyBase;GeneId:FBgn0035255] [FBtr0301528]	408.3	470	484.1	510.9	388.9	340	346.5	387.1	0.36		A_09_P067471	CG6067	FBtr0070864	fly|CG6067 [Source:FlyBase;GeneId:FBgn0029828] [FBtr0070864]	11722.8	11859.7	11651.1	11369.9	8679.03	8364.07	8719.5	8213.05	0.455938
A_09_P130140	CG5321	FBtr0290021	fly|CG5321 [Source:FlyBase;GeneId:FBgn0030575] [FBtr0290021]	10250.6	9873.8	10206.8	10702.5	7046	8285.9	8166.4	8541.6	0.36		A_09_P072206	CG14258	FBtr0085103	fly|CG14258 [Source:FlyBase;GeneId:FBgn0039482] [FBtr0085103]	565.75	589.11	670.178	666.613	466.097	404.066	465.238	481.166	0.455888
A_09_P171990	Spn	FBtr0304614	fly|The gene Spinophilin is referred to in FlyBase by the symbol Dmel\Spn (CG16757, FBgn0010905). It is a protein_coding_gene from Drosophila melanogaster. Based on sequence similarity, it is predicted to have molecular function</span>: protein phosphatas	2174.7	2319.8	2229	2154.2	1601.2	1713.3	1704.6	1914.4	0.36		A_09_P053531	pst	FBtr0273399	fly|CG8588 [Source:FlyBase;GeneId:FBgn0035770] [FBtr0273399]	26096.7	25852.2	24241.6	24526.2	18651.9	17367.6	18827.7	18587.8	0.455763
A_09_P090835	M32802	M32802	gb|D.melanogaster phenylalanine hydroxylase (pah) mRNA, complete cds. [M32802]	25218.1	22566.2	21533.9	23519.3	19676.1	15435.5	18169.6	19339	0.35		A_09_P034466	CG18135	FBtr0075045	fly|CG18135 [Source:FlyBase;GeneId:FBgn0036837] [FBtr0075045]	18692	18860.3	17649	19615.9	13236.7	13393	14049.8	13884.5	0.455421
A_09_P183245	CG17082	FBtr0111288	fly|CG17082 [Source:FlyBase;GeneId:FBgn0039994] [FBtr0111288]	306.5	292.9	346.1	296.1	216.1	245	247.5	262.9	0.35		A_09_P060901	CG11951	FBtr0085403	fly|CG11951 [Source:FlyBase;GeneId:FBgn0039656] [FBtr0085403]	4647.35	5339.71	4886.97	4995.9	3740.33	3525.13	3749.58	3477.02	0.455324
A_09_P010446	Klp98A	FBtr0085211	fly|CG5658 [Source:FlyBase;GeneId:FBgn0004387] [FBtr0085211]	7858.4	8140.7	8404.5	8829.6	5995	6483.1	6527.2	7008.9	0.35		A_09_P211155	NP1342224	NP1342224	tc|GB|AE003546.4|AAF50120.2 CG14147-PA [Drosophila melanogaster] [NP1342224]	5817.73	5527.24	5394.6	6408.89	4577.05	4629.03	4058.41	3618.89	0.455313
A_09_P091290	Men	FBtr0082660	fly|CG10120 [Source:FlyBase;GeneId:FBgn0002719] [FBtr0082660]	28442.9	36580.5	35711.6	35804.4	27025.3	26420.6	27499.7	25934.9	0.35		A_09_P043586	Mlc2	FBtr0089747	fly|CG2184 [Source:FlyBase;GeneId:FBgn0002773] [FBtr0089747]	7600.68	9621.5	10000.1	9561.16	6108.88	6256.22	7599.7	6865.33	0.455205
A_09_P102920	cp309	FBtr0305979	fly|The gene cp309 is referred to in FlyBase by the symbol Dmel\cp309 (CG33957, FBgn0086690). It is a protein_coding_gene from Drosophila melanogaster. Its molecular function is unknown. There is experimental evidence that it is involved in the biological	11125.1	12042.1	10410.5	11917.2	9002.8	8351.1	8611.2	9671.2	0.35		A_09_P178735	TC236739	TC236739	tc|Rep: GH19047p - Drosophila melanogaster (Fruit fly), partial (37%) [TC236739]	386.665	380.494	398.5	443.949	297.013	309.906	280.637	286.545	0.455154
A_09_P028531	CG42676	FBtr0302728	fly|CG42676 [Source:FlyBase;GeneId:FBgn0261562] [FBtr0302728]	1200.1	984.4	987.8	1028.8	873.5	802.9	862.8	752.7	0.35		A_09_P066116	nimB5	FBtr0080586	fly|CG16873 [Source:FlyBase;GeneId:FBgn0028936] [FBtr0080586]	2045.48	2397.79	2109.78	1996.74	1663.75	1490.87	1508.64	1574.04	0.454968
A_09_P053376	CG9953	FBtr0076898	fly|CG9953 [Source:FlyBase;GeneId:FBgn0035726] [FBtr0076898]	14713.9	14537.1	17076.8	15368.1	13042.4	11062.2	12210.1	12039.9	0.35		A_09_P068826	CG18600	FBtr0083594	fly|CG18600 [Source:FlyBase;GeneId:FBgn0038601] [FBtr0083594]	973.871	984.692	961.751	933.558	747.85	670.044	671.643	723.102	0.454384
A_09_P192480	TC250659	TC250659	tc|Rep: Os09g0512800 protein - Oryza sativa subsp. japonica (Rice), partial (5%) [TC250659]	2035	2162.5	1959.8	2185.1	1740.6	1594.8	1716.5	1489.9	0.35		A_09_P057201	Obp83ef	FBtr0078618	fly|CG31557 [Source:FlyBase;GeneId:FBgn0046876] [FBtr0078618]	773.508	766.151	725.322	803.624	567.515	560.185	527.145	585.534	0.45384
A_09_P113395	CG13833	FBtr0084362	fly|CG13833 [Source:FlyBase;GeneId:FBgn0039040] [FBtr0084362]	13340	14519.5	16514.1	15542.1	11194.6	11798.9	12716.5	11278.1	0.35		A_09_P176685	BP541126	BP541126	gb|BP541126 Drosophila melanogaster embryonic gonads cDNA (pDNR-LIB) Drosophila melanogaster cDNA clone FGA010G10 3', mRNA sequence [BP541126]	2779.45	2713.99	2102.82	2441.75	2009.22	1889.81	1672.22	1758.1	0.453717
A_09_P073161	CG9444	FBtr0082099	fly|CG9444 [Source:FlyBase;GeneId:FBgn0037730] [FBtr0082099]	541.9	602.2	583.9	602.2	469.1	413.6	511.6	433.3	0.35		A_09_P116195	CG15547	FBtr0085715	fly|CG15547 [Source:FlyBase;GeneId:FBgn0039809] [FBtr0085715]	3385.18	3510.64	2992.33	3245.1	2418.32	2329.89	2391.33	2451.95	0.453399
A_09_P020211	CG10399	FBtr0079351	fly|CG10399 [Source:FlyBase;GeneId:FBgn0031877] [FBtr0079351]	1176.5	1155.2	1121.2	1190.9	929.5	923.2	902.2	887.4	0.35		A_09_P076426	Tequila	FBtr0076526	fly|CG4821 [Source:FlyBase;GeneId:FBgn0023479] [FBtr0076526]	39554.2	41235.6	41701.7	41094.8	31052.7	30352.4	30131.8	27953	0.453165
A_09_P199770	CO285508	CO285508	gb|EK169136.5prime Exelixis FlyTag CK01 pCDNA-SK+ Drosophila melanogaster cDNA clone EK169136 5, mRNA sequence [CO285508]	2310.7	2176.4	1949.2	2195.6	1722.9	1676.7	1743.9	1630.6	0.35		A_09_P169295	TC242707	TC242707	tc|Rep: GS1-like CG15441-PB, isoform B - Drosophila melanogaster, partial (36%) [TC242707]	452.666	426.986	426.246	442.747	329.322	282.567	284.474	380.922	0.453158
A_09_P074611	CG7966	FBtr0082715	fly|CG7966 [Source:FlyBase;GeneId:FBgn0038115] [FBtr0082715]	14921.3	14269.8	14740.2	13753.7	10738.2	11673.1	10116.1	12779.8	0.35		A_09_P171325	SD08734	SD08734	gb|Drosophila melanogaster SD08734 full length cDNA. [AY075583]	5850.99	5153.71	6341.68	5918.47	3628.16	4092.48	4350	4927.87	0.452744
A_09_P187790	TC245171	TC245171	tc|Rep: Chromosome undetermined scaffold_56, whole genome shotgun sequence - Paramecium tetraurelia, partial (4%) [TC245171]	417.2	389.4	383.8	329.1	293.9	279.8	313.3	307	0.35		A_09_P193305	MIP07493	MIP07493	gb|Drosophila melanogaster MIP07493 full insert cDNA. [BT081382]	16939.4	19674.6	18259.4	17980.1	13465.3	12825.2	13578.3	13375.4	0.452375
A_09_P049216	jp	FBtr0113030	fly|CG4405 [Source:FlyBase;GeneId:FBgn0032129] [FBtr0113030]	2365.6	2364.1	2523.9	2596.7	1815.4	1752.7	2257.3	1915.9	0.35		A_09_P176520	RhoGAP18B	FBtr0299624	fly|CG42274 [Source:FlyBase;GeneId:FBgn0261461] [FBtr0299624]	948.149	892.126	858.046	858.796	607.916	658.537	621.659	711.794	0.452249
A_09_P007846	Cyp6a21	FBtr0087456	fly|CG10247 [Source:FlyBase;GeneId:FBgn0033981] [FBtr0087456]	3566.8	3856.1	3362.7	4016.3	2948.8	2814.5	2937.1	2933.8	0.35		A_09_P026056	CG9485	FBtr0071600	fly|CG9485 [Source:FlyBase;GeneId:FBgn0034618] [FBtr0071600]	25356	24401.3	32349.5	24950.1	18231.1	18819.8	21332.8	19865.1	0.452238
A_09_P012146	Taf4	FBtr0075449	fly|CG5444 [Source:FlyBase;GeneId:FBgn0010280] [FBtr0075449]	2458.1	2280.9	2340.3	2229.9	1836.9	1808.4	1771.3	1900.5	0.35		A_09_P030146	Spat	FBtr0070913	fly|CG3926 [Source:FlyBase;GeneId:FBgn0014031] [FBtr0070913]	32561.2	35651.2	32603.7	32568.3	25680.8	24053.8	24080	23688	0.452076
A_09_P057756	CG30151	FBtr0086269	fly|CG30151 [Source:FlyBase;GeneId:FBgn0050151] [FBtr0086269]	5015.8	4361.1	4169	4230	3745.1	3094.4	3489.1	3645.9	0.35		A_09_P031631	Reg-2	FBtr0072561	fly|CG3200 [Source:FlyBase;GeneId:FBgn0016715] [FBtr0072561]	7263.29	7131.8	6673.01	6406.28	5557.73	4924.49	4689.6	4917.7	0.451643
A_09_P055931	bbg	FBtr0273422	fly|CG42230 [Source:FlyBase;GeneId:FBgn0087007] [FBtr0273422]	3408.5	3747	3468.5	4054.1	2936.7	2807.2	2809.2	2990.1	0.35		A_09_P131205	disco	FBtr0074250	fly|CG9908 [Source:FlyBase;GeneId:FBgn0000459] [FBtr0074250]	1700.52	1682.74	1445.4	1586.97	1370.15	1239.52	1061.86	1021.66	0.451022
A_09_P074666	CG8449	FBtr0082778	fly|CG8449 [Source:FlyBase;GeneId:FBgn0038129] [FBtr0082778]	5950.8	5828.3	5764.3	5677.8	4921.1	4571.6	4327.1	4442.8	0.35		A_09_P041151	Act79B	FBtr0078478	fly|CG7478 [Source:FlyBase;GeneId:FBgn0000045] [FBtr0078478]	7872.75	10936.6	10511.6	10066.6	7582.12	7142.59	7490.66	6601.4	0.450832
A_09_P149005	TC236551	TC236551	tc|Rep: CG10992-PA - Drosophila melanogaster (Fruit fly), complete [TC236551]	815	753.2	711.9	690.3	605.6	542.4	593.6	595.2	0.35		A_09_P185350	RhoGAP92B	FBtr0083821	fly|CG4755 [Source:FlyBase;GeneId:FBgn0038747] [FBtr0083821]	303.069	316.49	323.159	289.589	198.948	246.752	221.834	234.663	0.449848
A_09_P040466	gfA	FBtr0301835	fly|CG32538 [Source:FlyBase;GeneId:FBgn0086778] [FBtr0301835]	4423.3	5184.2	5007.9	4330.1	3542	3616.6	3806.9	3945.6	0.35		A_09_P182950	RE24835	RE24835	gb|Drosophila melanogaster RE24835 full insert cDNA. [BT088960]	845.757	836.655	823.354	805.389	616.034	592.985	621.214	595.306	0.44903
A_09_P050016	CR42549	NR_033167	ref|Drosophila melanogaster oriT-CR42549 (CR42549), ncRNA [NR_033167]	1903.6	1907.7	1834.5	1985.6	1404.1	1486.9	1681.4	1434.7	0.35		A_09_P169575	Tsf1	FBtr0074559	fly|CG6186 [Source:FlyBase;GeneId:FBgn0022355] [FBtr0074559]	9409.3	10616.4	9392.38	7937.2	7237.52	7418.47	6582.18	6126.75	0.448985
A_09_P047256	CG7766	FBtr0114596	fly|CG7766 [Source:FlyBase;GeneId:FBgn0030087] [FBtr0114596]	745.8	831.6	717.6	820.1	589.2	615	589.7	658.6	0.34		A_09_P117230	CG5508	FBtr0085249	fly|CG5508 [Source:FlyBase;GeneId:FBgn0027579] [FBtr0085249]	428.509	382.129	368.37	427.931	289.192	283.934	312.741	291.605	0.448622
A_09_P037916	CG10353	FBtr0114452	fly|CG10353 [Source:FlyBase;GeneId:FBgn0030349] [FBtr0114452]	5842.1	6623.3	6344.3	6206.2	4850	4925.2	4870.5	5061.1	0.34		A_09_P015161	CG32278	FBtr0073033	fly|CG32278 [Source:FlyBase;GeneId:FBgn0052278] [FBtr0073033]	4337	4492.34	4617.59	3428.26	2922.82	3092.19	2991.29	3361.4	0.448328
A_09_P185295	TC257143	TC257143	tc|Rep: Frizzled-2 precursor - Drosophila melanogaster (Fruit fly), complete [TC257143]	2671	2531.4	2667.7	2365.2	1856.4	2258.6	2080	1869	0.34		A_09_P202940	A_09_P202940	A_09_P202940	Unknown	4058.55	4166.12	3878.66	4652.07	3240.75	3304.52	2813.78	2922	0.448193
A_09_P183065	GstS1	FBtr0100258	fly|CG8938 [Source:FlyBase;GeneId:FBgn0010226] [FBtr0100258]	4960.3	5115	4467.9	4235.6	3622.8	3688	3920.7	3568.5	0.34		A_09_P221045	TC242459	TC242459	tc|Rep: CG30015-PC, isoform C - Drosophila melanogaster (Fruit fly), partial (6%) [TC242459]	331.342	315.334	335.933	338.261	201.916	240.95	231.099	294.361	0.447924
A_09_P040751	RE22677	RE22677	gb|Drosophila melanogaster RE22677 full length cDNA. [AY071173]	3415.1	3031.2	3337.6	3000.2	2420.7	2438.1	2738	2482.6	0.34		A_09_P066286	Spn4	FBtr0086204	fly|CG9453 [Source:FlyBase;GeneId:FBgn0028985] [FBtr0086204]	3318.79	3538.63	2969.8	2770.34	2447.11	2253.01	2268.67	2269.12	0.447506
A_09_P203615	TC246041	TC246041	tc|Rep: LP02696p - Drosophila melanogaster (Fruit fly), partial (3%) [TC246041]	607.6	512.1	527.9	550.7	450.5	409.2	398.1	477.3	0.34		A_09_P174130	A_09_P174130	A_09_P174130	Unknown	10564.8	12716.5	9863.25	9085.82	8440.25	7304.73	7417.82	7818.93	0.446862
A_09_P196125	TC245329	TC245329	Unknown	1379	1386.2	1398.1	1410.5	1073.3	1158.5	1063.9	1106.2	0.34		A_09_P108000	CG13305	FBtr0273348	fly|CG13305 [Source:FlyBase;GeneId:FBgn0035921] [FBtr0273348]	985.139	998.536	998.775	975.86	679.065	610.796	767.454	848.603	0.445891
A_09_P059356	CG42613	FBtr0304686	fly|This gene is referred to in FlyBase by the symbol Dmel\CG42613 (FBgn0261262). It is a protein_coding_gene from Drosophila melanogaster. Its molecular function is unknown. The biological processes in which it is involved are not known. 6 alleles are re	1038.3	952.4	1035.8	960.1	814.6	742.6	750.2	842.1	0.34		A_09_P219440	TC242581	TC242581	Unknown	1442.87	1053.66	1432.02	1341.8	917.635	978.272	957.816	1015.76	0.44576
A_09_P076831	Spn43Ab	FBtr0089054	fly|CG1865 [Source:FlyBase;GeneId:FBgn0024293] [FBtr0089054]	39707.2	36881.1	36004	37620.8	31411.3	29310.9	28661.3	29341.4	0.34		A_09_P188195	TC242045	TC242045	tc|Rep: CG9795-PC, isoform C - Drosophila melanogaster (Fruit fly), partial (5%) [TC242045]	594.161	525.168	531.303	604.965	410.85	447.159	417.136	382.304	0.444545
A_09_P117820	TC223912	TC223912	tc|Rep: Protein zer-1 homolog - Drosophila melanogaster (Fruit fly), complete [TC223912]	1015.8	1059.9	992.2	1057.3	784.9	747.6	850.5	877.8	0.34		A_09_P014936	CG32212	FBtr0074932	fly|CG32212 [Source:FlyBase;GeneId:FBgn0052212] [FBtr0074932]	165.908	146.878	153.221	175.266	117.418	118.129	108.233	127.758	0.443562
A_09_P007476	DJ-1alpha	FBtr0087615	fly|CG6646 [Source:FlyBase;GeneId:FBgn0033885] [FBtr0087615]	414.9	369.6	363.9	341.7	306.7	304	274.5	293.4	0.34		A_09_P130245	CG32755	FBtr0070862	fly|CG32755 [Source:FlyBase;GeneId:FBgn0052755] [FBtr0070862]	124.625	129.34	113.346	135.151	97.7326	90.3337	80.9352	100.476	0.443529
A_09_P176220	CO307598	CO307598	gb|EK255044.5prime Exelixis FlyTag CK01 pCDNA-SK+ Drosophila melanogaster cDNA clone EK255044 5, mRNA sequence [CO307598]	502.1	476	495.1	484.8	354.5	383.2	404.7	406.7	0.34		A_09_P111885	CG15546	FBtr0085718	fly|CG15546 [Source:FlyBase;GeneId:FBgn0039807] [FBtr0085718]	2124.05	2077.54	2330.23	2298.73	1514.59	1441.67	1828.79	1719.92	0.440963
A_09_P037481	CG1637	FBtr0073407	fly|CG1637 [Source:FlyBase;GeneId:FBgn0030245] [FBtr0073407]	17072.5	17106.3	16167.3	15244.4	13188.5	12715.2	12884.2	13112.5	0.34		A_09_P191550	Lsd-2	FBtr0110969	fly|CG9057 [Source:FlyBase;GeneId:FBgn0030608] [FBtr0110969]	1081.8	1374.76	1290.9	1392	796.917	1077.19	951.015	962.499	0.440325
A_09_P037761	CG11699	FBtr0073510	fly|CG11699 [Source:FlyBase;GeneId:FBgn0030311] [FBtr0073510]	5198.6	4598.1	5054.2	5168.6	4091.3	3920.5	3943	3895.5	0.34		A_09_P065256	UK114	FBtr0080746	fly|CG15261 [Source:FlyBase;GeneId:FBgn0086691] [FBtr0080746]	21029.7	21894.7	20996.1	21227.9	16009.8	16204.1	15680.5	14878.1	0.439844
A_09_P014326	Fhos	FBtr0302087	fly|CG42610 [Source:FlyBase;GeneId:FBgn0261259] [FBtr0302087]	4515.9	4263.2	4911.3	4770.3	3727.3	3720.9	3875.4	3293.3	0.34		A_09_P216365	CG15870	FBtr0300670	fly|CG15870 [Source:FlyBase;GeneId:FBgn0033798] [FBtr0300670]	499.218	471.814	491.101	493.934	409.963	307.256	348.326	376.718	0.439621
A_09_P020976	Tsp29Fb	FBtr0079756	fly|CG9496 [Source:FlyBase;GeneId:FBgn0032075] [FBtr0079756]	4536.5	5223.8	4507.3	5257	3893.5	3673.5	3792.7	4104.2	0.34		A_09_P065396	TC229257	TC229257	tc|Rep: CG31839-PA - Drosophila melanogaster (Fruit fly), complete [TC229257]	17522.6	18194.5	15781.3	16210.4	12771.8	12550	12334.7	12268.5	0.439582
A_09_P174795	EC262569	EC262569	gb|572775 MN08 Drosophila melanogaster cDNA clone 300264, mRNA sequence [EC262569]	3998.9	3439	3563.1	3805	2898.9	2628.6	2922.7	3280.7	0.34		A_09_P065446	sut1	FBtr0088777	fly|CG8714 [Source:FlyBase;GeneId:FBgn0028563] [FBtr0088777]	328.49	324.981	399.071	401.676	253.1	267.921	273.46	277.91	0.439413
A_09_P075096	CG8066	FBtr0082981	fly|CG8066 [Source:FlyBase;GeneId:FBgn0038243] [FBtr0082981]	266.5	269.4	285.7	251.7	218.5	214.9	191.7	225.5	0.34		A_09_P048326	Ilp6	FBtr0070406	fly|CG14049 [Source:FlyBase;GeneId:FBgn0044047] [FBtr0070406]	988.309	1026.34	928.649	864.913	698.464	654.945	686.565	768.535	0.43931
A_09_P078806	ldlCp	FBtr0083114	fly|CG6177 [Source:FlyBase;GeneId:FBgn0026634] [FBtr0083114]	963.4	907.7	1120	1062.1	779.6	832.2	804.5	797.5	0.33		A_09_P015711	CG32500	FBtr0077374	fly|CG32500 [Source:FlyBase;GeneId:FBgn0052500] [FBtr0077374]	13382.3	13457.6	12477.4	13944	10056.2	9654.52	9661.16	9907.65	0.439307
A_09_P071496	CG11852	FBtr0084809	fly|CG11852 [Source:FlyBase;GeneId:FBgn0039297] [FBtr0084809]	2008.5	2136.4	2337.7	2277.8	1699.7	1800.4	1868.4	1579	0.33		A_09_P184505	Indy	FBtr0075082	fly|CG3979 [Source:FlyBase;GeneId:FBgn0036816] [FBtr0075082]	690.379	804.09	891.649	838.198	570.88	561.019	632.803	614.394	0.438579
A_09_P024071	CG1416	FBtr0085903	fly|CG1416 [Source:FlyBase;GeneId:FBgn0032961] [FBtr0085903]	4676.9	4699.2	4600.2	4810.9	3419.3	3983.7	3619.4	3877.9	0.33		A_09_P219880	Gel	FBtr0078969	fly|CG1106 [Source:FlyBase;GeneId:FBgn0010225] [FBtr0078969]	2313.42	2745.49	2670.94	2508.27	1765.77	1755.96	1886.09	2147	0.438479
A_09_P169020	R	FBtr0303154	fly|The gene Roughened is referred to in FlyBase by the symbol Dmel\R (CG1956, FBgn0004636). It is a protein_coding_gene from Drosophila melanogaster. Based on sequence similarity, it is predicted to have molecular function</span>: GTPase activity. There	1029.6	1034.8	975.2	1034.8	748.5	821.4	853.4	811.5	0.33		A_09_P130140	CG5321	FBtr0290021	fly|CG5321 [Source:FlyBase;GeneId:FBgn0030575] [FBtr0290021]	11124.5	10564.8	11155.5	12168.4	7998.43	8191.08	8385.64	8646.94	0.438205
A_09_P008666	CG4802	FBtr0086916	fly|CG4802 [Source:FlyBase;GeneId:FBgn0034215] [FBtr0086916]	4175.6	4210.4	4466.1	4171.7	3518.6	3165.6	3652.1	3181.9	0.33		A_09_P147935	CG34384	FBtr0304918	fly|This gene is referred to in FlyBase by the symbol Dmel\CG34384 (FBgn0085413). It is a protein_coding_gene from Drosophila melanogaster. Based on sequence similarity, it is predicted to have molecular function</span>: diacylglycerol binding; diacylglyc	731.259	848.973	847.121	802.747	567.486	580.081	597.244	639.269	0.438147
A_09_P018531	CG3609	FBtr0077791	fly|CG3609 [Source:FlyBase;GeneId:FBgn0031418] [FBtr0077791]	28790.4	26139.4	24856.5	25135.4	20779.4	19972.8	21676.9	20891.9	0.33		A_09_P076631	Mct1	FBtr0070393	fly|CG3456 [Source:FlyBase;GeneId:FBgn0023549] [FBtr0070393]	1588.15	1498.15	1666.24	1385.47	1143.29	1146.34	1091.32	1152.08	0.4373
A_09_P015146	CG32271	FBtr0073105	fly|CG32271 [Source:FlyBase;GeneId:FBgn0052271] [FBtr0073105]	1696.6	1916.3	1610.1	1790.4	1439.1	1432.9	1302.2	1409.7	0.33		A_09_P061806	CG2003	FBtr0085871	fly|CG2003 [Source:FlyBase;GeneId:FBgn0039886] [FBtr0085871]	841.414	835.352	930.176	907.636	594.901	611.034	735.764	653.966	0.437247
A_09_P008236	mrj	FBtr0113084	fly|CG8448 [Source:FlyBase;GeneId:FBgn0034091] [FBtr0113084]	3351.9	3557.6	3385.6	3144.3	2568.7	2445.3	2876.3	2816.5	0.33		A_09_P164330	CG6415	FBtr0080108	fly|CG6415 [Source:FlyBase;GeneId:FBgn0032287] [FBtr0080108]	4319.25	4653.82	4776.57	4270.86	3453.47	3455.74	3244.87	3164.8	0.436166
A_09_P050861	ap	FBtr0300504	fly|CG8376 [Source:FlyBase;GeneId:FBgn0000099] [FBtr0300504]	1276.2	1305.1	1314.4	1337.2	1017.8	1047.3	1087.4	1019.1	0.33		A_09_P123065	Aph-4	FBtr0085733	fly|CG1462 [Source:FlyBase;GeneId:FBgn0016123] [FBtr0085733]	8326.15	8402.44	9727.86	9726.14	6500.61	6681.56	6480.49	7085.93	0.435832
A_09_P073081	CG16789	FBtr0082071	fly|CG16789 [Source:FlyBase;GeneId:FBgn0037712] [FBtr0082071]	1432.6	1608.6	1398.1	1444.1	1176.8	1165.7	1137.6	1214.6	0.33		A_09_P000631	CG33777	FBtr0091778	fly|CG33777 [Source:FlyBase;GeneId:FBgn0053777] [FBtr0091778]	209.922	194.491	208.376	227.462	157.451	133.809	164.705	165.273	0.435674
A_09_P037446	CG17333	FBtr0073379	fly|CG17333 [Source:FlyBase;GeneId:FBgn0030239] [FBtr0073379]	5445.1	5399.3	5009	5058.9	4590	4312.6	4334.5	3458.4	0.32		A_09_P056351	CG7372	FBtr0075570	fly|CG7372 [Source:FlyBase;GeneId:FBgn0036522] [FBtr0075570]	482.888	446.987	424.896	495.087	331.574	366.877	352.146	318.763	0.433912
A_09_P169180	EC068032	EC068032	gb|718157 CK01 Drosophila melanogaster cDNA clone 331478, mRNA sequence [EC068032]	10105.7	9487.5	8191.4	9570.5	7353.7	7367.8	7338.9	7787.4	0.32		A_09_P187160	unc-5	FBtr0087382	fly|CG8166 [Source:FlyBase;GeneId:FBgn0034013] [FBtr0087382]	502.324	550.028	563.253	456.844	354.742	392.68	383.932	402.988	0.433716
A_09_P066231	26-29-p	FBtr0075766	fly|CG8947 [Source:FlyBase;GeneId:FBgn0250848] [FBtr0075766]	7941.1	7728.7	6834.2	7145.7	6174.3	5172.3	6222.1	6126.1	0.32		A_09_P101840	CG15863	FBtr0088441	fly|CG15863 [Source:FlyBase;GeneId:FBgn0033467] [FBtr0088441]	763.566	718.513	736.145	842.733	589.001	564.319	552.308	561.277	0.433259
A_09_P226560	fend	FBtr0071349	fly|CG12664 [Source:FlyBase;GeneId:FBgn0030090] [FBtr0071349]	9742.2	10873.2	10843.8	11351.3	8814.6	7861.3	7826	9720	0.32		A_09_P023286	CG10621	FBtr0081191	fly|CG10621 [Source:FlyBase;GeneId:FBgn0032726] [FBtr0081191]	13578.6	12493.3	13388.4	12201.6	11330.3	9831.59	8987.33	8126.14	0.432687
A_09_P073836	CG6744	FBtr0082402	fly|CG6744 [Source:FlyBase;GeneId:FBgn0037901] [FBtr0082402]	4344.3	3653.9	3728.3	3979.2	3095.7	3135.2	3121.8	3205.1	0.32		A_09_P043541	Men	FBtr0082660	fly|CG10120 [Source:FlyBase;GeneId:FBgn0002719] [FBtr0082660]	12488.8	14870.1	13259.4	13208.2	10186.9	10333.4	9762.98	9608.41	0.432227
A_09_P025371	Tom7	FBtr0088657	fly|CG8226 [Source:FlyBase;GeneId:FBgn0033357] [FBtr0088657]	9500.3	9043.5	9990.4	9874.4	7769	7559.4	7292.9	8106.8	0.32		A_09_P012671	l(2)05714	FBtr0079051	fly|CG8886 [Source:FlyBase;GeneId:FBgn0010607] [FBtr0079051]	1765.46	1694.22	1890.04	1787.7	1296.75	1334.48	1335.44	1329.3	0.430508
A_09_P033906	CG7724	FBtr0075284	fly|CG7724 [Source:FlyBase;GeneId:FBgn0036698] [FBtr0075284]	4588.8	4802.7	4774	4772.9	3722.8	4218	3768.4	3451.1	0.32		A_09_P018526	CG3597	FBtr0077792	fly|CG3597 [Source:FlyBase;GeneId:FBgn0031417] [FBtr0077792]	15694.8	14935.3	14756.7	14012	12131.7	11249.3	10838	9862.6	0.430253
A_09_P068901	CG7694	FBtr0083632	fly|CG7694 [Source:FlyBase;GeneId:FBgn0038627] [FBtr0083632]	3822.2	3517.9	3853.4	3709.5	2884.9	2964.2	3086.1	2996.1	0.32		A_09_P073091	CG9396	FBtr0082111	fly|CG9396 [Source:FlyBase;GeneId:FBgn0037714] [FBtr0082111]	6154.71	6441.9	6065.91	6398.73	5044.22	4736.78	4651.62	4168.83	0.430043
A_09_P051971	Taf4	FBtr0114589	fly|CG5444 [Source:FlyBase;GeneId:FBgn0010280] [FBtr0114589]	1918.3	2076	1972.6	1995.8	1617.4	1536.6	1519.5	1701.5	0.32		A_09_P013636	CG31759	FBtr0290240	fly|CG31759 [Source:FlyBase;GeneId:FBgn0051759] [FBtr0290240]	248.118	210.494	218.21	211.683	164.836	158.212	158.033	178.688	0.429417
A_09_P043901	Nrg	FBtr0071208	fly|CG1634 [Source:FlyBase;GeneId:FBgn0002968] [FBtr0071208]	5880.2	5810.5	5692.1	5235.4	4424.9	4367.8	4699.6	4621.5	0.32		A_09_P078846	fat-spondin	FBtr0086976	fly|CG6953 [Source:FlyBase;GeneId:FBgn0026721] [FBtr0086976]	24510.2	26863.5	25284.5	24126	20285.8	18686.8	18529.3	17368.9	0.428793
A_09_P001041	CG42351	FBtr0299943	fly|CG42351 [Source:FlyBase;GeneId:FBgn0259682] [FBtr0299943]	15274.2	18584.5	16748.8	16966.4	13509.4	12982.9	12920.8	14711.3	0.32		A_09_P009171	CG5493	FBtr0086713	fly|CG5493 [Source:FlyBase;GeneId:FBgn0034364] [FBtr0086713]	15014.2	14632.4	13660.5	14344.9	11762.4	10883	10403.7	9781.72	0.428721
A_09_P045316	AF171783	AF171783	gb|Drosophila melanogaster clone 66 mRNA sequence. [AF171783]	9299.1	8089.8	8349.8	7840.3	6693.1	6308.2	7008.9	6891.6	0.32		A_09_P073066	CG8199	FBtr0082067	fly|CG8199 [Source:FlyBase;GeneId:FBgn0037709] [FBtr0082067]	4024.11	3902.03	3918.69	3846.4	3067.54	2893.05	2826.5	2871.81	0.428525
A_09_P037061	pyd3	FBtr0081780	fly|CG3027 [Source:FlyBase;GeneId:FBgn0037513] [FBtr0081780]	3670.4	3301.4	3241.9	3193.3	2847.8	2588.5	2869.2	2440.3	0.32		A_09_P149685	Prm	FBtr0076593	fly|CG5939 [Source:FlyBase;GeneId:FBgn0003149] [FBtr0076593]	21550.7	22942.1	27967.7	24808.9	16240.6	16094.1	20619.4	19326	0.428386
A_09_P068436	fend	FBtr0071349	fly|CG12664 [Source:FlyBase;GeneId:FBgn0030090] [FBtr0071349]	6604.6	7010.6	6864.6	7056.2	5565.1	5264.6	5290.9	5950.2	0.32		A_09_P061771	CG2118	FBtr0085856	fly|CG2118 [Source:FlyBase;GeneId:FBgn0039877] [FBtr0085856]	2263.23	2116.8	2451.2	2461.24	1761.65	1740.45	1832.16	1570.97	0.428376
A_09_P021331	CG31714	FBtr0113032	fly|CG31714 [Source:FlyBase;GeneId:FBgn0032180] [FBtr0113032]	592	632.6	702	669.3	492.9	552.4	518.2	517.2	0.32		A_09_P004846	TC252839	TC252839	tc|Rep: CG40973-PA - Drosophila melanogaster (Fruit fly), complete [TC252839]	439.104	410.246	391.401	375.096	296.482	288.196	280.732	335.859	0.427732
A_09_P017841	CG11455	FBtr0078118	fly|CG11455 [Source:FlyBase;GeneId:FBgn0031228] [FBtr0078118]	10682	9843.7	10709.9	10420.6	8555.3	7857.7	8850.5	8150.8	0.32		A_09_P019171	Psf2	FBtr0077461	fly|CG18013 [Source:FlyBase;GeneId:FBgn0031599] [FBtr0077461]	1419.74	1417.69	1372.89	1368.7	1060.85	1031.29	1034.69	1021.08	0.427625
A_09_P006666	CG18343	FBtr0087982	fly|CG18343 [Source:FlyBase;GeneId:FBgn0033683] [FBtr0087982]	6795.8	6966.5	6393.2	6644.1	5468.8	5326.1	5265.8	5455.4	0.32		A_09_P167690	CG15211	FBtr0112976	fly|CG15211 [Source:FlyBase;GeneId:FBgn0030234] [FBtr0112976]	423.599	459.243	537.109	542.501	365.834	336.16	353.315	404.384	0.426993
A_09_P198725	Hsc70-4	FBtr0083057	fly|CG4264 [Source:FlyBase;GeneId:FBgn0001219] [FBtr0083057]	4145.9	4049.5	3733.6	3531.8	2807.5	3108.5	3076.7	3431.1	0.32		A_09_P010041	wb	FBtr0302731	fly|CG42677 [Source:FlyBase;GeneId:FBgn0261563] [FBtr0302731]	877.845	830.732	835.879	850.739	582.834	611.361	694.568	637.065	0.426738
A_09_P042006	Dl	FBtr0083740	fly|CG3619 [Source:FlyBase;GeneId:FBgn0000463] [FBtr0083740]	603.3	677.6	665.6	649.2	523	501.1	555.7	506.4	0.32		A_09_P018996	CG3246	FBtr0077572	fly|CG3246 [Source:FlyBase;GeneId:FBgn0031538] [FBtr0077572]	8659.89	8449.4	7595.63	7753.15	6104.5	6594.59	5914.44	5537.16	0.426513
A_09_P061481	Npc2g	FBtr0085723	fly|CG11314 [Source:FlyBase;GeneId:FBgn0039800] [FBtr0085723]	22862.7	25294	23048.4	21912.4	19765.4	16497.4	18764.7	19877.2	0.31		A_09_P165580	Tis11	FBtr0073683	fly|CG4070 [Source:FlyBase;GeneId:FBgn0011837] [FBtr0073683]	1189.27	1534.53	1363.71	1197.93	918.122	1004.27	1015.33	996.225	0.426047
A_09_P017736	CG14613	FBtr0077367	fly|CG14613 [Source:FlyBase;GeneId:FBgn0031188] [FBtr0077367]	1313.5	1417	1362	1392.7	1075.2	1123.7	1084.5	1134.5	0.31		A_09_P040821	Obp19b	FBtr0077302	fly|CG1670 [Source:FlyBase;GeneId:FBgn0031110] [FBtr0077302]	3799.32	4180.61	3371.93	3519.92	2927.7	2808.21	2460.5	2880.67	0.425
A_09_P010066	wupA	FBtr0074524	fly|CG7178 [Source:FlyBase;GeneId:FBgn0004028] [FBtr0074524]	24856.5	20991.4	24024.7	25680.8	17592.8	18612.2	20035.7	20739.6	0.31		A_09_P119885	CG12125	FBtr0071246	fly|CG12125 [Source:FlyBase;GeneId:FBgn0030037] [FBtr0071246]	2095.84	2085.41	2219.72	1760.38	1472.14	1559.63	1609.98	1437.3	0.424964
A_09_P059071	CG31120	FBtr0089439	fly|CG31120 [Source:FlyBase;GeneId:FBgn0051120] [FBtr0089439]	826.5	739.9	733	735.9	647.9	566	591.2	640.1	0.31		A_09_P033831	CG13022	FBtr0273313	fly|CG13022 [Source:FlyBase;GeneId:FBgn0036679] [FBtr0273313]	387.415	397.936	425.456	397.029	320.679	279.483	284.647	312.846	0.424905
A_09_P021781	CG17124	FBtr0080117	fly|CG17124 [Source:FlyBase;GeneId:FBgn0032297] [FBtr0080117]	26789	28724.6	25256.9	28483	24230.9	20870.6	20389.5	22571.3	0.31		A_09_P056121	Or71a	FBtr0075659	fly|CG17871 [Source:FlyBase;GeneId:FBgn0036474] [FBtr0075659]	109.164	117.421	132.39	111.402	95.0841	83.3744	83.5425	88.4098	0.42477
A_09_P046521	Pdp1	FBtr0076782	fly|CG17888 [Source:FlyBase;GeneId:FBgn0016694] [FBtr0076782]	12620.6	14288.6	12462.3	12716.5	10683.1	9951.2	10209	11145.9	0.31		A_09_P025611	CG9864	FBtr0086320	fly|CG9864 [Source:FlyBase;GeneId:FBgn0034490] [FBtr0086320]	175.762	166.909	140.969	147.656	114.552	115.763	107.398	132.813	0.424041
A_09_P151440	NijA	FBtr0089569	fly|CG6449 [Source:FlyBase;GeneId:FBgn0036101] [FBtr0089569]	460.8	406.5	426.4	416.1	340.1	339.5	366.9	333.1	0.31		A_09_P128790	CG11293	FBtr0301508	fly|CG11293 [Source:FlyBase;GeneId:FBgn0034889] [FBtr0301508]	4182.69	3688.43	4005.05	4239.11	2888.9	3081.79	3070.81	2980.71	0.422727
A_09_P022811	CG17912	FBtr0080893	fly|CG17912 [Source:FlyBase;GeneId:FBgn0032600] [FBtr0080893]	2084.4	2074.4	2017.9	1876.5	1834.6	1554.3	1612.7	1496.5	0.31		A_09_P143270	CG10031	FBtr0077544	fly|CG10031 [Source:FlyBase;GeneId:FBgn0031563] [FBtr0077544]	4120.14	4027.15	3620.6	3605.46	3013.23	2857.18	2648.33	2950.72	0.422635
A_09_P197520	GH13236	GH13236	gb|Drosophila melanogaster GH13236 full length cDNA. [AY060290]	1234.1	1304	1417.8	1367.9	936.6	1091.3	1110.8	1158.6	0.31		A_09_P007061	Cyp9h1	FBtr0087820	fly|CG17577 [Source:FlyBase;GeneId:FBgn0033775] [FBtr0087820]	6657.06	6776.98	5690.6	5860.42	5051.57	4871.71	4061.11	4658.08	0.422473
A_09_P041571	capu	FBtr0077511	fly|CG3399 [Source:FlyBase;GeneId:FBgn0000256] [FBtr0077511]	11233.7	11140.4	11370.1	12160.4	8502	9538.8	8680.6	10338.9	0.31		A_09_P056016	bmm	FBtr0075699	fly|CG5295 [Source:FlyBase;GeneId:FBgn0036449] [FBtr0075699]	12996.4	11995.3	10600.8	11293.7	8444.63	8850.14	9177.02	8514.24	0.422386
A_09_P074586	CG8031	FBtr0082719	fly|CG8031 [Source:FlyBase;GeneId:FBgn0038110] [FBtr0082719]	2685.5	2813.3	2801.2	2653.4	2311.7	1899	2352.5	2280.8	0.31		A_09_P040276	CG7322	FBtr0074654	fly|CG7322 [Source:FlyBase;GeneId:FBgn0030968] [FBtr0074654]	17825	18800.2	16927.9	15109.6	14267.3	13353.6	11933.9	11703.3	0.421747
A_09_P073136	SpdS	FBtr0082079	fly|CG8327 [Source:FlyBase;GeneId:FBgn0037723] [FBtr0082079]	13283.1	13439.7	13513.1	13946.7	11299.7	10533.1	10201	11739.7	0.31		A_09_P065391	nimB4	FBtr0080617	fly|CG33115 [Source:FlyBase;GeneId:FBgn0028542] [FBtr0080617]	3827.8	3794.51	3971.41	3764.21	2913.03	2654.45	3065.7	2835.22	0.42132
A_09_P057311	CG30005	FBtr0088464	fly|CG30005 [Source:FlyBase;GeneId:FBgn0050005] [FBtr0088464]	2259	2125.9	2124.8	2174.7	1873.2	1687	1697.3	1759.8	0.31		A_09_P075961	CG18622	FBtr0083377	fly|CG18622 [Source:FlyBase;GeneId:FBgn0038460] [FBtr0083377]	3886.61	4005.77	4394.4	3800.28	3047.93	2957.92	3004.77	3003.07	0.421221
A_09_P059156	CG31150	FBtr0083189	fly|CG31150 [Source:FlyBase;GeneId:FBgn0051150] [FBtr0083189]	11183.6	11248.5	10241.1	11054.1	8902.9	8979.1	7888.9	9564.5	0.31		A_09_P054921	CG7560	FBtr0076173	fly|CG7560 [Source:FlyBase;GeneId:FBgn0036157] [FBtr0076173]	1996.52	2003.87	1919.9	1865.64	1530.33	1549.26	1338.21	1396.76	0.421202
A_09_P026741	CG3831	FBtr0071993	fly|CG3831 [Source:FlyBase;GeneId:FBgn0034804] [FBtr0071993]	528.6	534.8	497.8	492	429.9	396.5	422.7	410.4	0.31		A_09_P224805	TC254055	TC254055	tc|Rep: GH19142p - Drosophila melanogaster (Fruit fly), partial (49%) [TC254055]	507.219	534.82	519.671	523.574	394.472	384.019	380.448	399.123	0.420492
A_09_P068121	CG10958	FBtr0071153	fly|CG10958 [Source:FlyBase;GeneId:FBgn0030004] [FBtr0071153]	1253.9	1172.5	1205	1198	934.5	1030.1	936.2	1003.8	0.31		A_09_P150775	CG11241	FBtr0078536	fly|CG11241 [Source:FlyBase;GeneId:FBgn0037186] [FBtr0078536]	3836.6	4065.1	4328.84	4358.22	2930.11	3008.08	3302.02	3156.66	0.42023
A_09_P035931	CG12582	FBtr0078964	fly|CG12582 [Source:FlyBase;GeneId:FBgn0037215] [FBtr0078964]	7628.4	8887.2	7651.8	8717.7	7126.2	6509.5	6198.5	6761.6	0.31		A_09_P050861	ap	FBtr0300504	fly|CG8376 [Source:FlyBase;GeneId:FBgn0000099] [FBtr0300504]	1145.84	1278.73	1252.87	1141.44	936.135	949.165	895.967	822.013	0.41939
A_09_P142282	CG7694	FBtr0083632	fly|CG7694 [Source:FlyBase;GeneId:FBgn0038627] [FBtr0083632]	4065.4	3431.4	3547.9	3684.1	3075.4	2690.9	3258.4	2887.7	0.31		A_09_P049601	GM06363	GM06363	gb|Drosophila melanogaster GM06363 full insert cDNA. [AY095018]	882.094	757.123	820.924	866.076	642.632	611.504	610.935	623.503	0.418563
A_09_P117045	Smg5	FBtr0080561	fly|CG8954 [Source:FlyBase;GeneId:FBgn0019890] [FBtr0080561]	12225.9	10785.6	11097.7	11100.5	8712.7	9294	8614.5	9971.7	0.31		A_09_P195230	TC251887	TC251887	tc|Rep: CG9238-PB, isoform B - Drosophila melanogaster (Fruit fly), partial (92%) [TC251887]	7933.83	8763.88	8180.99	9223.89	6643.81	6226.45	6492.04	6153.26	0.418504
A_09_P041526	bur	FBtr0301342	fly|CG9242 [Source:FlyBase;GeneId:FBgn0000239] [FBtr0301342]	2458.1	2413.4	2304.3	2408.9	2044.5	1847	1982	1885.6	0.3		A_09_P047141	CG42272	FBtr0299617	fly|CG42272 [Source:FlyBase;GeneId:FBgn0259167] [FBtr0299617]	243.165	297.619	301.363	290.11	228.002	186.408	196.04	236.971	0.418049
A_09_P029081	CG12016	FBtr0073063	fly|CG12016 [Source:FlyBase;GeneId:FBgn0035436] [FBtr0073063]	11771.3	10858.9	10740.1	12162.1	9462.9	9209.9	9266.9	8936.1	0.3		A_09_P207820	CG11781	EL881214	gb|IP11017.5prime IP Drosophila melanogaster iPCR Amplified Library Drosophila melanogaster cDNA clone IP11017 5, mRNA sequence [EL881214]	8317.69	8640.78	8794.07	7447.13	6458.72	6321.6	5717.26	6351.92	0.417952
A_09_P190015	CG30492	FBtr0088916	fly|CG30492 [Source:FlyBase;GeneId:FBgn0050492] [FBtr0088916]	629.9	609.7	665.3	687.3	458.5	559.8	526.9	555.1	0.3		A_09_P072801	skap	FBtr0081957	fly|CG11963 [Source:FlyBase;GeneId:FBgn0037643] [FBtr0081957]	286.458	297.094	309.828	309.421	212.89	240.151	223.615	224.557	0.416459
A_09_P043186	mRpL4	FBtr0080843	fly|CG5818 [Source:FlyBase;GeneId:FBgn0001995] [FBtr0080843]	4889.4	4579.8	4924.3	4948.7	3819.8	3946.5	4102.3	3811.9	0.3		A_09_P033836	Cpr73D	FBtr0113176	fly|CG9665 [Source:FlyBase;GeneId:FBgn0036680] [FBtr0113176]	3870.23	3851.37	4561.44	4652.17	3047.91	3234.52	3472.98	2949.94	0.414589
A_09_P165140	BI563928	BI563928	gb|RH34676.5prime RH Drosophila melanogaster normalized Head pFlc-1 Drosophila melanogaster cDNA clone RH34676 5 similar to ppl: FBan0007758 GO:[glycine cleavage system (GO:0005960); mitochondrion (GO:0005739); glycine cleavage system (GO:0004374); enzy .	4124.2	4728.3	4532.6	4308	3551.4	3898.8	3396	3507.9	0.3		A_09_P206595	fau	FBtr0303511	fly|The gene fau is referred to in FlyBase by the symbol Dmel\fau (CG6544, FBgn0020439). It is a protein_coding_gene from Drosophila melanogaster. Its molecular function is unknown. The biological processes in which it is involved are not known. 4 alleles	810.938	798.308	879.89	890.15	640.005	606.082	680.59	608.867	0.414423
A_09_P010381	Ptp4E	FBtr0070725	fly|CG6899 [Source:FlyBase;GeneId:FBgn0004368] [FBtr0070725]	1679.4	1543	1403.2	1470	1210	1255.2	1208.5	1273.9	0.3		A_09_P042006	Dl	FBtr0083740	fly|CG3619 [Source:FlyBase;GeneId:FBgn0000463] [FBtr0083740]	741.972	707.546	756.789	745.346	537.109	526.16	591.987	559.692	0.41425
A_09_P078711	CG5704	FBtr0072915	fly|CG5704 [Source:FlyBase;GeneId:FBgn0026570] [FBtr0072915]	1186.7	1046.7	1050.4	1021.2	810.9	837.9	867.7	978.7	0.3		A_09_P212480	Cpr97Eb	FBtr0085135	fly|CG15884 [Source:FlyBase;GeneId:FBgn0039481] [FBtr0085135]	865.557	921.641	1091.6	919.899	645.705	614.186	836.751	756.395	0.413005
A_09_P126515	PGRP-LD	FBtr0091709	fly|CG33717 [Source:FlyBase;GeneId:FBgn0260458] [FBtr0091709]	895.7	903.1	863.7	1022.6	711.4	720.2	731.4	829.2	0.3		A_09_P041546	c(3)G	FBtr0083194	fly|CG17604 [Source:FlyBase;GeneId:FBgn0000246] [FBtr0083194]	339.631	355.121	278.314	289.742	232.893	257.01	234.512	224.64	0.412073
A_09_P065236	CG12182	FBtr0072955	fly|CG12182 [Source:FlyBase;GeneId:FBgn0028504] [FBtr0072955]	404.8	427.8	434.1	415.4	314.8	332.5	335.7	383.7	0.3		A_09_P049271	xmas-2	FBtr0074404	fly|CG32562 [Source:FlyBase;GeneId:FBgn0028974] [FBtr0074404]	434.909	390.695	385.289	394.864	331.624	315.854	260.395	299.022	0.411954
A_09_P031976	Ser7	FBtr0071387	fly|CG2045 [Source:FlyBase;GeneId:FBgn0019929] [FBtr0071387]	14467.7	15402.6	15041.2	15063.3	12435.2	12563.3	12082.2	11649.3	0.3		A_09_P005836	CG1665	FBtr0088478	fly|CG1665 [Source:FlyBase;GeneId:FBgn0033451] [FBtr0088478]	2495.09	2661.75	2615.5	2544.76	1979.59	1937.72	1958.26	1878.94	0.41193
A_09_P110020	Samuel	FBtr0080161	fly|CG31868 [Source:FlyBase;GeneId:FBgn0032330] [FBtr0080161]	512.8	527.1	534.6	479.4	462	378.5	409.7	418.8	0.3		A_09_P169455	TC251826	TC251826	tc|Rep: CG15261-PA - Drosophila melanogaster (Fruit fly), complete [TC251826]	23064.1	22952.1	22467.1	23697.3	17506.5	18100.4	17178.9	16516.3	0.411565
A_09_P122925	RE55427	RE55427	gb|Drosophila melanogaster RE55427 full length cDNA. [AY071486]	1781.6	1794.3	1806.7	1635.9	1423.3	1406.1	1547.2	1326.8	0.3		A_09_P134325	Hrb87F	FBtr0082851	fly|CG12749 [Source:FlyBase;GeneId:FBgn0004237] [FBtr0082851]	3574.07	3917.55	3501.09	3705.9	2967.24	2884.03	2807.87	2394.31	0.411182
A_09_P067576	CG15896	FBtr0070898	fly|CG15896 [Source:FlyBase;GeneId:FBgn0029858] [FBtr0070898]	2431.1	2529.2	2375.5	2407.8	1995.2	2217.2	1855	1854.5	0.3		A_09_P079061	Aats-lys	FBtr0071367	fly|CG12141 [Source:FlyBase;GeneId:FBgn0027084] [FBtr0071367]	8273.75	9051.33	9270.61	9949.49	6935.69	6540.16	6647.27	7359.5	0.411162
A_09_P029266	Rcd5	FBtr0073202	fly|CG1135 [Source:FlyBase;GeneId:FBgn0035489] [FBtr0073202]	3433.8	3799.3	3584.8	3785.2	2937.6	3059.9	2900.4	2985.2	0.3		A_09_P034756	Cyp305a1	FBtr0074925	fly|CG8733 [Source:FlyBase;GeneId:FBgn0036910] [FBtr0074925]	5158.95	5628.46	5497.12	5966.43	4558.02	4256.27	4042.21	3878.86	0.410967
A_09_P030521	Cyp4e1	FBtr0088746	fly|CG2062 [Source:FlyBase;GeneId:FBgn0015034] [FBtr0088746]	515.5	455.8	510.6	478.1	375.9	413	432.5	374.1	0.3		A_09_P161550	EC266629	EC266629	gb|525813 MN08 Drosophila melanogaster cDNA clone 292536, mRNA sequence [EC266629]	755.687	656.895	773.201	788.426	497.19	541.319	623.159	576.866	0.409952
A_09_P080056	ppl	FBtr0078412	fly|CG7758 [Source:FlyBase;GeneId:FBgn0027945] [FBtr0078412]	10735.3	10456.5	10333.9	9898.3	8740.4	8628.7	8072.7	8293.5	0.3		A_09_P176305	pgant8	FBtr0075578	fly|CG7297 [Source:FlyBase;GeneId:FBgn0036529] [FBtr0075578]	559.346	704.697	575.191	559.135	451.198	450.665	438.188	465.304	0.409771
A_09_P014731	CG42514	FBtr0300655	fly|CG42514 [Source:FlyBase;GeneId:FBgn0260388] [FBtr0300655]	6613.5	5526.9	5876	6136.3	4801.5	4926.3	4914.7	5029.3	0.3		A_09_P060256	CG31633	FBtr0079325	fly|CG31633 [Source:FlyBase;GeneId:FBgn0051633] [FBtr0079325]	751.631	738.318	716.352	682.832	566.784	522.003	548.09	539.564	0.408665
A_09_P036796	CG1041	FBtr0081734	fly|CG1041 [Source:FlyBase;GeneId:FBgn0037440] [FBtr0081734]	2429.8	2262.2	2558.4	2380.5	2096.4	1837.3	2113.3	1798.7	0.3		A_09_P016026	CG32635	FBtr0073780	fly|CG32635 [Source:FlyBase;GeneId:FBgn0052635] [FBtr0073780]	366.362	373.469	385.591	413.282	290.186	268.891	300.298	300.242	0.408066
A_09_P210285	AI062323	AI062323	gb|GH01483.5prime GH Drosophila melanogaster head pOT2 Drosophila melanogaster cDNA clone GH01483 5, mRNA sequence [AI062323]	1041.7	1083.7	1059.1	1077.6	886.9	812.4	827	948.6	0.29		A_09_P114810	CG14529	FBtr0085328	fly|CG14529 [Source:FlyBase;GeneId:FBgn0039609] [FBtr0085328]	275.006	248.098	226.796	255.782	215.36	174.72	168.226	199.731	0.407834
A_09_P038816	CG5541	FBtr0073959	fly|CG5541 [Source:FlyBase;GeneId:FBgn0030603] [FBtr0073959]	1595.4	1701.9	1777.8	1818.8	1337.6	1380.4	1349.4	1553.2	0.29		A_09_P111400	CG13562	FBtr0305988	fly|This gene is referred to in FlyBase by the symbol Dmel\CG13562 (FBgn0034928). It is a protein_coding_gene from Drosophila melanogaster. Its molecular function is unknown. The biological processes in which it is involved are not known. 3 alleles are re	116	127.785	118.201	106.909	89.2465	90.4037	83.0383	90.7933	0.407626
A_09_P009781	Egfr	FBtr0071654	fly|CG10079 [Source:FlyBase;GeneId:FBgn0003731] [FBtr0071654]	1994	2043.8	1899.4	1870.2	1599.6	1440.3	1685.1	1641.2	0.29		A_09_P043681	Mp20	FBtr0087745	fly|CG4696 [Source:FlyBase;GeneId:FBgn0002789] [FBtr0087745]	11119.7	12978.4	11005.7	9475.86	8557.82	7910.87	9025.38	8120.7	0.407292
A_09_P114860	pallidin	FBtr0300726	fly|CG14133 [Source:FlyBase;GeneId:FBgn0036192] [FBtr0300726]	812.1	795.9	916.8	818.3	754	651.2	630.8	690.4	0.29		A_09_P187040	TC244072	TC244072	Unknown	115.894	111.942	107.347	115.382	89.0688	76.7763	80.0123	93.9845	0.406874
A_09_P073966	CG6834	FBtr0082438	fly|CG6834 [Source:FlyBase;GeneId:FBgn0037935] [FBtr0082438]	1907.2	1757.8	2103.4	1897.5	1471.1	1501	1709	1570.7	0.29		A_09_P179200	Uhg3	NR_033154	ref|Drosophila melanogaster oriT-Uhg3 (Uhg3), ncRNA [NR_033154]	1261.25	1084.77	1017.81	1284.73	892.289	887.1	796.842	930.178	0.406789
A_09_P184435	BT125738	BT125738	gb|Drosophila melanogaster MIP27658 full insert cDNA. [BT125738]	6628.6	6325.8	6136.7	6525.6	5464.7	4900.9	4613.6	5917.5	0.29		A_09_P169180	EC068032	EC068032	gb|718157 CK01 Drosophila melanogaster cDNA clone 331478, mRNA sequence [EC068032]	9599.7	10455.7	10265.3	10098.9	7634.52	7923.44	7618.16	7315.13	0.40666
A_09_P040101	psh	FBtr0074629	fly|CG6367 [Source:FlyBase;GeneId:FBgn0030926] [FBtr0074629]	4538.9	4345.5	4523.3	4135.7	3472.2	3583.8	3573.5	3684.8	0.29		A_09_P024401	CG11211	FBtr0086005	fly|CG11211 [Source:FlyBase;GeneId:FBgn0033067] [FBtr0086005]	13174.1	13579	12214.9	13142.1	10787.8	10021.6	9447.93	9053.1	0.406652
A_09_P039546	mRpL22	FBtr0074330	fly|CG4742 [Source:FlyBase;GeneId:FBgn0030786] [FBtr0074330]	969	1011	1025.2	1019.5	794.7	760.4	792.6	936.7	0.29		A_09_P164630	csul	FBtr0089871	fly|CG3730 [Source:FlyBase;GeneId:FBgn0015925] [FBtr0089871]	176.164	225.31	193.19	204.005	149.215	147.003	149.865	156.448	0.406565
A_09_P044276	px	FBtr0071838	fly|CG4444 [Source:FlyBase;GeneId:FBgn0003175] [FBtr0071838]	3361.5	3196.2	2841.3	2940	2504.2	2421	2609.9	2534.6	0.29		A_09_P090755	Men	FBtr0082660	fly|CG10120 [Source:FlyBase;GeneId:FBgn0002719] [FBtr0082660]	11317.3	13861.2	11745.5	11698.1	9314.21	8959.45	8740.81	9670.1	0.406441
A_09_P105315	Prx5037	FBtr0083503	fly|CG5826 [Source:FlyBase;GeneId:FBgn0038519] [FBtr0083503]	6499.9	7051.8	7468.3	6961.3	5640.5	5718	5853.2	5626.7	0.29		A_09_P008626	CG11395	FBtr0086987	fly|CG11395 [Source:FlyBase;GeneId:FBgn0034200] [FBtr0086987]	7189.93	7276.3	5395.28	6099.49	5149.26	4955.32	4784.31	4698.6	0.406414
A_09_P208765	Ald	FBtr0084994	fly|CG6058 [Source:FlyBase;GeneId:FBgn0000064] [FBtr0084994]	4207.5	4857.8	4897.7	4653.7	3880	3614.9	4167.5	3532.8	0.29		A_09_P192875	CG14641	FBtr0078985	fly|CG14641 [Source:FlyBase;GeneId:FBgn0037220] [FBtr0078985]	665.309	622.979	684.268	673.411	534.868	486.354	478.517	497.128	0.406057
A_09_P071166	CG5789	FBtr0089906	fly|CG5789 [Source:FlyBase;GeneId:FBgn0039207] [FBtr0089906]	3299.9	3678.4	3221.4	3499.6	2680.5	2664.8	2964.5	2877.2	0.29		A_09_P218380	CG12018	FBtr0072775	fly|CG12018 [Source:FlyBase;GeneId:FBgn0027903] [FBtr0072775]	475.169	458.282	398.963	487.454	361.351	362.28	333.241	317.172	0.405406
A_09_P031421	Faa	FBtr0073278	fly|CG14993 [Source:FlyBase;GeneId:FBgn0016013] [FBtr0073278]	4865.9	4606.8	4888.7	5409.4	3793.7	4080.1	4012.5	4262.4	0.29		A_09_P133750	trbl	FBtr0078235	fly|CG5408 [Source:FlyBase;GeneId:FBgn0028978] [FBtr0078235]	1797.6	1897.81	1497.9	1829.26	1242.24	1320.9	1423.19	1318.2	0.404775
A_09_P026671	CG13531	FBtr0071910	fly|CG13531 [Source:FlyBase;GeneId:FBgn0034786] [FBtr0071910]	3606.5	3451.4	3048.2	3319	2738.7	2564.4	2741	2927.9	0.29		A_09_P001041	CG42351	FBtr0299943	fly|CG42351 [Source:FlyBase;GeneId:FBgn0259682] [FBtr0299943]	16285.2	18725.6	17250.4	18171.5	13295.4	13568.1	12765.2	13574.5	0.404733
A_09_P197350	capu	FBtr0290078	fly|CG3399 [Source:FlyBase;GeneId:FBgn0000256] [FBtr0290078]	1268	1239.2	1280.2	1147.5	1016.7	938.3	1050.8	1028.1	0.29		A_09_P016216	CG32687	FBtr0071458	fly|CG32687 [Source:FlyBase;GeneId:FBgn0052687] [FBtr0071458]	11152.3	11401.1	8986.9	9842.12	8382.87	7607.22	7907.61	7361.69	0.404725
A_09_P055126	CG5946	FBtr0076078	fly|CG5946 [Source:FlyBase;GeneId:FBgn0036211] [FBtr0076078]	9043	9955.8	8134.4	8314.5	7459.3	7182.9	7370.6	6965.3	0.29		A_09_P041946	Pkg21D	FBtr0078042	fly|CG3324 [Source:FlyBase;GeneId:FBgn0000442] [FBtr0078042]	1420.13	1439.89	1474.71	1476.2	1062.98	1059.67	1163.84	1107.37	0.403277
A_09_P055516	Ent3	FBtr0075935	fly|CG11010 [Source:FlyBase;GeneId:FBgn0036319] [FBtr0075935]	3250.4	3871.3	3835.6	3483.1	3088	2884.9	2955.7	2880.8	0.29		A_09_P111140	CG31288	FBtr0084860	fly|CG31288 [Source:FlyBase;GeneId:FBgn0051288] [FBtr0084860]	787.873	778.599	767.519	746.272	603.679	599.554	570.745	555.869	0.402819
A_09_P006796	CG8490	FBtr0087899	fly|CG8490 [Source:FlyBase;GeneId:FBgn0033715] [FBtr0087899]	1070.6	1091.7	1032.7	1185.6	855.7	919.1	856.8	950.9	0.29		A_09_P196630	grh	FBtr0300539	fly|CG42311 [Source:FlyBase;GeneId:FBgn0259211] [FBtr0300539]	334.104	401.943	325.967	350.411	281.183	274.172	261.725	251.409	0.402604
A_09_P069326	CG4572	FBtr0083861	fly|CG4572 [Source:FlyBase;GeneId:FBgn0038738] [FBtr0083861]	10249	10793.9	9442.4	10677.8	9296.4	7695.3	7844	8832.8	0.29		A_09_P079296	RecQ5	FBtr0075714	fly|CG4879 [Source:FlyBase;GeneId:FBgn0027375] [FBtr0075714]	1316.93	1379.43	1213.89	1405.88	970.626	974.339	1044.98	1032.05	0.402467
A_09_P049586	sls	FBtr0072849	fly|CG1915 [Source:FlyBase;GeneId:FBgn0086906] [FBtr0072849]	2610.1	2587.4	2534.4	2840.4	2239.4	2259	1842.4	2311.5	0.29		A_09_P022821	yellow-b	FBtr0080894	fly|CG17914 [Source:FlyBase;GeneId:FBgn0032601] [FBtr0080894]	1870.49	1797.34	2044.2	1803.35	1337.34	1396.31	1517.26	1437.24	0.401888
A_09_P221240	TC254744	TC254744	tc|Rep: Predicted protein - Monosiga brevicollis MX1, partial (9%) [TC254744]	879	898.3	865.2	902.5	709.9	727.2	683.8	780.5	0.29		A_09_P052286	Dl	FBtr0083740	fly|CG3619 [Source:FlyBase;GeneId:FBgn0000463] [FBtr0083740]	315.295	299.846	360.295	320.538	222.151	252.982	229.026	277.722	0.400416
A_09_P226310	TC240431	TC240431	Unknown	2498.2	2897.9	2602.2	2764.6	1993.7	2408.6	2225.4	2187.4	0.29		A_09_P068616	CG9691	FBtr0071392	fly|CG9691 [Source:FlyBase;GeneId:FBgn0030160] [FBtr0071392]	43491.8	49151.3	48988.3	45320.2	37354.8	35290.4	35480.2	33554.2	0.400033
A_09_P123880	GstS1	FBtr0087005	fly|CG8938 [Source:FlyBase;GeneId:FBgn0010226] [FBtr0087005]	5507.9	5629.9	5142.3	5675.2	4264.7	4257.6	4568.3	4909.1	0.29		A_09_P064681	GstD10	FBtr0082609	fly|CG18548 [Source:FlyBase;GeneId:FBgn0042206] [FBtr0082609]	911.728	978.847	911.148	1072.59	828.15	718.036	627.231	762.699	0.400033
A_09_P074386	CG5961	FBtr0082681	fly|CG5961 [Source:FlyBase;GeneId:FBgn0038056] [FBtr0082681]	1333.1	1248.9	1359.6	1347	1016.2	1221.5	1085.9	1013	0.29		A_09_P054236	Dhpr	FBtr0076531	fly|CG4665 [Source:FlyBase;GeneId:FBgn0035964] [FBtr0076531]	753.355	737.435	623.815	615.819	490.928	513.861	536.823	528.216	0.399614
A_09_P077156	NitFhit	FBtr0072483	fly|CG7067 [Source:FlyBase;GeneId:FBgn0024945] [FBtr0072483]	3153	3038.5	3055.4	3128.1	2528.5	2551.6	2586.8	2480.7	0.29		A_09_P019721	CG11034	FBtr0306841	fly|This gene is referred to in FlyBase by the symbol Dmel\CG11034 (FBgn0031741). It is a protein_coding_gene from Drosophila melanogaster. There is experimental evidence that it has the molecular function</span>: dipeptidyl-peptidase activity. An electro	323.914	381.36	316.068	297.527	279.88	244.049	217.693	258.537	0.399072
A_09_P162000	Teh2	FBtr0300621	fly|CG15004 [Source:FlyBase;GeneId:FBgn0035505] [FBtr0300621]	4264.2	4396.4	4446.3	4600.5	3918.7	3189.4	3595.5	3820.3	0.29		A_09_P150245	TC238244	TC238244	tc|Rep: RE66582p - Drosophila melanogaster (Fruit fly), complete [TC238244]	5152.34	4625.25	5103.94	5286.63	3784.42	3738.1	4164.93	3616.29	0.398196
A_09_P190660	fwd	FBtr0072516	fly|CG7004 [Source:FlyBase;GeneId:FBgn0004373] [FBtr0072516]	3324.7	3310.4	2925.1	3197	2646.3	2517.3	2376.7	2923.6	0.29		A_09_P030481	Ahcy89E	FBtr0083379	fly|CG8956 [Source:FlyBase;GeneId:FBgn0015011] [FBtr0083379]	2604.13	2728.57	2649.88	2635.15	2070.59	1911.25	2075.95	2000.35	0.397955
A_09_P015176	CG32281	FBtr0073034	fly|CG32281 [Source:FlyBase;GeneId:FBgn0052281] [FBtr0073034]	1058.8	955.9	1078.9	1141.4	868.8	893.4	828.2	884.9	0.29		A_09_P111300	CG7849	FBtr0085977	fly|CG7849 [Source:FlyBase;GeneId:FBgn0033060] [FBtr0085977]	987.198	969.441	982.988	1113.23	763.11	763.585	788.186	761.291	0.397802
A_09_P048796	sec3	FBtr0075231	fly|CG3885 [Source:FlyBase;GeneId:FBgn0086475] [FBtr0075231]	754.9	767.7	779.2	778	633	636.2	615.9	642.7	0.28		A_09_P126515	PGRP-LD	FBtr0091709	fly|CG33717 [Source:FlyBase;GeneId:FBgn0260458] [FBtr0091709]	969.145	1029.84	1102.45	921.286	774.366	709.398	752.482	817.301	0.397686
A_09_P009861	tsl	FBtr0084164	fly|CG6705 [Source:FlyBase;GeneId:FBgn0003867] [FBtr0084164]	13490.8	12099.2	12003.5	11554	10765.2	9461.2	10317.5	9855.2	0.28		A_09_P051861	fs(1)h	FBtr0301309	fly|CG2252 [Source:FlyBase;GeneId:FBgn0004656] [FBtr0301309]	27666.1	29190.3	29190.3	29376	24364.8	23179.5	19068.4	21007	0.3976
A_09_P075651	blp	FBtr0083203	fly|CG5268 [Source:FlyBase;GeneId:FBgn0038387] [FBtr0083203]	3231.8	3008.4	3304.7	3543	2569.4	2832.5	2560.5	2805.6	0.28		A_09_P218005	CG34376	FBtr0112609	fly|CG34376 [Source:FlyBase;GeneId:FBgn0085405] [FBtr0112609]	1914.99	2193.79	1795.55	1817.46	1592.15	1409.88	1376.37	1483.54	0.397555
A_09_P090265	Imp	FBtr0305150	fly|The gene IGF-II mRNA-binding protein is referred to in FlyBase by the symbol Dmel\Imp (CG1691, FBgn0262735). It is a protein_coding_gene from Drosophila melanogaster. Based on sequence similarity, it is predicted to have molecular function</span>: mRN	2436.6	2422.4	2250.4	2159.4	1954.3	1897.4	1828.4	1947	0.28		A_09_P062966	CG14050	FBtr0070407	fly|CG14050 [Source:FlyBase;GeneId:FBgn0040392] [FBtr0070407]	392.753	356.569	310.722	322.253	282.179	251.6	256.018	260.001	0.396954
A_09_P043061	CG42707	FBtr0302971	fly|This gene is referred to in FlyBase by the symbol Dmel\CG42707 (FBgn0261624). It is a protein_coding_gene from Drosophila melanogaster. Its molecular function is unknown. The biological processes in which it is involved are not known. 2 alleles are re	315.5	302.2	299.1	288.2	258.8	218	246.2	268.7	0.28		A_09_P060386	CG31674	FBtr0081423	fly|CG31674 [Source:FlyBase;GeneId:FBgn0051674] [FBtr0081423]	355.599	391.112	352.324	319.642	290.961	254.043	234.398	298.076	0.396888
A_09_P029491	AcCoAS	FBtr0078413	fly|CG9390 [Source:FlyBase;GeneId:FBgn0012034] [FBtr0078413]	45390.2	45596.3	40358	44865.3	33678.3	35526.3	37852.5	37966.2	0.28		A_09_P210020	disco-r	FBtr0074251	fly|CG32577 [Source:FlyBase;GeneId:FBgn0042650] [FBtr0074251]	1043.94	960.473	850.491	936.393	775.577	738.661	668.615	698.069	0.39616
A_09_P057051	Gclm	FBtr0084336	fly|CG4919 [Source:FlyBase;GeneId:FBgn0046114] [FBtr0084336]	26859.8	25176.9	26780.2	24891.9	21264.6	20220.5	21090	22805	0.28		A_09_P043101	Sop2	FBtr0080570	fly|CG8978 [Source:FlyBase;GeneId:FBgn0001961] [FBtr0080570]	10338.9	9674.47	11523.4	10175.8	7739.29	7614.01	7843.18	8507.6	0.395811
A_09_P056351	CG7372	FBtr0075570	fly|CG7372 [Source:FlyBase;GeneId:FBgn0036522] [FBtr0075570]	422.7	412.1	424	403.6	304.6	383.7	346.9	334.8	0.28		A_09_P026581	CG13510	NM_137856	ref|Drosophila melanogaster CG13510 (CG13510), mRNA [NM_137856]	299.33	304.706	235.888	256.145	213.299	214.021	188.258	217.707	0.395456
A_09_P056066	mRpL39	FBtr0075672	fly|CG17166 [Source:FlyBase;GeneId:FBgn0036462] [FBtr0075672]	2123.2	2004.3	2071.5	2057.2	1667	1691	1735.2	1714.9	0.28		A_09_P054031	CG6638	FBtr0076651	fly|CG6638 [Source:FlyBase;GeneId:FBgn0035911] [FBtr0076651]	2810.33	2743.96	2795.67	2639.39	2227.64	1994.88	2111.51	2023.08	0.395032
A_09_P023426	CG17549	FBtr0081220	fly|CG17549 [Source:FlyBase;GeneId:FBgn0032774] [FBtr0081220]	54958.3	59686	60548.5	60956.3	46208.5	45432.4	47882.4	55211.5	0.28		A_09_P196625	CG32553	FBtr0302988	fly|This gene is referred to in FlyBase by the symbol Dmel\CG32553 (FBgn0052553). It is a protein_coding_gene from Drosophila melanogaster. Its molecular function is unknown. The biological processes in which it is involved are not known. No alleles are r	2666.81	2912.28	2653.05	2700.27	2344.75	2101.09	1835.99	2033.31	0.3948
A_09_P007481	CG13349	FBtr0087610	fly|CG13349 [Source:FlyBase;GeneId:FBgn0033886] [FBtr0087610]	10353.5	9632.6	8980.2	9399	8125.2	7973.6	7999.5	7541.3	0.28		A_09_P209905	CG13068	FBtr0075464	fly|CG13068 [Source:FlyBase;GeneId:FBgn0036588] [FBtr0075464]	490.737	433.5	406.629	491.215	373.181	316.171	317.737	378.92	0.394652
A_09_P028736	CG15877	FBtr0072899	fly|CG15877 [Source:FlyBase;GeneId:FBgn0035337] [FBtr0072899]	908.1	812.4	768.6	831.9	705.6	738.1	671.8	624.3	0.28		A_09_P142282	CG7694	FBtr0083632	fly|CG7694 [Source:FlyBase;GeneId:FBgn0038627] [FBtr0083632]	4431.26	4148.83	4209.41	4625.09	3476.96	3284.29	3459.06	3036.47	0.393566
A_09_P065326	mol	FBtr0111015	fly|CG4482 [Source:FlyBase;GeneId:FBgn0086711] [FBtr0111015]	1213	1295.3	1394.5	1224.1	1086.2	1005.5	1145	994.9	0.28		A_09_P133305	A_09_P133305	A_09_P133305	Unknown	58726.3	57392.1	61905.3	52286.7	45854.2	41579.6	43695.7	44196.8	0.393537
A_09_P043776	mus304	FBtr0075122	fly|CG7347 [Source:FlyBase;GeneId:FBgn0002901] [FBtr0075122]	586.8	590.4	561	556.1	472.4	441.8	483.5	497.4	0.28		A_09_P108150	fau	FBtr0082307	fly|CG6544 [Source:FlyBase;GeneId:FBgn0020439] [FBtr0082307]	13156.5	12556	14100.9	15138.7	9546.02	10568.5	10829	10890.4	0.3935
A_09_P112940	RabX5	FBtr0301528	fly|CG7980 [Source:FlyBase;GeneId:FBgn0035255] [FBtr0301528]	430.6	429	416.5	424.5	394.9	358.4	329.9	323.1	0.27		A_09_P056066	mRpL39	FBtr0075672	fly|CG17166 [Source:FlyBase;GeneId:FBgn0036462] [FBtr0075672]	2037.5	2207.12	2081.86	2172.77	1648.71	1597.91	1599.82	1623.99	0.393477
A_09_P069896	CG3301	FBtr0084101	fly|CG3301 [Source:FlyBase;GeneId:FBgn0038878] [FBtr0084101]	9382.3	10586.8	10312.1	10579.5	8475.3	7992.9	8418.2	8903.1	0.27		A_09_P074871	CG9288	FBtr0082829	fly|CG9288 [Source:FlyBase;GeneId:FBgn0260464] [FBtr0082829]	7214.17	7073.71	7142.21	6886.25	5556.03	5156.41	5290.24	5555.4	0.393406
A_09_P028376	CG13926	FBtr0072823	fly|CG13926 [Source:FlyBase;GeneId:FBgn0035243] [FBtr0072823]	1904.5	1953.6	1706.9	1836.5	1526.9	1557.3	1491.6	1545	0.27		A_09_P203590	TC247852	TC247852	tc|Rep: Beta-ketoacyl synthase - Mycobacterium vanbaalenii (strain DSM 7251 / PYR-1), partial (7%) [TC247852]	638.617	678.917	628.749	680.042	450.87	546.569	471.346	531.515	0.392828
A_09_P046721	IP06132	IP06132	gb|Drosophila melanogaster IP06032 full insert cDNA. [BT022478]	1702.8	1677.4	1728.2	1599.9	1448.4	1271.7	1417.4	1411.9	0.27		A_09_P039016	CG7860	FBtr0074045	fly|CG7860 [Source:FlyBase;GeneId:FBgn0030653] [FBtr0074045]	454.938	469.649	362.059	391.551	308.287	322.311	295.487	352.205	0.392698
A_09_P076426	Tequila	FBtr0076526	fly|CG4821 [Source:FlyBase;GeneId:FBgn0023479] [FBtr0076526]	32614.7	36507.9	33826.2	32101.5	28834.7	26764.2	28788.2	27412.8	0.27		A_09_P167045	TC243553	TC243553	tc|Rep: Signal recognition particle-docking protein FtsY - Methanococcus vannielii (strain SB / ATCC 35089 / DSM 1224), partial (5%) [TC243553]	892.182	915.851	929.583	917.065	658.107	671.96	678.666	775.38	0.392528
A_09_P023816	CG9319	FBtr0081460	fly|CG9319 [Source:FlyBase;GeneId:FBgn0032881] [FBtr0081460]	6826.3	6170.3	6058.6	6431.9	5029.4	4894.1	5394.1	5782	0.27		A_09_P007476	DJ-1alpha	FBtr0087615	fly|CG6646 [Source:FlyBase;GeneId:FBgn0033885] [FBtr0087615]	516.35	453.198	400.429	490.87	365.542	346.145	346.841	359.192	0.392387
A_09_P154720	Hmgs	FBtr0087145	fly|CG4311 [Source:FlyBase;GeneId:FBgn0010611] [FBtr0087145]	5571.9	5925.7	5540.6	5995.7	5044.8	4221.3	5163.2	4647.6	0.27		A_09_P064046	armi	FBtr0100641	fly|CG11513 [Source:FlyBase;GeneId:FBgn0041164] [FBtr0100641]	1034.39	1084.17	1005.91	1076.14	856.233	797.136	778.758	768.749	0.392131
A_09_P056131	CG6854	FBtr0075635	fly|CG6854 [Source:FlyBase;GeneId:FBgn0036478] [FBtr0075635]	1820.9	2085	1863.2	1995	1510.8	1580	1581.7	1758.9	0.27		A_09_P135505	ergic53	FBtr0076626	fly|CG6822 [Source:FlyBase;GeneId:FBgn0035909] [FBtr0076626]	3232.14	3821.54	3388.57	3650.98	3052.06	2826.87	2415.14	2450.01	0.39146
A_09_P028026	CG12030	FBtr0072556	fly|CG12030 [Source:FlyBase;GeneId:FBgn0035147] [FBtr0072556]	13001.4	11197.1	11405.3	10943.3	10041.2	9578.4	9893	9047.8	0.27		A_09_P060931	CG2010	FBtr0085427	fly|CG2010 [Source:FlyBase;GeneId:FBgn0039667] [FBtr0085427]	4153.74	4029.28	5053.3	4730.02	3251.04	3326.84	3602.64	3518.54	0.39122
A_09_P112965	CG15877	FBtr0072899	fly|CG15877 [Source:FlyBase;GeneId:FBgn0035337] [FBtr0072899]	1129.4	1203	1047.5	1157.7	929.4	956.3	899	977.1	0.27		A_09_P186955	TC242848	TC242848	tc|Rep: Anthranilate phosphoribosyltransferase - Lawsonia intracellularis (strain PHE/MN1-00), partial (5%) [TC242848]	2082.11	1659.8	2015.4	1982.49	1412.34	1495.76	1495.91	1497.88	0.391121
A_09_P016921	CG33138	FBtr0087732	fly|CG33138 [Source:FlyBase;GeneId:FBgn0053138] [FBtr0087732]	12130.4	11653.6	12464.6	11071.5	9278.4	9874.1	10539.9	9539.3	0.27		A_09_P180055	CG9331	FBtr0302945	fly|This gene is referred to in FlyBase by the symbol Dmel\CG9331 (FBgn0032889). It is a protein_coding_gene from Drosophila melanogaster. An electronic pipeline based on InterPro domains suggests that it has the molecular function</span>: NAD or NADH bin	24256.9	26708	24644.6	21057.2	20631.8	19015	16951.1	17118.2	0.391038
A_09_P054416	path	FBtr0076427	fly|CG3424 [Source:FlyBase;GeneId:FBgn0036007] [FBtr0076427]	8133.1	8799.6	7400.2	7382.8	6825.8	6422.9	6693.9	6384.4	0.27		A_09_P006596	MCPH1	FBtr0301429	fly|CG42572 [Source:FlyBase;GeneId:FBgn0260959] [FBtr0301429]	213.329	206.769	191.25	199.608	165.86	149.618	136.1	167.072	0.390496
A_09_P192875	CG14641	FBtr0078985	fly|CG14641 [Source:FlyBase;GeneId:FBgn0037220] [FBtr0078985]	646.4	589.4	681.4	603.2	484.8	550.5	525.7	534.8	0.27		A_09_P197940	RH56795	RH56795	gb|Drosophila melanogaster RH56795 full insert cDNA. [AY119175]	869.202	813.691	883.636	947.123	674.965	684.845	648.303	673.045	0.390115
A_09_P160920	GM10877	GM10877	gb|Drosophila melanogaster GM10877 full insert cDNA. [AY118470]	897.2	886.2	979.4	981.3	766	822	747.2	778.1	0.27		A_09_P177375	TC247308	TC247308	tc|Rep: Phosphatidylinositol 3-kinase - Chlamydomonas reinhardtii, partial (5%) [TC247308]	1114.81	1008.35	1281.99	1050.03	762.561	865.63	848.049	923.554	0.39004
A_09_P020401	Cyp4d21	FBtr0079471	fly|CG6730 [Source:FlyBase;GeneId:FBgn0031925] [FBtr0079471]	17211.3	17825	18759.2	17002.7	15439.3	15043	15093.5	13349.2	0.26		A_09_P164845	CG3552	FBtr0114371	fly|CG3552 [Source:FlyBase;GeneId:FBgn0035999] [FBtr0114371]	265.049	319.407	248.098	270.536	224.824	187.948	216.542	213.075	0.388993
A_09_P038101	CG2556	FBtr0073652	fly|CG2556 [Source:FlyBase;GeneId:FBgn0030396] [FBtr0073652]	2252.8	2200.2	2553.8	2507.2	1937.5	1980.3	1944.5	2056.5	0.26		A_09_P003011	CG34166	FBtr0112357	fly|CG34166 [Source:FlyBase;GeneId:FBgn0085195] [FBtr0112357]	2868.85	2619.02	2638.66	2603.47	2533.93	2000.02	1815.38	1848.1	0.388406
A_09_P222530	RhoGAP19D	FBtr0077320	fly|CG1412 [Source:FlyBase;GeneId:FBgn0031118] [FBtr0077320]	939.7	904.2	832.8	905.8	720	739.9	738.2	783.7	0.26		A_09_P005561	CG8080	FBtr0088633	fly|CG8080 [Source:FlyBase;GeneId:FBgn0033373] [FBtr0088633]	9010.67	8659.42	8060.86	7301.23	6986.68	6391.93	6062.99	5798.83	0.388136
A_09_P030056	Pdi	FBtr0075648	fly|CG6988 [Source:FlyBase;GeneId:FBgn0014002] [FBtr0075648]	40836.2	40645.4	40631.9	40702.5	35850.1	33768.6	34322.6	31597	0.26		A_09_P016876	CG33123	FBtr0077562	fly|CG33123 [Source:FlyBase;GeneId:FBgn0053123] [FBtr0077562]	4601.84	4803.5	5372.88	5424.91	4074.73	3773.12	3798.26	3794.29	0.387867
A_09_P046036	HDAC4	FBtr0073798	fly|CG1770 [Source:FlyBase;GeneId:FBgn0041210] [FBtr0073798]	2603.7	2699.3	2535.7	2724	2282.6	2094.3	2063.8	2352.4	0.26		A_09_P051256	RE01061	RE01061	gb|Drosophila melanogaster RE01061 full insert cDNA. [BT011486]	289.483	326.274	329.102	325.87	242.117	247.292	237.273	244.533	0.387792
A_09_P029881	Chit	FBtr0087111	fly|CG5210 [Source:FlyBase;GeneId:FBgn0013763] [FBtr0087111]	45099.2	44599.4	44364	43959.5	39853.3	36052.6	35974	36351.5	0.26		A_09_P027806	CG3829	FBtr0072396	fly|CG3829 [Source:FlyBase;GeneId:FBgn0035091] [FBtr0072396]	8787.77	8861.53	8749.76	8271.54	6825.37	6634.97	6729.94	6308.66	0.387778
A_09_P217915	CG14298	FBtr0083695	fly|CG14298 [Source:FlyBase;GeneId:FBgn0038654] [FBtr0083695]	1290.8	1360.7	1543.3	1483.8	1159	1176.8	1244.1	1149.3	0.26		A_09_P090730	Ubp64E	FBtr0077095	fly|CG5486 [Source:FlyBase;GeneId:FBgn0016756] [FBtr0077095]	11798.9	10205.1	11143.4	10412.2	7346.67	8198.12	9095.78	8669.33	0.387038
A_09_P030711	Try29F	FBtr0301665	fly|CG9564 [Source:FlyBase;GeneId:FBgn0015316] [FBtr0301665]	1076.5	999.5	1052.6	985.4	866.6	859.8	843.4	857.4	0.26		A_09_P075686	CG10407	FBtr0083237	fly|CG10407 [Source:FlyBase;GeneId:FBgn0038395] [FBtr0083237]	690.341	697.558	658.888	659.531	517.261	492.923	513.641	545.796	0.386964
A_09_P048591	rumi	FBtr0084320	fly|CG31152 [Source:FlyBase;GeneId:FBgn0086253] [FBtr0084320]	736.7	635.7	697	681.3	555.9	554.7	562.8	618.3	0.26		A_09_P037086	CG2641	FBtr0081745	fly|CG2641 [Source:FlyBase;GeneId:FBgn0037518] [FBtr0081745]	372.088	432.956	342.371	379.843	312.327	268.435	286.937	300.428	0.386746
A_09_P077101	Taf7	FBtr0081756	fly|CG2670 [Source:FlyBase;GeneId:FBgn0024909] [FBtr0081756]	550.3	547.1	523.2	511.3	440.5	464.7	420.5	450.7	0.26		A_09_P078751	Ent2	FBtr0079290	fly|CG31911 [Source:FlyBase;GeneId:FBgn0026585] [FBtr0079290]	3895.02	3929.36	4291.59	4334.02	3208.12	3132.42	3181.93	3070.22	0.3855
A_09_P017066	sav	FBtr0084356	fly|CG33193 [Source:FlyBase;GeneId:FBgn0053193] [FBtr0084356]	2134.8	1914	1815.8	1960.7	1642.6	1581.2	1731.1	1567.4	0.26		A_09_P105860	rasp	FBtr0073029	fly|CG11495 [Source:FlyBase;GeneId:FBgn0024194] [FBtr0073029]	768.168	720.383	707.926	755.005	566.313	566.636	570.215	556.622	0.385253
A_09_P021466	CG5390	FBtr0080064	fly|CG5390 [Source:FlyBase;GeneId:FBgn0032213] [FBtr0080064]	26015.8	26286.5	24664.5	26295.2	22585	20071.8	19963.2	23458.5	0.26		A_09_P171610	CG31809	FBtr0113414	fly|CG31809 [Source:FlyBase;GeneId:FBgn0051809] [FBtr0113414]	415.791	446.379	428.683	405.52	330.374	316.067	277.393	376.626	0.383431
A_09_P125270	poly	FBtr0082772	fly|CG9829 [Source:FlyBase;GeneId:FBgn0086371] [FBtr0082772]	1264.2	1277.6	1343.4	1146.1	1053	1060.5	1073.7	1007.5	0.26		A_09_P069551	CG4335	FBtr0083894	fly|CG4335 [Source:FlyBase;GeneId:FBgn0038795] [FBtr0083894]	5005.02	4994.8	4607.09	4560.76	4010.4	3724.45	3529.08	3439.41	0.382532
A_09_P070591	EloA	FBtr0084374	fly|CG6755 [Source:FlyBase;GeneId:FBgn0039066] [FBtr0084374]	1986.6	2058.9	1905.1	1758.4	1640.3	1542.2	1699.6	1548.1	0.26		A_09_P115875	MIP03833	MIP03833	gb|Drosophila melanogaster MIP03833 full insert cDNA. [BT058064]	13040.3	12261.9	11949.1	10661.2	9970.52	9388.88	8609.34	8786.87	0.382439
A_09_P026291	CG11474	FBtr0071802	fly|CG11474 [Source:FlyBase;GeneId:FBgn0034688] [FBtr0071802]	4380.8	4104.5	4433	3997.5	3603.4	3457.9	3852.8	3210.1	0.26		A_09_P224020	TC252534	TC252534	Unknown	2074.55	1969.01	1794.68	1853.04	1440.62	1497.58	1379.37	1582.94	0.382381
A_09_P198680	Tm1	FBtr0089960	fly|CG4898 [Source:FlyBase;GeneId:FBgn0003721] [FBtr0089960]	654.2	635.7	575.5	593.9	484.7	526.9	546.4	495.6	0.26		A_09_P023441	CG13085	FBtr0081203	fly|CG13085 [Source:FlyBase;GeneId:FBgn0032780] [FBtr0081203]	446.419	456.255	444.656	406.395	373.758	336.767	319.179	315.745	0.382335
A_09_P101840	CG15863	FBtr0088441	fly|CG15863 [Source:FlyBase;GeneId:FBgn0033467] [FBtr0088441]	739.1	680.4	751.7	758.8	604.1	621.2	596	630.8	0.26		A_09_P079856	Pfrx	FBtr0074717	fly|CG3400 [Source:FlyBase;GeneId:FBgn0027621] [FBtr0074717]	17603.1	17973.9	17306.8	17411	13741.6	12770	13751.9	13686.8	0.38179
A_09_P212512	GH05702	GH05702	gb|Drosophila melanogaster GH05702 full length cDNA. [AY070834]	906.8	931.3	885.7	886.1	825.6	660.9	743.3	792.1	0.26		A_09_P176220	CO307598	CO307598	gb|EK255044.5prime Exelixis FlyTag CK01 pCDNA-SK+ Drosophila melanogaster cDNA clone EK255044 5, mRNA sequence [CO307598]	542.297	554.966	493.752	563.4	377.627	418.884	390.695	466.501	0.381593
A_09_P069331	CG4686	FBtr0083816	fly|CG4686 [Source:FlyBase;GeneId:FBgn0038739] [FBtr0083816]	1230	1152.6	1215.1	1224.8	1031.7	886.7	1002.6	1118	0.26		A_09_P005761	CG1827	FBtr0088529	fly|CG1827 [Source:FlyBase;GeneId:FBgn0033431] [FBtr0088529]	5173.41	5295.95	4949.94	4970.71	3881.55	3903.71	4031.54	3837.83	0.381274
A_09_P184750	CG17273	FBtr0083991	fly|CG17273 [Source:FlyBase;GeneId:FBgn0027493] [FBtr0083991]	870	930.9	896.9	941.5	711.9	782.9	730.2	823.3	0.26		A_09_P008231	CG8446	FBtr0303859	fly|This gene is referred to in FlyBase by the symbol Dmel\CG8446 (FBgn0034089). It is a protein_coding_gene from Drosophila melanogaster. Based on sequence similarity, it is predicted to have molecular function</span>: lipoyltransferase activity. An elec	10359.3	11072.8	10394.7	10300	8431.68	7821.1	8363.57	7728.19	0.38122
A_09_P038291	CG4330	FBtr0073724	fly|CG4330 [Source:FlyBase;GeneId:FBgn0030452] [FBtr0073724]	6178.8	6387.7	5994.3	6384.3	5353.8	5229.2	4729.6	5595.7	0.25		A_09_P045316	AF171783	AF171783	gb|Drosophila melanogaster clone 66 mRNA sequence. [AF171783]	7953.61	8429.13	8855.1	9031.38	6442.38	6683.02	6861.8	6327.27	0.381058
A_09_P073416	CG12817	FBtr0110952	fly|CG12817 [Source:FlyBase;GeneId:FBgn0037798] [FBtr0110952]	599.8	617.8	671.9	653.3	528.6	526.3	504.5	573.3	0.25		A_09_P056211	CG7255	FBtr0100360	fly|CG7255 [Source:FlyBase;GeneId:FBgn0036493] [FBtr0100360]	414.437	386.514	347.388	447.843	319.616	294.998	289.911	321.27	0.380907
A_09_P035356	CG10512	FBtr0078297	fly|CG10512 [Source:FlyBase;GeneId:FBgn0037057] [FBtr0078297]	6695.4	6278.6	6573.7	6447.7	5872.5	4842.7	5712.7	5387.8	0.25		A_09_P018446	CG10874	FBtr0077848	fly|CG10874 [Source:FlyBase;GeneId:FBgn0031395] [FBtr0077848]	4223.39	3898.89	3910.14	4263.76	3288.98	3343.92	2715.65	3167.37	0.380769
A_09_P076686	sip1	FBtr0079134	fly|CG7238 [Source:FlyBase;GeneId:FBgn0024191] [FBtr0079134]	2101.2	1920.3	1927.1	1940.5	1653.3	1481.5	1716.5	1771.8	0.25		A_09_P035791	CG14457	FBtr0078517	fly|CG14457 [Source:FlyBase;GeneId:FBgn0037174] [FBtr0078517]	108.478	102.134	120.124	122.509	86.9788	84.221	90.9812	85.926	0.380759
A_09_P201395	CG31436	FBtr0084830	fly|CG31436 [Source:FlyBase;GeneId:FBgn0051436] [FBtr0084830]	643.6	622.5	595	604.4	541.5	500.9	519.7	508.3	0.25		A_09_P007711	CG12868	FBtr0301735	fly|CG12868 [Source:FlyBase;GeneId:FBgn0033945] [FBtr0301735]	1475.73	1345.82	1341.26	1326.37	1126.67	1052.79	966.148	1070.34	0.380734
[truncated: 3,759 more rows]
